# Supplementary material for: The functional evolution of termite gut microbiota
Source: Microbiome. 2022 May 27;10:78. doi: 10.1186/s40168-022-01258-3 (PMC9137090; doi:10.1186/s40168-022-01258-3)
Supplement: Supplementary file 2 — Additional file 1: Table S1. Termite samples sequenced in the study. Table S2. Relative abundance of family-level prokaryotic taxa inferred from gut metagenome and 16S rRNA amplicon data of 74 termite samples. The prokaryotic taxonomy was determined with GTDB for marker genes and with SILVA for 16S rRNA data. The relative abundance was clr-transformed to account for differences in sequencing method and sequencing depth among metagenome samples. Table S3. Taxonomic distribution of major bacterial and archaeal groups based on relative abundance of 40 single-copy marker genes. We analyzed the marker genes present in contigs longer than 1000 bps in >5% of gut metagenomes. The relative abundance is represented as transcripts per million (TPM). Table S4. Moran's I phylogenetic autocorrelation index calculated for 123 prokaryote families. Significance was assessed with 9999 random permutations. P-values <0.05 are indicated by asterisks. Table S5. Relative abundance of prokaryotic CAZymes in gut metagenomes with upward of 10000 contigs longer than 1000 bps. Relative abundance is given as transcripts per million (TPM). Table S6. Moran's I phylogenetic autocorrelation index calculated for 211 prokaryotic CAZymes present in more than 10% of gut metagenomes. Significance was assessed with 9999 random permutations. P-values <0.05 are indicated by asterisks. Table S7. Phylogenetic ANOVA calculated for 211 prokaryotic CAZymes present in more than 10% of gut metagenomes. Significance was assessed with 9999 random permutations. P-values of phylogenetic ANOVA and pairwise comparisons were adjusted at 5% false discovery rate (FDR). The relative abundance of each CAZyme for the four termite groups are indicated by mean TPM values. Significance of pairwise comparisons between termite groups are indicated by asterisks (* p < 0.05; ** p < 0.01; *** p < 0.001). Table S8. Phylogenetic ANOVA comparing the taxonomic origin of the 19 prokaryotic CAZymes found in 10% of gut metagenomes and embe [file 40168_2022_1258_MOESM1_ESM.xlsx]

## Sheet: S1
Table S1. Termite samples sequenced in the study.
Termite information									Metagenome statistics
									Bowtie2 results					QUAST meta results
Sample IDs	phylogeny	Species name	Family	Subfamily	Termite group	Location	sequencing platform	Termite lineage	all reads	all mapped reads	percent all mapped reads	all prokaryotic mapped reads	percent of prokaryotic mapped reads	total number of contigs	total number of contigs above 1000bps	total number of prokaryotic contigs above 1000bps	MG-RAST ids
Cryp	1	Cryptocercus kyebangensis	Cryptocercidae		cockroach	South Korea	Illumina HiSeq2500	Cryptocercidae	61486700	19660532	31.9753	15734267	25.5897	2771440	198244	73482	mgm4955158.3
MD_RNA_1	2	Mastotermes darwiniensis	Mastotermitidae		lower termites (LT)	Australia	Illumina HiSeq2500	Mastotermitidae	62230156	26060640	41.8778	17400739	27.9619	1943742	364576	66213	mgm4955159.3
HSRNA1	3	Hodotermopsis sjostedti	Archotermopsidae		lower termites (LT)	China	Illumina HiSeq2500	Archotermopsidae + Hodotermitidae	62223900	21893120	35.1844	12793319	20.5601	2146622	287369	47307	mgm4953835.3
SA16-13	4	Hodotermes mossambicus	Hodotermitidae		lower termites (LT)	South Africa	Illumina HiSeq4000	Archotermopsidae + Hodotermitidae	58897434	50298993	85.401	5806262	9.85826	1267196	257632	11440	mgm4815519.3
US17	5	Zootermopsis nevadensis	Archotermopsidae		lower termites (LT)	USA	Illumina HiSeq4000	Archotermopsidae + Hodotermitidae	104115328	92363171	88.7124	64907998	62.3424	1353185	82563	66296	mgm4815525.3
AUST14-12	6	Stolotermes victoriensis	Stolotermitidae		lower termites (LT)	Australia	Illumina HiSeq4000	Stolotermitidae	48114054	31843778	66.1839	5874140	12.2088	2045104	60245	9957	mgm4812123.3
POROTERMES52	7	Porotermes planiceps	Stolotermitidae		lower termites (LT)	South Africa	Illumina HiSeq2500	Stolotermitidae	21944356	14235961	64.873	1970406	8.9791	1017309	46880	7206	mgm4782062.3
PORO-CHILI	8	Porotermes quadricollis	Stolotermitidae		lower termites (LT)	Chile	Illumina HiSeq4000	Stolotermitidae	91999786	75361528	81.9149	13663699	14.8519	1982605	261845	19489	mgm4813750.3
AUS89	9	Kalotermes sp.	Kalotermitidae		lower termites (LT)	Australia	Illumina HiSeq4000	Kalotermitidae	86392668	68004508	78.7156	19467498	22.5337	2429436	260926	48508	mgm4821337.3
AUS109	10	Glyptotermes sp.	Kalotermitidae		lower termites (LT)	Australia	Illumina HiSeq2500	Kalotermitidae	20037252	14162789	70.6823	2841244	14.1798	880357	76705	9573	mgm4782046.3
THAI112	11	Glyptotermes sp. 4	Kalotermitidae		lower termites (LT)	Thailand	Illumina HiSeq4000	Kalotermitidae	84502056	73302517	86.7464	9882990	11.6956	1751419	220794	13671	mgm4814077.3
H2	12	Glyptotermes sp.	Kalotermitidae		lower termites (LT)	Japan	Illumina HiSeq4000	Kalotermitidae	55966372	39999929	71.4714	23646538	42.2513	1617904	62164	49025	mgm4815527.3
THAI31	13	Glyptotermes sp. 3	Kalotermitidae		lower termites (LT)	Thailand	Illumina HiSeq2500	Kalotermitidae	20177516	12133574	60.1341	5226418	25.9022	968403	31514	21912	mgm4782053.3
THAI114	14	Glyptotermes sp. 1	Kalotermitidae		lower termites (LT)	Thailand	Illumina HiSeq4000	Kalotermitidae	94701732	67802762	71.5961	8814862	9.30803	2329434	56695	4782	mgm4814057.3
G678_2	15	Rugitermes sp. A	Kalotermitidae		lower termites (LT)	French Guiana	Illumina HiSeq4000	Kalotermitidae	73335880	58987144	80.4342	11850095	16.1587	2225233	188809	28640	mgm4821371.3
SING74	16	Neotermes sp. A	Kalotermitidae		lower termites (LT)	Singapore	Illumina HiSeq2500	Kalotermitidae	22453060	13633802	60.7214	4050106	18.0381	878924	21573	11950	mgm4782057.3
AUS102	17	Neotermes sp.	Kalotermitidae		lower termites (LT)	Australia	Illumina HiSeq4000	Kalotermitidae	99593718	69377149	69.6602	15957799	16.0229	2314017	37284	17644	mgm4821351.3
AUS91	18	Neotermes sp.	Kalotermitidae		lower termites (LT)	Australia	Illumina HiSeq4000	Kalotermitidae	66500854	51402214	77.2956	14087387	21.1838	2128186	62858	30496	mgm4821366.3
KE15-30	19	Bifiditermes sp.	Kalotermitidae		lower termites (LT)	Kenya	Illumina HiSeq4000	Kalotermitidae	46244764	35033861	75.7575	2532273	5.4758	1709519	96418	3350	mgm4813747.3
M16	20	Tauritermes sp.	Kalotermitidae		lower termites (LT)	Argentina	Illumina HiSeq4000	Kalotermitidae	33703556	21654769	64.2507	6957948	20.6446	1543059	20247	11024	mgm4814081.3
AUS111	21	Incisitermes nr. barretti	Kalotermitidae		lower termites (LT)	Australia	Illumina HiSeq4000	Kalotermitidae	45111552	32019808	70.9792	5397803	11.9655	1932532	54863	13632	mgm4812129.3
US10	22	Incisitermes snyderi	Kalotermitidae		lower termites (LT)	USA	Illumina HiSeq4000	Kalotermitidae	87278572	79647546	91.2567	8423285	9.65103	1369701	321956	16389	mgm4839824.3
MAL39	23	Cryptotermes domesticus	Kalotermitidae		lower termites (LT)	Malaysia	Illumina HiSeq4000	Kalotermitidae	105918544	89422624	84.4258	52461426	49.53	1844059	44448	30080	mgm4813744.3
AUS110	24	Cryptotermes sp.	Kalotermitidae		lower termites (LT)	Australia	Illumina HiSeq4000	Kalotermitidae	41576270	28012956	67.3773	5884656	14.1539	1839004	37472	12623	mgm4812116.3
AUS117	25	Cryptotermes sp.	Kalotermitidae		lower termites (LT)	Australia	Illumina HiSeq4000	Kalotermitidae	105708856	89283256	84.4615	18656685	17.6491	2076705	207297	23470	mgm4812128.3
Chi15_131	26	Stylotermes sp.	Stylotermitidae		lower termites (LT)	China	Illumina HiSeq4000	Stylotermitidae	50878950	40976187	80.5366	4617480	9.07542	1268959	216848	9936	mgm4814076.3
BRA31	27	Serritermes serrifer	Serritermitidae		lower termites (LT)	Brazil	Illumina HiSeq2500	Serritermitidae	17348732	10064710	58.0141	1442973	8.31746	892726	37017	5938	mgm4782052.3
G13-144	28	Glossotermes oculatus	Serritermitidae		lower termites (LT)	French Guiana	Illumina HiSeq4000	Serritermitidae	43436328	33197241	76.4274	5630876	12.9635	1479309	153351	12412	mgm4814059.3
NG30	29	Parrhinotermes browni	Rhinotermitidae	Rhinotermitinae	lower termites (LT)	New Guinea	Illumina HiSeq4000	Rhinotermitinae	119827672	104519933	87.2252	36298813	30.2925	2237097	328678	55272	mgm4812121.3
THAI23	30	Parrhinotermes sp. A	Rhinotermitidae	Rhinotermitinae	lower termites (LT)	Thailand	Illumina HiSeq4000	Rhinotermitinae	43283736	29334174	67.7718	4775173	11.0323	2027241	77014	7580	mgm4815491.3
G13-54	31	Dolichorhinotermes longilabius	Rhinotermitidae	Rhinotermitinae	lower termites (LT)	French Guiana	Illumina HiSeq4000	Rhinotermitinae	140267164	123870656	88.3105	27840312	19.8481	1920902	261299	23259	mgm4821365.3
RDCT112	32	Schedorhinotermes lamanianus	Rhinotermitidae	Rhinotermitinae	lower termites (LT)	Congo	Illumina HiSeq4000	Rhinotermitinae	129092286	113556686	87.9655	22635010	17.534	1912875	320410	27049	mgm4815487.3
THAI63	33	Schedorhinotermes sp. 3	Rhinotermitidae	Rhinotermitinae	lower termites (LT)	Thailand	Illumina HiSeq4000	Rhinotermitinae	127253598	123011973	96.6668	8884455	6.98169	755193	240164	2971	mgm4839823.3
TBRU2.3A	34	Schedorhinotermes sarawakensis	Rhinotermitidae	Rhinotermitinae	lower termites (LT)	Brunei	Illumina HiSeq4000	Rhinotermitinae	94757708	67834624	71.5874	11397714	12.0283	2874720	278707	14945	mgm4814060.3
NG84	35	Termitogeton planus	Rhinotermitidae	Termitigetoninae	lower termites (LT)	New Guinea	Illumina HiSeq4000	Termitigetoninae + Prorhinotermitinae	116769926	56490703	48.3778	7978617	6.83277	554705	818	276	mgm4813751.3
NG90	36	Prorhinotermes inopinatus	Rhinotermitidae	Prorhinotermitinae	lower termites (LT)	New Guinea	Illumina HiSeq4000	Termitigetoninae + Prorhinotermitinae	105712978	96165460	90.9685	22443081	21.2302	1395813	280152	24890	mgm4815523.3
THAI98	37	Reticulitermes sp. A	Rhinotermitidae	Heterotermitinae	lower termites (LT)	Thailand	Illumina HiSeq4000	Reticulitermes	84668262	62605122	73.9417	4730120	5.58665	1882244	122512	2529	mgm4815493.3
US1	38	Reticulitermes nelsonae	Rhinotermitidae	Heterotermitinae	lower termites (LT)	USA	Illumina HiSeq4000	Reticulitermes	130236940	109667055	84.2058	31969089	24.5469	2372223	217479	45149	mgm4815520.3
AUS88	39	Heterotermes cf. paradoxus	Rhinotermitidae	Heterotermitinae	lower termites (LT)	Australia	Illumina HiSeq4000	Heterotermitinae + Coptotermitinae	49407194	43450410	87.9435	3147704	6.37094	1079271	230251	3319	mgm4812131.3
AUS121	40	Heterotermes cf. paradoxus	Rhinotermitidae	Heterotermitinae	lower termites (LT)	Australia	Illumina HiSeq4000	Heterotermitinae + Coptotermitinae	124838132	102613334	82.1971	17381882	13.9235	1605136	229801	14549	mgm4821359.3
AUS47	41	Heterotermes vagus	Rhinotermitidae	Heterotermitinae	lower termites (LT)	Australia	Illumina HiSeq4000	Heterotermitinae + Coptotermitinae	51687376	41378187	80.0547	3149150	6.09269	1375156	223479	3558	mgm4812112.3
TBRU8.25	42	Heterotermes tenuior	Rhinotermitidae	Heterotermitinae	lower termites (LT)	Brunei	Illumina HiSeq4000	Heterotermitinae + Coptotermitinae	87953536	71204490	80.9569	7876343	8.95512	1465140	260185	10249	mgm4814070.3
CF_RNA_1	43	Coptotermes formosanus	Rhinotermitidae	Coptotermitinae	lower termites (LT)	Japan	Illumina HiSeq2500	Heterotermitinae + Coptotermitinae	62302442	29349990	47.1089	14427570	23.1573	957539	263402	43317	mgm4953834.3
NG87	44	Coptotermes elisae	Rhinotermitidae	Coptotermitinae	lower termites (LT)	New Guinea	Illumina HiSeq4000	Heterotermitinae + Coptotermitinae	115406494	88919231	77.0487	17476728	15.1436	2167468	284736	19076	mgm4821355.3
RDCT185	45	Coptotermes	Rhinotermitidae	Coptotermitinae	lower termites (LT)	Congo	Illumina HiSeq2500	Heterotermitinae + Coptotermitinae	21355356	13593882	63.6556	6933127	32.4655	1047217	50196	35603	mgm4782058.3
G13-107	46	Coptotermes testaceus	Rhinotermitidae	Coptotermitinae	lower termites (LT)	French Guiana	Illumina HiSeq2500	Heterotermitinae + Coptotermitinae	20663754	13800277	66.7849	4175939	20.209	999585	34650	11205	mgm4782063.3
RDCT165	47	Sphaerotermes sphaerothorax	Termitidae	Sphaerotermitinae	non-Macrotermitinae wood-feeding Termitidae (WF)	Congo	Illumina HiSeq2500	Sphaerotermitinae	20513110	15482262	75.475	13307782	64.8745	530984	42555	36631	mgm4782048.3
CAM16-02a	48	Acanthotermes acanthothorax	Termitidae	Macrotermitinae	fungal-cultivating termites (FC)	Cameroon	Illumina HiSeq4000	Macrotermitinae	43571562	29547916	67.8147	2106918	4.83553	1907213	92178	2386	mgm4814044.3
RDCT109	49	Pseudacanthotermes militaris	Termitidae	Macrotermitinae	fungal-cultivating termites (FC)	Congo	Illumina HiSeq4000	Macrotermitinae	105279398	71561973	67.9734	16967467	16.1166	3913983	186983	29254	mgm4813754.3
BDIT072	50	Macrotermes subhyalinus	Termitidae	Macrotermitinae	fungal-cultivating termites (FC)	Burundi	Illumina HiSeq2500	Macrotermitinae	21553442	10862364	50.3974	5332979	24.7431	1010412	29817	22030	mgm4782051.3
THAI50	51	Macrotermes gilvus	Termitidae	Macrotermitinae	fungal-cultivating termites (FC)	Thailand	Illumina HiSeq4000	Macrotermitinae	78351360	51628004	65.8929	22700496	28.9727	3288348	114838	71575	mgm4839825.3
THAI071	52	Macrotermes annandalei	Termitidae	Macrotermitinae	fungal-cultivating termites (FC)	Thailand	Illumina HiSeq4000	Macrotermitinae	47708248	28417451	59.5651	17255025	36.1678	2071421	51074	44978	mgm4815517.3
SAF5	53	Allodontotermes schultzei	Termitidae	Macrotermitinae	fungal-cultivating termites (FC)	South Africa	Illumina HiSeq4000	Macrotermitinae	105447354	87041382	82.5449	25147357	23.8483	2851504	312903	58879	mgm4813753.3
RDCT144	54	Odontotermes sp. D	Termitidae	Macrotermitinae	fungal-cultivating termites (FC)	Congo	Illumina HiSeq4000	Macrotermitinae	67491602	47728060	70.717	14858826	22.0158	2827283	118886	37668	mgm4815489.3
BDIT086	55	Odontotermes sp.	Termitidae	Macrotermitinae	fungal-cultivating termites (FC)	Burundi	Illumina HiSeq4000	Macrotermitinae	137054250	114058780	83.2216	74847580	54.6116	3260870	192180	123171	mgm4821334.3
THAI064	56	Odontotermes javanicus	Termitidae	Macrotermitinae	fungal-cultivating termites (FC)	Thailand	Illumina HiSeq4000	Macrotermitinae	118423746	86352211	72.918	26241969	22.1594	2882008	87505	31441	mgm4815500.3
TBRU8.14E	57	Labritermes buttelreepeni	Termitidae	Foraminitermitinae	soil-feeding termites (SF)	Brunei	Illumina HiSeq2500	Foraminitermitinae	22323266	12051543	53.9865	2254128	10.0977	1300804	33316	7618	mgm4782061.3
BDIT108_2	58	Foraminitermes rhinoceros	Termitidae	Foraminitermitinae	soil-feeding termites (SF)	Burundi	Illumina HiSeq4000	Foraminitermitinae	138116828	79846791	57.8111	50195268	36.3426	3451677	78132	67505	mgm4812119.3
CAM16-13	59	Labidotermes celesi	Termitidae	Apicotermitinae	soil-feeding termites (SF)	Cameroon	Illumina HiSeq4000	Apicotermitinae	40071860	16759774	41.8243	1943656	4.85043	1696474	3901	2324	mgm4814042.3
CAM16-05	60	Phoxotermes cerberus	Termitidae	Apicotermitinae	soil-feeding termites (SF)	Cameroon	Illumina HiSeq4000	Apicotermitinae	52022818	23758413	45.6692	2624526	5.04495	2409791	23944	3819	mgm4814065.3
CAM212	61	Heimitermes laticeps	Termitidae	Apicotermitinae	soil-feeding termites (SF)	Cameroon	Illumina HiSeq4000	Apicotermitinae	43111214	12900334	29.9234	4489576	10.4139	1950625	6784	5445	mgm4814072.3
BDIT062	62	Acholotermes chirotus	Termitidae	Apicotermitinae	soil-feeding termites (SF)	Burundi	Illumina HiSeq2500	Apicotermitinae	21770174	8063601	37.0397	1283039	5.89356	1104880	12600	3002	mgm4782065.3
BDIT49	63	Aderitotermes sp. 2	Termitidae	Apicotermitinae	soil-feeding termites (SF)	Burundi	Illumina HiSeq4000	Apicotermitinae	34604456	15953133	46.1014	1424793	4.11737	1775860	7881	1314	mgm4812117.3
RDCT070	64	Ateuchotermes retifaciens	Termitidae	Apicotermitinae	soil-feeding termites (SF)	Congo	Illumina HiSeq4000	Apicotermitinae	86196612	50493015	58.5789	5261030	6.10352	3346614	185070	8843	mgm4815506.3
RDCT098	65	Amalotermes phaeocephalus	Termitidae	Apicotermitinae	soil-feeding termites (SF)	Congo	Illumina HiSeq4000	Apicotermitinae	105331442	81775363	77.6362	9469804	8.99048	2127769	288093	12474	mgm4815508.3
RDCT021	66	Acidnotermes praus	Termitidae	Apicotermitinae	soil-feeding termites (SF)	Congo	Illumina HiSeq4000	Apicotermitinae	44065394	19211106	43.5968	2802014	6.35876	1943610	6726	3734	mgm4815515.3
BDIT112	67	Astalotermes murcus	Termitidae	Apicotermitinae	soil-feeding termites (SF)	Burundi	Illumina HiSeq4000	Apicotermitinae	89676272	48135107	53.6765	7360526	8.20789	3390197	132288	10329	mgm4821369.3
SAF6	68	Alyscotermes sp.	Termitidae	Apicotermitinae	soil-feeding termites (SF)	South Africa	Illumina HiSeq4000	Apicotermitinae	75963498	35607926	46.875	2226822	2.93144	2383856	6596	904	mgm4813746.3
BDIT061	69	Alyscotermes kilimandjaricus	Termitidae	Apicotermitinae	soil-feeding termites (SF)	Burundi	Illumina HiSeq4000	Apicotermitinae	110141590	60843985	55.2416	5117273	4.64609	3265959	35899	3496	mgm4821358.3
T4.14A	70	Euhamitermes hamatus	Termitidae	Apicotermitinae	soil-feeding termites (SF)	Singapore	Illumina HiSeq4000	Apicotermitinae	103125664	73227383	71.0079	16503736	16.0035	3730675	240542	43311	mgm4813756.3
G13-17	71	Anoplotermes-group sp. N	Termitidae	Apicotermitinae	soil-feeding termites (SF)	French Guiana	Illumina HiSeq4000	Apicotermitinae	81407734	41506820	50.9863	5804635	7.13032	2903553	23558	4032	mgm4814058.3
G13-65	72	Anoplotermes-group sp. Q	Termitidae	Apicotermitinae	soil-feeding termites (SF)	French Guiana	Illumina HiSeq4000	Apicotermitinae	70519238	29844630	42.3213	8552419	12.1278	2423204	15396	11312	mgm4821357.3
G756	73	Patawatermes nigripunctatus	Termitidae	Apicotermitinae	soil-feeding termites (SF)	French Guiana	Illumina HiSeq4000	Apicotermitinae	62901850	25651445	40.7801	3889795	6.18391	3557317	16803	6551	mgm4813749.3
G13-69	74	Anoplotermes-group sp. AF	Termitidae	Apicotermitinae	soil-feeding termites (SF)	French Guiana	Illumina HiSeq4000	Apicotermitinae	66323928	26094666	39.3443	2726814	4.11136	2306971	3118	2032	mgm4821350.3
G13-04	75	Anoplotermes parvus	Termitidae	Apicotermitinae	soil-feeding termites (SF)	French Guiana	Illumina HiSeq4000	Apicotermitinae	63879098	33319390	52.1601	5988296	9.37442	2779843	31873	8430	mgm4814062.3
G13-32	76	Anoplotermes banksi	Termitidae	Apicotermitinae	soil-feeding termites (SF)	French Guiana	Illumina HiSeq4000	Apicotermitinae	127668260	77951999	61.0582	22640007	17.7335	5251954	203227	55339	mgm4821356.3
G13-08	77	Anoplotermes janus	Termitidae	Apicotermitinae	soil-feeding termites (SF)	French Guiana	Illumina HiSeq4000	Apicotermitinae	66231816	31702987	47.8667	4586897	6.92552	3110831	31905	7201	mgm4821354.3
TBRU7.11D	78	Orientotermes emersoni	Termitidae	Termitinae	non-Macrotermitinae wood-feeding Termitidae (WF)	Brunei	Illumina HiSeq4000	Cephalotermes-group	51152478	30490766	59.6076	9787201	19.1334	2468002	31160	17345	mgm4814035.3
G13-24	79	Cylindrotermes parvignathus	Termitidae	Termitinae	non-Macrotermitinae wood-feeding Termitidae (WF)	French Guiana	Illumina HiSeq4000	Cephalotermes-group	112003978	81315420	72.6005	37880196	33.8204	4016658	161432	52410	mgm4814069.3
RDCT180	80	Cephalotermes rectangularis	Termitidae	Termitinae	non-Macrotermitinae wood-feeding Termitidae (WF)	Congo	Illumina HiSeq4000	Cephalotermes-group	67101104	41819356	62.3229	18951181	28.2427	2487065	46572	31718	mgm4813748.3
CIVT017	81	Mimeutermes sorex	Termitidae	Nasutitermitinae	soil-feeding termites (SF)	Ivory Coast	Illumina HiSeq4000	Nasutitermitinae	55542496	31594916	56.8842	6790803	12.2263	2885097	42237	13922	mgm4814050.3
CAM16_18	82	Leptomixotermes doriae	Termitidae	Nasutitermitinae	soil-feeding termites (SF)	Cameroon	Illumina HiSeq2500	Nasutitermitinae	19630714	7162269	36.485	2040585	10.3949	1055639	8124	4364	mgm4782050.3
BRA1	83	Constrictotermes cyphergaster	Termitidae	Nasutitermitinae	non-Macrotermitinae wood-feeding Termitidae (WF)	Brazil	Illumina HiSeq4000	Nasutitermitinae	123135232	77974641	63.3244	42775685	34.7388	4724108	80894	59859	mgm4821347.3
G13-48	84	Constrictotermes cavifrons	Termitidae	Nasutitermitinae	non-Macrotermitinae wood-feeding Termitidae (WF)	French Guiana	Illumina HiSeq4000	Nasutitermitinae	72264006	37765757	52.2608	13789484	19.0821	2155736	15563	11837	mgm4821340.3
G728	85	Agnathotermes crassinasus	Termitidae	Nasutitermitinae	soil-feeding termites (SF)	French Guiana	Illumina HiSeq4000	Nasutitermitinae	32220332	16393298	50.8787	6876822	21.3431	1778424	23586	19582	mgm4813735.3
G729	86	Araujotermes parvellus	Termitidae	Nasutitermitinae	soil-feeding termites (SF)	French Guiana	Illumina HiSeq4000	Nasutitermitinae	100658886	71940878	71.47	4874022	4.84212	1662051	10945	867	mgm4815509.3
G13-30	87	Coatitermes kartaboensis	Termitidae	Nasutitermitinae	soil-feeding termites (SF)	French Guiana	Illumina HiSeq4000	Nasutitermitinae	49169700	26202782	53.2905	10739087	21.8409	2306381	29050	21220	mgm4814041.3
G13-130	88	Coatitermes sp. 2	Termitidae	Nasutitermitinae	soil-feeding termites (SF)	French Guiana	Illumina HiSeq4000	Nasutitermitinae	105919910	59509326	56.1833	14594027	13.7784	3404873	25999	13700	mgm4821332.3
AUS49	89	Tumulitermes sp.	Termitidae	Nasutitermitinae	non-Macrotermitinae wood-feeding Termitidae (WF)	Australia	Illumina HiSeq4000	Nasutitermitinae	57305378	31283824	54.5914	11975701	20.898	2944867	39011	30114	mgm4821328.3
NSW6	90	Occasitermes occasus	Termitidae	Nasutitermitinae	non-Macrotermitinae wood-feeding Termitidae (WF)	Australia	Illumina HiSeq4000	Nasutitermitinae	58385394	33833209	57.9481	21143696	36.214	1490610	23636	19473	mgm4815526.3
THAI100	91	Bulbitermes nr. laticephalus	Termitidae	Nasutitermitinae	non-Macrotermitinae wood-feeding Termitidae (WF)	Thailand	Illumina HiSeq4000	Nasutitermitinae	59810656	40346940	67.4578	28734366	48.0422	1861146	47765	39481	mgm4815513.3
THAI43	92	Nasutitermes sp. 3	Termitidae	Nasutitermitinae	non-Macrotermitinae wood-feeding Termitidae (WF)	Thailand	Illumina HiSeq2500	Nasutitermitinae	21747734	15112585	69.4904	11237113	51.6703	523807	23533	19224	mgm4782054.3
THAI45	93	Oriensubulitermes inanis	Termitidae	Nasutitermitinae	soil-feeding termites (SF)	Thailand	Illumina HiSeq4000	Nasutitermitinae	72345436	39565358	54.6895	8332544	11.5177	3580139	68165	22998	mgm4815510.3
THAI067	94	Hospitalitermes sp. C	Termitidae	Nasutitermitinae	non-Macrotermitinae wood-feeding Termitidae (WF)	Thailand	Illumina HiSeq4000	Nasutitermitinae	40988192	25018050	61.0372	6879706	16.7846	1939101	30104	15512	mgm4815502.3
BDIT041	95	Nasutitermes arborum	Termitidae	Nasutitermitinae	non-Macrotermitinae wood-feeding Termitidae (WF)	Burundi	Illumina HiSeq4000	Nasutitermitinae	43264294	31762216	73.4144	24054609	55.5992	1001006	22890	18674	mgm4812124.3
KE15-44	96	Trinervitermes gratiosus	Termitidae	Nasutitermitinae	non-Macrotermitinae wood-feeding Termitidae (WF)	Kenya	Illumina HiSeq4000	Nasutitermitinae	105114912	85276677	81.1271	46251354	44.0008	2396164	84717	44801	mgm4813736.3
BDIT094	97	Trinervitermes sp.	Termitidae	Nasutitermitinae	non-Macrotermitinae wood-feeding Termitidae (WF)	Burundi	Illumina HiSeq4000	Nasutitermitinae	102456792	85574071	83.5221	39662786	38.7117	2593225	210407	41297	mgm4821370.3
RDCT106	98	Nasutitermes lujae	Termitidae	Nasutitermitinae	non-Macrotermitinae wood-feeding Termitidae (WF)	Congo	Illumina HiSeq4000	Nasutitermitinae	38396108	23283212	60.6395	6921836	18.0274	1554315	19350	10843	mgm4813734.3
BRU6	99	Nasutitermes matangensis	Termitidae	Nasutitermitinae	non-Macrotermitinae wood-feeding Termitidae (WF)	Brunei	Illumina HiSeq4000	Nasutitermitinae	46794676	29053776	62.0878	18338247	39.1887	1589052	31416	25752	mgm4814079.3
NG60	100	Nasutitermes gracilirostris	Termitidae	Nasutitermitinae	non-Macrotermitinae wood-feeding Termitidae (WF)	New Guinea	Illumina HiSeq2500	Nasutitermitinae	21856526	14700695	67.26	10277374	47.022	562374	21693	17154	mgm4782045.3
NG69	101	Nasutitermes bikpelanus	Termitidae	Nasutitermitinae	non-Macrotermitinae wood-feeding Termitidae (WF)	New Guinea	Illumina HiSeq4000	Nasutitermitinae	91597812	62831129	68.5946	36220480	39.543	1783252	34297	26512	mgm4821364.3
G733	102	Nasutitermes macrocephalus	Termitidae	Nasutitermitinae	non-Macrotermitinae wood-feeding Termitidae (WF)	French Guiana	Illumina HiSeq4000	Nasutitermitinae	105991780	72082668	68.0078	47152353	44.4868	2048053	39624	32818	mgm4815496.3
AUS54	103	Nasutitermes triodiae	Termitidae	Nasutitermitinae	non-Macrotermitinae wood-feeding Termitidae (WF)	Australia	Illumina HiSeq4000	Nasutitermitinae	101789650	65291555	64.1436	38587539	37.9091	3926015	74462	59192	mgm4821341.3
AUS62	104	Nasutitermes graveolus	Termitidae	Nasutitermitinae	non-Macrotermitinae wood-feeding Termitidae (WF)	Australia	Illumina HiSeq4000	Nasutitermitinae	116118314	75592001	65.0991	43365733	37.3462	2897781	44044	35128	mgm4821362.3
G13-60	105	Neocapritermes taracua	Termitidae	Termitinae	soil-feeding termites (SF)	French Guiana	Illumina HiSeq4000	Neocapritermes-group	65741992	31810924	48.3875	4848183	7.37456	3491001	31383	6738	mgm4814045.3
G13-28	106	Planicapritermes planiceps	Termitidae	Termitinae	soil-feeding termites (SF)	French Guiana	Illumina HiSeq4000	Neocapritermes-group	111565796	80456971	72.1162	47807569	42.8515	3766980	100253	69295	mgm4821336.3
G683	107	Neocapritermes sp. H	Termitidae	Termitinae	soil-feeding termites (SF)	French Guiana	Illumina HiSeq4000	Neocapritermes-group	81942672	59165476	72.2035	11411295	13.9259	2580102	191442	15517	mgm4821346.3
NG81	108	Microcerotermes papuanus	Termitidae	Termitinae	non-Macrotermitinae wood-feeding Termitidae (WF)	New Guinea	Illumina HiSeq2500	Microcerotermes	21952820	14719684	67.0514	10707579	48.7754	695071	38838	32294	mgm4782060.3
AUS13	109	Microcerotermes sp.	Termitidae	Termitinae	non-Macrotermitinae wood-feeding Termitidae (WF)	Australia	Illumina HiSeq4000	Microcerotermes	97359526	68352043	70.2058	23447947	24.0839	2757809	87305	27003	mgm4812125.3
BDIT102	110	Microcerotermes fuscotibialis	Termitidae	Termitinae	non-Macrotermitinae wood-feeding Termitidae (WF)	Burundi	Illumina HiSeq4000	Microcerotermes	46997546	29285251	62.3123	15999607	34.0435	1615779	34793	26739	mgm4812115.3
Msp_RNA_1	111	Microcerotermes sp.	Termitidae	Termitinae	non-Macrotermitinae wood-feeding Termitidae (WF)	SouthEastAsia	Illumina HiSeq2500	Microcerotermes	64892126	50398656	77.6653	35743421	55.0813	1775305	103710	57579	mgm4955157.3
FG-ND02-38	112	Microcerotermes sp. SA	Termitidae	Termitinae	non-Macrotermitinae wood-feeding Termitidae (WF)	French Guiana	Illumina HiSeq4000	Microcerotermes	47193404	38185718	80.9133	29324395	62.1366	1096457	44879	38224	mgm4814074.3
G13-23	113	Embiratermes brevinasus	Termitidae	Syntermitinae	soil-feeding termites (SF)	French Guiana	Illumina HiSeq2500	Syntermitinae	20714888	8884419	42.8891	1161469	5.60693	1090846	16200	1963	mgm4782069.3
G13-45	114	Cyrilliotermes angulariceps	Termitidae	Syntermitinae	soil-feeding termites (SF)	French Guiana	Illumina HiSeq4000	Syntermitinae	57136152	14956797	26.1775	3074599	5.38118	3684692	5809	3407	mgm4814038.3
BRA14	115	Cyrilliotermes sp.	Termitidae	Syntermitinae	soil-feeding termites (SF)	Brazil	Illumina HiSeq4000	Syntermitinae	134052270	74188641	55.3431	10476209	7.81502	3826685	53285	7006	mgm4821327.3
BRA11_2	116	Syntermes grandis	Termitidae	Syntermitinae	non-Macrotermitinae wood-feeding Termitidae (WF)	Brazil	Illumina HiSeq4000	Syntermitinae	94436656	55092226	58.3378	25188740	26.6726	3328632	70885	52947	mgm4821374.3
BRA9	117	Rhynchotermes nasutissimus	Termitidae	Syntermitinae	non-Macrotermitinae wood-feeding Termitidae (WF)	Brazil	Illumina HiSeq4000	Syntermitinae	99247608	53363585	53.7681	13875143	13.9803	2860760	20969	13569	mgm4821363.3
G13_62	118	Cornitermes sp. A	Termitidae	Syntermitinae	non-Macrotermitinae wood-feeding Termitidae (WF)	French Guiana	Illumina HiSeq2500	Syntermitinae	21449610	10200067	47.5536	6119357	28.529	1081212	32400	27103	mgm4782047.3
BRA3	119	Cornitermes cumulans	Termitidae	Syntermitinae	non-Macrotermitinae wood-feeding Termitidae (WF)	Brazil	Illumina HiSeq4000	Syntermitinae	74233784	42578472	57.3573	15192322	20.4655	3585831	63636	38084	mgm4821352.3
BRA5	120	Silvestritermes heyeri	Termitidae	Syntermitinae	soil-feeding termites (SF)	Brazil	Illumina HiSeq4000	Syntermitinae	111335154	54617673	49.057	7840967	7.04267	3375275	23699	7408	mgm4821373.3
BRA29	121	Labiotermes sp.	Termitidae	Syntermitinae	soil-feeding termites (SF)	Brazil	Illumina HiSeq4000	Syntermitinae	62366142	25283558	40.5405	6406142	10.2718	3381178	23075	15381	mgm4821344.3
G13-43	122	Labiotermes labralis	Termitidae	Syntermitinae	soil-feeding termites (SF)	French Guiana	Illumina HiSeq4000	Syntermitinae	83598614	24999020	29.9036	7284109	8.71319	2786180	6514	5157	mgm4821333.3
RD1T21-M1e	123	Promirotermes pygmaeus	Termitidae	Termitinae	soil-feeding termites (SF)	Congo	Illumina HiSeq4000	Promirotermes	142522454	98927348	69.4118	30803672	21.6132	4615259	257257	61959	mgm4815522.3
RDCT105	124	Ophiotermes grandilabius	Termitidae	Cubitermitinae	soil-feeding termites (SF)	Congo	Illumina HiSeq4000	Cubitermitinae	84038636	33279164	39.5998	6873807	8.17934	2893003	9407	6935	mgm4815503.3
BDIT069	125	Cubitermes nr. fulvus	Termitidae	Cubitermitinae	soil-feeding termites (SF)	Burundi	Illumina HiSeq2500	Cubitermitinae	22632918	6821042	30.1377	2587027	11.4304	1008975	11247	8648	mgm4782049.3
RDCT051	126	Orthotermes depressifrons	Termitidae	Cubitermitinae	soil-feeding termites (SF)	Congo	Illumina HiSeq4000	Cubitermitinae	38369214	13958098	36.3784	1874575	4.88562	1905705	6051	3178	mgm4815518.3
BDIT43	127	Basidentitermes aurivillii	Termitidae	Cubitermitinae	soil-feeding termites (SF)	Burundi	Illumina HiSeq4000	Cubitermitinae	39238966	7278309	18.5487	1465608	3.73508	2201262	2508	1894	mgm4821342.3
RDCT159	128	Proboscitermes tubuliferus	Termitidae	Cubitermitinae	soil-feeding termites (SF)	Congo	Illumina HiSeq4000	Cubitermitinae	101648016	37418451	36.8118	14916336	14.6745	4669157	37197	30072	mgm4815521.3
RDCT125	129	Tuberculitermes bycanistes	Termitidae	Termitinae	soil-feeding termites (SF)	Congo	Illumina HiSeq4000	Termes-group	69368468	36954265	53.2724	7087843	10.2177	3158683	74537	14680	mgm4815495.3
G13-112	130	Cavitermes tuberosus	Termitidae	Termitinae	soil-feeding termites (SF)	French Guiana	Illumina HiSeq4000	Termes-group	62921252	33391546	53.0688	5430735	8.631	3162080	71963	8908	mgm4814056.3
G13-105	131	Termes fatalis	Termitidae	Termitinae	soil-feeding termites (SF)	French Guiana	Illumina HiSeq4000	Termes-group	84541058	42905087	50.7506	8948449	10.5847	4379465	45804	17293	mgm4814061.3
NG49	132	Protocapritermes odontomachus	Termitidae	Termitinae	soil-feeding termites (SF)	New Guinea	Illumina HiSeq4000	Termes-group	84940716	39948228	47.0307	20847239	24.5433	3692840	63162	52778	mgm4842691.3
THAI096	133	Termes propinquus	Termitidae	Termitinae	soil-feeding termites (SF)	Thailand	Illumina HiSeq4000	Termes-group	63559850	29170758	45.8949	10575558	16.6387	3327345	31794	25032	mgm4815498.3
TBRU5.14A	134	Prohamitermes mirabilis	Termitidae	Termitinae	non-Macrotermitinae wood-feeding Termitidae (WF)	Brunei	Illumina HiSeq2500	Amitermes-group	21294836	7254173	34.0654	1960957	9.2086	1098423	11294	6676	mgm4782055.3
THAI49	135	Amitermes dentalus	Termitidae	Termitinae	non-Macrotermitinae wood-feeding Termitidae (WF)	Thailand	Illumina HiSeq4000	Amitermes-group	69627618	30287034	43.4986	10054694	14.4407	2304918	7491	5518	mgm4814053.3
AUS4	136	Amitermes meridionalis	Termitidae	Termitinae	non-Macrotermitinae wood-feeding Termitidae (WF)	Australia	Illumina HiSeq4000	Amitermes-group	101148618	74453696	73.6082	39505345	39.0567	3622897	129424	73852	mgm4821348.3
G697	137	Orthognathotermes aduncus	Termitidae	Termitinae	soil-feeding termites (SF)	French Guiana	Illumina HiSeq4000	Amitermes-group	43976678	21679863	49.2985	13188149	29.989	1438814	3127	2315	mgm4815501.3
G730	138	Dentispicotermes brevicarinatus	Termitidae	Termitinae	soil-feeding termites (SF)	French Guiana	Illumina HiSeq4000	Amitermes-group	86281740	39563275	45.8536	12360865	14.3262	5063905	52405	28983	mgm4815497.3
NG55	139	Pericapritermes sp. B	Termitidae	Termitinae	soil-feeding termites (SF)	New Guinea	Illumina HiSeq4000	Pericapritermes-group	83337768	32644535	39.1714	5034530	6.04111	2579494	6413	3957	mgm4821338.3
NG45	140	Pericapritermes parvus	Termitidae	Termitinae	soil-feeding termites (SF)	New Guinea	Illumina HiSeq4000	Pericapritermes-group	74611432	29314562	39.2896	6414693	8.59747	4110018	16811	11952	mgm4815524.3
NG45_10	141	Pericapritermes parvus	Termitidae	Termitinae	soil-feeding termites (SF)	New Guinea	Illumina HiSeq4000	Pericapritermes-group	110774000	63635748	57.4465	14037259	12.672	4258300	75700	22117	mgm4821360.3
SING57	142	Dicuspiditermes nemorosus	Termitidae	Termitinae	soil-feeding termites (SF)	Singapore	Illumina HiSeq4000	Pericapritermes-group	51013890	18496963	36.2587	9665746	18.9473	2298763	21973	19077	mgm4815512.3
THAI038	143	Mirocapritermes sp. 1	Termitidae	Termitinae	soil-feeding termites (SF)	Thailand	Illumina HiSeq4000	Pericapritermes-group	109928810	43882157	39.9187	6804844	6.19023	3440722	8505	3392	mgm4815488.3
THAI037	144	Procapritermes sp. 1	Termitidae	Termitinae	soil-feeding termites (SF)	Thailand	Illumina HiSeq4000	Pericapritermes-group	106677226	56136780	52.623	10439297	9.78587	3959430	95580	14257	mgm4815516.3
SP1	145	Sinocapritermes mushae	Termitidae	Termitinae	soil-feeding termites (SF)	Japan	Illumina HiSeq4000	Pericapritermes-group	85209546	45751163	53.6925	9272782	10.8823	4400329	78122	23558	mgm4815511.3
THAI105	146	Sinocapritermes sp. 1	Termitidae	Termitinae	soil-feeding termites (SF)	Thailand	Illumina HiSeq4000	Pericapritermes-group	83704920	34248129	40.9153	5465452	6.52943	4509518	20030	5648	mgm4815504.3

## Sheet: S2
Table S2. Relative abundance of family-level prokaryotic taxa inferred from gut metagenome and 16S rRNA amplicon data of 74 termite samples. The prokaryotic taxonomy was determined with GTDB for marker genes and with SILVA for 16S rRNA data. The relative abundance was clr-transformed to account for differences in sequencing method and sequencing depth among metagenome samples.
Color scale	<0	0-5	>5			MD_RNA_1	POROTERMES52	AUS109	THAI112	THAI114	SING74	AUS102	KE15-30	M16	AUS111	US10	MAL39	AUS110	AUS117	Chi15_131	NG30	TBRU2.3A	NG90	US1	AUS88	AUS121	AUS47	TBRU8.25	NG87	RDCT185	CAM16-02a	RDCT109	THAI50	SAF5	RDCT144	CAM16-05	RDCT070	RDCT098	BDIT112	BDIT061	T4.14A	G13-65	G756	G13-04	G13-32	G13-08	TBRU7.11D	G13-24	RDCT180
						2	7	10	11	14	16	17	19	20	21	22	23	24	25	26	29	34	36	38	39	40	41	42	44	45	48	49	51	53	54	60	64	65	67	69	70	72	73	75	76	77	78	79	80
						Mastotermes darwiniensis	Porotermes planiceps	Glyptotermes sp.	Glyptotermes sp. 4	Glyptotermes sp. 1	Neotermes sp. A	Neotermes sp.	Bifiditermes sp.	Tauritermes sp.	Incisitermes nr. barretti	Incisitermes snyderi	Cryptotermes domesticus	Cryptotermes sp.	Cryptotermes sp.	Stylotermes sp.	Parrhinotermes browni	Schedorhinotermes sarawakensis	Prorhinotermes inopinatus	Reticulitermes nelsonae	Heterotermes cf. paradoxus	Heterotermes cf. paradoxus	Heterotermes vagus	Heterotermes tenuior	Coptotermes elisae	Coptotermes	Acanthotermes acanthothorax	Pseudacanthotermes militaris	Macrotermes gilvus	Allodontotermes schultzei	Odontotermes sp. D	Phoxotermes cerberus	Ateuchotermes retifaciens	Amalotermes phaeocephalus	Astalotermes murcus	Alyscotermes kilimandjaricus	Euhamitermes hamatus	Anoplotermes-group sp. Q	Patawatermes nigripunctatus	Anoplotermes parvus	Anoplotermes banksi	Anoplotermes janus	Orientotermes emersoni	Cylindrotermes parvignathus	Cephalotermes rectangularis
						Mastotermitidae	Stolotermitidae	Kalotermitidae	Kalotermitidae	Kalotermitidae	Kalotermitidae	Kalotermitidae	Kalotermitidae	Kalotermitidae	Kalotermitidae	Kalotermitidae	Kalotermitidae	Kalotermitidae	Kalotermitidae	Stylotermitidae	Rhinotermitidae	Rhinotermitidae	Rhinotermitidae	Rhinotermitidae	Rhinotermitidae	Rhinotermitidae	Rhinotermitidae	Rhinotermitidae	Rhinotermitidae	Rhinotermitidae	Termitidae	Termitidae	Termitidae	Termitidae	Termitidae	Termitidae	Termitidae	Termitidae	Termitidae	Termitidae	Termitidae	Termitidae	Termitidae	Termitidae	Termitidae	Termitidae	Termitidae	Termitidae	Termitidae
																					Rhinotermitinae	Rhinotermitinae	Prorhinotermitinae	Heterotermitinae	Heterotermitinae	Heterotermitinae	Heterotermitinae	Heterotermitinae	Coptotermitinae	Coptotermitinae	Macrotermitinae	Macrotermitinae	Macrotermitinae	Macrotermitinae	Macrotermitinae	Apicotermitinae	Apicotermitinae	Apicotermitinae	Apicotermitinae	Apicotermitinae	Apicotermitinae	Apicotermitinae	Apicotermitinae	Apicotermitinae	Apicotermitinae	Apicotermitinae	Termitinae	Termitinae	Termitinae
Database	Domain	Phylum	Class	Order	Family	lower termites (LT)	lower termites (LT)	lower termites (LT)	lower termites (LT)	lower termites (LT)	lower termites (LT)	lower termites (LT)	lower termites (LT)	lower termites (LT)	lower termites (LT)	lower termites (LT)	lower termites (LT)	lower termites (LT)	lower termites (LT)	lower termites (LT)	lower termites (LT)	lower termites (LT)	lower termites (LT)	lower termites (LT)	lower termites (LT)	lower termites (LT)	lower termites (LT)	lower termites (LT)	lower termites (LT)	lower termites (LT)	fungal-cultivating termites (FC)	fungal-cultivating termites (FC)	fungal-cultivating termites (FC)	fungal-cultivating termites (FC)	fungal-cultivating termites (FC)	soil-feeding termites (SF)	soil-feeding termites (SF)	soil-feeding termites (SF)	soil-feeding termites (SF)	soil-feeding termites (SF)	soil-feeding termites (SF)	soil-feeding termites (SF)	soil-feeding termites (SF)	soil-feeding termites (SF)	soil-feeding termites (SF)	soil-feeding termites (SF)	non-Macrotermitinae wood-feeding Termitidae (WF)	non-Macrotermitinae wood-feeding Termitidae (WF)	non-Macrotermitinae wood-feeding Termitidae (WF)
16S	Archaea	Halobacteriota	Methanomicrobia	Methanomicrobiales	Methanocorpusculaceae	-1.2194	-1.71566	-0.847512	-1.27159	-0.811882	-1.2118	-1.82612	-0.639489	-0.771614	-0.993748	-0.734547	-0.894985	-0.995812	-0.704749	-1.24645	-1.06392	-0.736124	-1.38548	-1.20408	-1.00063	-1.03583	-0.77333	-1.42692	-1.43556	-0.608433	-1.46487	3.72837	-1.0854	-0.81814	-1.3207	-1.89048	-1.49914	-1.60003	-2.53573	-1.86373	-1.15232	-1.53524	-0.43512	-0.756348	-1.31903	-1.85976	-1.10338	-1.58714	-1.23498
markers	Archaea	Halobacteriota	Methanomicrobia	Methanomicrobiales	Methanocorpusculaceae	-0.744218	-0.350013	-0.223612	-0.339001	-0.16078	-0.450553	-0.403814	-0.138313	-0.446933	-0.571036	-0.323729	-0.440105	-0.527238	-0.628924	-0.323821	-0.826967	-0.523595	-0.663529	-0.773921	-0.213501	-0.362187	-0.321259	-0.362784	-0.577734	-0.313229	-0.217149	5.59062	-0.795313	-0.888984	-0.771261	-0.288912	-0.413194	-0.345204	-0.532574	-0.379119	-0.838038	-0.507587	-0.399458	-0.295078	-1.01626	-0.358769	-0.45119	-0.457712	-0.341265
16S	Archaea	Halobacteriota	Methanomicrobia	Methanomicrobiales	unclassified	-0.287841	1.46559	-0.847512	-1.27159	-0.811882	-1.2118	-0.420777	-0.639489	-0.771614	-0.993748	-0.734547	-0.894985	-0.995812	-0.704749	-1.24645	-1.06392	-0.736124	-1.38548	0.958362	-1.00063	-1.03583	-0.77333	-1.42692	0.28995	-0.608433	-1.46487	-1.00173	-1.0854	-0.81814	0.404808	-0.164968	-1.49914	-1.60003	0.432707	-0.458382	-1.15232	-1.53524	-0.43512	-0.756348	-1.31903	-1.85976	-1.10338	1.45739	1.6511
markers	Archaea	Halobacteriota	Methanomicrobia	Methanomicrobiales	unclassified	-0.744218	-0.350013	-0.223612	-0.339001	-0.16078	-0.450553	-0.403814	-0.138313	-0.446933	-0.571036	-0.323729	-0.440105	-0.527238	-0.628924	-0.323821	-0.826967	-0.523595	-0.663529	-0.773921	-0.213501	-0.362187	-0.321259	-0.362784	-0.577734	-0.313229	-0.217149	2.08212	-0.795313	-0.888984	-0.771261	-0.288912	-0.413194	-0.345204	-0.532574	-0.379119	-0.838038	-0.507587	3.38063	-0.295078	-1.01626	-0.358769	-0.45119	0.594943	-0.341265
16S	Archaea	Halobacteriota	Methanosarcinia	Methanosarcinales	Methanosarcinaceae	-1.2194	0.251991	-0.847512	-1.27159	-0.811882	-1.2118	-1.82612	-0.639489	-0.771614	-0.993748	-0.734547	-0.894985	-0.0642536	-0.704749	-1.24645	-1.06392	-0.736124	-1.38548	2.25442	-1.00063	-1.03583	-0.77333	-1.42692	-0.504002	-0.608433	-1.46487	-0.070175	-1.0854	-0.81814	-1.3207	-1.89048	-1.49914	-1.60003	-1.60417	-1.86373	-1.15232	-1.53524	-0.43512	-0.756348	-1.31903	-1.85976	-1.10338	-0.655578	-1.23498
markers	Archaea	Halobacteriota	Methanosarcinia	Methanosarcinales	Methanosarcinaceae	-0.744218	-0.350013	-0.223612	-0.339001	-0.16078	-0.450553	-0.403814	-0.138313	-0.446933	-0.571036	-0.323729	-0.440105	-0.527238	-0.628924	-0.323821	-0.826967	-0.523595	-0.663529	-0.773921	-0.213501	-0.362187	-0.321259	-0.362784	-0.577734	-0.313229	-0.217149	-0.871853	-0.795313	-0.888984	-0.771261	-0.288912	-0.413194	-0.345204	-0.532574	-0.379119	-0.838038	-0.507587	-0.399458	-0.295078	-1.01626	-0.358769	-0.45119	-0.457712	-0.341265
16S	Archaea	Methanobacteriota	Methanobacteria	Methanobacteriales	Methanobacteriaceae	0.185943	0.00985073	-0.847512	-0.340033	3.5239	1.1136	4.47861	4.24156	1.55379	-0.993748	2.56697	-0.894985	0.971838	-0.704749	0.915987	1.63382	-0.736124	5.22044	1.68201	4.27158	0.93182	-0.77333	3.44239	4.09904	-0.608433	-0.533307	-1.00173	0.31994	-0.81814	-1.3207	3.84684	-0.567582	-0.668467	0.162008	-0.458382	-1.15232	2.14009	0.496438	-0.756348	0.406477	1.73439	-1.10338	1.82172	2.06653
markers	Archaea	Methanobacteriota	Methanobacteria	Methanobacteriales	Methanobacteriaceae	-0.744218	-0.350013	-0.223612	-0.339001	-0.16078	-0.450553	-0.403814	3.57147	-0.446933	-0.571036	-0.323729	-0.440105	-0.527238	-0.628924	-0.323821	-0.826967	-0.523595	5.01995	-0.773921	3.58141	-0.362187	-0.321259	-0.362784	3.76078	-0.313229	-0.217149	-0.871853	-0.795313	-0.888984	-0.771261	2.85509	-0.413194	-0.345204	-0.532574	-0.379119	-0.838038	-0.507587	-0.399458	-0.295078	-1.01626	-0.358769	-0.45119	-0.457712	-0.341265
16S	Archaea	Thermoplasmatota	Thermoplasmata	Methanomassiliicoccales	Methanomethylophilaceae	0.943039	2.57901	-0.847512	2.47882	0.119676	0.513715	2.14996	2.99607	-0.771614	-0.993748	-0.734547	-0.894985	0.409531	0.226809	1.99674	-1.06392	-0.736124	-0.453926	1.26141	1.16181	-1.03583	-0.77333	-1.42692	2.9777	-0.608433	3.31813	2.3549	0.882247	3.26719	1.86055	3.40514	3.35828	2.0753	3.47723	2.53072	2.1492	1.87362	-0.43512	0.17521	2.71316	3.37217	3.8881	3.6611	2.44034
markers	Archaea	Thermoplasmatota	Thermoplasmata	Methanomassiliicoccales	Methanomethylophilaceae	-0.744218	-0.350013	-0.223612	-0.339001	-0.16078	-0.450553	-0.403814	-0.138313	-0.446933	-0.571036	-0.323729	-0.440105	-0.527238	-0.628924	-0.323821	-0.826967	-0.523595	-0.663529	-0.773921	-0.213501	-0.362187	-0.321259	-0.362784	-0.577734	-0.313229	-0.217149	4.87753	0.811489	4.89339	1.73693	-0.288912	-0.413194	-0.345204	3.78388	-0.379119	1.84529	3.02417	5.82433	-0.295078	3.6178	3.95141	3.93467	2.96325	-0.341265
16S	Archaea	Thermoplasmatota	Thermoplasmata	Methanomassiliicoccales	unclassified	-0.287841	-1.71566	-0.847512	-1.27159	-0.811882	-1.2118	-0.420777	-0.639489	-0.771614	-0.993748	-0.734547	-0.894985	-0.995812	-0.704749	-1.24645	-1.06392	-0.736124	-1.38548	-1.20408	-1.00063	-1.03583	-0.77333	-1.42692	-1.43556	-0.608433	-1.46487	-1.00173	-1.0854	-0.81814	-1.3207	-1.89048	1.80238	-1.60003	-0.810223	-0.138215	-1.15232	-1.53524	-0.43512	-0.756348	-1.31903	-1.85976	-1.10338	-1.58714	-1.23498
markers	Archaea	Thermoplasmatota	Thermoplasmata	Methanomassiliicoccales	unclassified	-0.744218	-0.350013	-0.223612	-0.339001	-0.16078	-0.450553	-0.403814	-0.138313	-0.446933	-0.571036	-0.323729	-0.440105	-0.527238	-0.628924	-0.323821	-0.826967	-0.523595	-0.663529	-0.773921	-0.213501	-0.362187	-0.321259	-0.362784	-0.577734	-0.313229	-0.217149	2.46569	-0.795313	1.56553	0.815276	-0.288912	-0.413194	-0.345204	2.97296	-0.379119	1.42858	-0.507587	-0.399458	-0.295078	0.474323	2.61636	3.74291	0.727377	-0.341265
16S	Archaea	Thermoplasmatota	Thermoplasmata	unclassified		-1.2194	-1.71566	-0.847512	-1.27159	-0.811882	-1.2118	-1.82612	-0.639489	-0.771614	-0.993748	-0.734547	-0.894985	-0.995812	-0.704749	-1.24645	-1.06392	-0.736124	-1.38548	0.763574	-1.00063	-1.03583	-0.77333	-1.42692	-1.43556	-0.608433	-1.46487	-1.00173	-1.0854	-0.81814	-1.3207	-1.89048	-1.49914	-1.60003	0.432707	-1.86373	-1.15232	-1.53524	-0.43512	-0.756348	-1.31903	-1.85976	-1.10338	-1.58714	-1.23498
markers	Archaea	Thermoplasmatota	Thermoplasmata	unclassified		-0.744218	-0.350013	-0.223612	-0.339001	-0.16078	-0.450553	-0.403814	-0.138313	-0.446933	-0.571036	-0.323729	-0.440105	-0.527238	-0.628924	-0.323821	-0.826967	-0.523595	-0.663529	-0.773921	-0.213501	-0.362187	-0.321259	-0.362784	-0.577734	-0.313229	-0.217149	1.92497	-0.795313	1.58405	0.289871	-0.288912	-0.413194	-0.345204	2.53485	-0.379119	-0.838038	-0.507587	3.32706	-0.295078	-1.01626	3.29076	1.10544	1.03618	-0.341265
16S	Archaea	Thermoproteota	Bathyarchaeia	unclassified		-1.2194	-0.784101	-0.847512	-1.27159	-0.811882	-1.2118	-1.82612	-0.639489	-0.771614	-0.993748	-0.734547	-0.894985	2.8576	-0.704749	-1.24645	-1.06392	-0.736124	-1.38548	1.76436	-1.00063	-1.03583	-0.77333	-1.42692	-0.030218	-0.608433	0.260645	-1.00173	-1.0854	-0.81814	-1.3207	3.03622	-0.567582	-1.60003	4.17104	0.601764	-1.15232	1.70796	-0.43512	-0.756348	0.0863095	1.92618	-1.10338	2.76859	3.59824
markers	Archaea	Thermoproteota	Bathyarchaeia	unclassified		-0.744218	-0.350013	-0.223612	-0.339001	-0.16078	-0.450553	-0.403814	-0.138313	-0.446933	-0.571036	-0.323729	-0.440105	-0.527238	-0.628924	-0.323821	-0.826967	-0.523595	-0.663529	-0.773921	-0.213501	-0.362187	-0.321259	-0.362784	-0.577734	-0.313229	-0.217149	-0.871853	-0.795313	-0.888984	-0.771261	-0.288912	-0.413194	-0.345204	-0.532574	-0.379119	-0.838038	-0.507587	-0.399458	-0.295078	-1.01626	-0.358769	-0.45119	-0.457712	-0.341265
16S	Bacteria	Acidobacteriota	Acidobacteriae	Acidobacteriales	Acidobacteriaceae	1.106	-1.71566	0.0840461	0.696059	-0.811882	-1.2118	0.970223	0.29207	-0.771614	-0.993748	-0.734547	-0.894985	-0.0642536	-0.704749	0.721198	0.341425	-0.736124	-1.38548	0.958362	-1.00063	-1.03583	-0.77333	-1.42692	-0.504002	-0.608433	-0.533307	-1.00173	-1.0854	-0.81814	-0.389143	1.92977	2.0518	0.125485	1.05841	-0.458382	-1.15232	1.16251	-0.43512	-0.756348	-1.31903	0.302678	-1.10338	0.380514	-0.303426
markers	Bacteria	Acidobacteriota	Acidobacteriae	Acidobacteriales	Acidobacteriaceae	-0.744218	-0.350013	-0.223612	-0.339001	-0.16078	-0.450553	-0.403814	-0.138313	-0.446933	-0.571036	-0.323729	-0.440105	-0.527238	-0.628924	-0.323821	-0.826967	-0.523595	-0.663529	-0.773921	-0.213501	-0.362187	-0.321259	-0.362784	-0.577734	-0.313229	-0.217149	-0.871853	-0.795313	-0.888984	-0.771261	-0.288912	-0.413194	-0.345204	-0.532574	-0.379119	-0.838038	-0.507587	-0.399458	-0.295078	-1.01626	-0.358769	-0.45119	-0.457712	-0.341265
16S	Bacteria	Acidobacteriota	Acidobacteriae	Acidobacteriales	unclassified	0.748251	-1.71566	-0.847512	-1.27159	-0.811882	-1.2118	-1.82612	-0.639489	-0.771614	-0.993748	-0.734547	-0.894985	-0.995812	-0.704749	0.479058	-1.06392	-0.736124	-1.38548	-1.20408	-1.00063	-1.03583	-0.77333	-1.42692	-1.43556	-0.608433	-1.46487	-1.00173	-0.153845	-0.81814	-1.3207	-0.164968	-0.567582	-0.194683	-0.568083	-0.458382	-0.220764	-0.129893	-0.43512	-0.756348	-1.31903	-1.85976	-1.10338	-0.655578	-1.23498
markers	Bacteria	Acidobacteriota	Acidobacteriae	Acidobacteriales	unclassified	-0.744218	-0.350013	-0.223612	-0.339001	-0.16078	-0.450553	-0.403814	-0.138313	-0.446933	-0.571036	-0.323729	-0.440105	-0.527238	-0.628924	-0.323821	-0.826967	-0.523595	-0.663529	-0.773921	-0.213501	-0.362187	-0.321259	-0.362784	-0.577734	-0.313229	-0.217149	-0.871853	-0.795313	-0.888984	-0.771261	-0.288912	-0.413194	-0.345204	-0.532574	-0.379119	-0.838038	-0.507587	-0.399458	-0.295078	-1.01626	-0.358769	-0.45119	-0.457712	-0.341265
16S	Bacteria	Acidobacteriota	Acidobacteriae	unclassified		-0.287841	-1.71566	-0.847512	-1.27159	-0.811882	-1.2118	-1.82612	-0.639489	-0.771614	-0.993748	-0.734547	-0.894985	-0.995812	-0.704749	-1.24645	-1.06392	-0.736124	-1.38548	-1.20408	-1.00063	-1.03583	-0.77333	-1.42692	-1.43556	-0.608433	-0.533307	-1.00173	-1.0854	-0.81814	-1.3207	-1.89048	-0.567582	-1.60003	-2.53573	-1.86373	-1.15232	0.190275	-0.43512	-0.756348	-1.31903	-0.928203	-1.10338	-1.58714	-1.23498
markers	Bacteria	Acidobacteriota	Acidobacteriae	unclassified		-0.744218	-0.350013	-0.223612	-0.339001	-0.16078	-0.450553	-0.403814	-0.138313	-0.446933	-0.571036	-0.323729	-0.440105	-0.527238	-0.628924	-0.323821	-0.826967	-0.523595	-0.663529	-0.773921	-0.213501	-0.362187	-0.321259	-0.362784	-0.577734	-0.313229	-0.217149	-0.871853	-0.795313	-0.888984	-0.771261	-0.288912	-0.413194	-0.345204	-0.532574	-0.379119	-0.838038	-0.507587	-0.399458	-0.295078	-1.01626	-0.358769	-0.45119	-0.457712	-0.341265
16S	Bacteria	Acidobacteriota	Holophagae	Holophagales	Holophagaceae	-0.287841	0.982081	-0.847512	-1.27159	-0.811882	2.53861	-1.82612	-0.639489	-0.771614	-0.993748	-0.734547	2.89095	-0.995812	-0.704749	-0.314893	-1.06392	2.62051	3.09969	-1.20408	-1.00063	-1.03583	0.158228	2.86775	-1.43556	1.55401	-0.533307	1.32367	2.02982	2.68765	2.08816	-0.485135	-0.0937979	3.05978	0.350356	2.0218	2.59809	0.790164	0.496438	-0.756348	3.24931	0.83798	3.71752	2.23311	3.23269
markers	Bacteria	Acidobacteriota	Holophagae	Holophagales	Holophagaceae	-0.744218	-0.350013	-0.223612	-0.339001	-0.16078	-0.450553	-0.403814	-0.138313	-0.446933	-0.571036	-0.323729	-0.440105	-0.527238	-0.628924	-0.323821	-0.826967	-0.523595	-0.663529	-0.773921	-0.213501	-0.362187	-0.321259	-0.362784	-0.577734	-0.313229	-0.217149	-0.871853	-0.795313	-0.888984	-0.771261	-0.288912	-0.413194	2.02114	-0.532574	-0.379119	4.23757	-0.507587	-0.399458	-0.295078	-1.01626	-0.358769	-0.45119	2.62137	3.20953
16S	Bacteria	Acidobacteriota	Vicinamibacteria	Vicinamibacterales	unclassified	-0.287841	-1.71566	-0.847512	-1.27159	-0.811882	-1.2118	-1.82612	-0.639489	-0.771614	-0.993748	-0.734547	-0.894985	-0.995812	-0.704749	-1.24645	-1.06392	-0.736124	-1.38548	-1.20408	-1.00063	-1.03583	-0.77333	-1.42692	-1.43556	-0.608433	-1.46487	-1.00173	-1.0854	-0.81814	-1.3207	2.33916	-1.49914	-1.60003	-1.60417	-0.138215	-1.15232	-1.53524	-0.43512	-0.756348	-1.31903	-1.85976	-1.10338	-1.58714	-1.23498
markers	Bacteria	Acidobacteriota	Vicinamibacteria	Vicinamibacterales	unclassified	-0.744218	-0.350013	-0.223612	-0.339001	-0.16078	-0.450553	-0.403814	-0.138313	-0.446933	-0.571036	-0.323729	-0.440105	-0.527238	-0.628924	-0.323821	-0.826967	-0.523595	-0.663529	-0.773921	-0.213501	-0.362187	-0.321259	-0.362784	-0.577734	-0.313229	-0.217149	-0.871853	-0.795313	-0.888984	-0.771261	-0.288912	-0.413194	-0.345204	-0.532574	-0.379119	-0.838038	-0.507587	-0.399458	-0.295078	-1.01626	-0.358769	-0.45119	-0.457712	-0.341265
16S	Bacteria	Acidobacteriota	unclassified			-1.2194	-1.71566	-0.847512	-1.27159	-0.811882	-1.2118	-1.82612	-0.639489	-0.771614	-0.993748	-0.734547	-0.894985	-0.995812	-0.704749	-1.24645	-1.06392	-0.736124	-1.38548	-1.20408	-1.00063	-0.104272	-0.77333	-1.42692	-1.43556	-0.608433	-1.46487	-1.00173	-1.0854	-0.81814	-1.3207	1.15404	-1.49914	-1.60003	-2.53573	-1.86373	-1.15232	-1.53524	-0.43512	-0.756348	-1.31903	-1.85976	-1.10338	-1.58714	-1.23498
markers	Bacteria	Acidobacteriota	unclassified			2.17206	-0.350013	-0.223612	-0.339001	-0.16078	-0.450553	-0.403814	-0.138313	-0.446933	-0.571036	-0.323729	-0.440105	-0.527238	-0.628924	-0.323821	-0.826967	-0.523595	-0.663529	-0.773921	-0.213501	-0.362187	-0.321259	-0.362784	-0.577734	1.35151	-0.217149	-0.871853	-0.795313	-0.888984	-0.771261	-0.288912	-0.413194	-0.345204	-0.532574	-0.379119	0.775846	-0.507587	-0.399458	-0.295078	-1.01626	-0.358769	-0.45119	-0.457712	-0.341265
16S	Bacteria	Actinobacteriota	Acidimicrobiia	Acidimicrobiales	Ilumatobacteraceae	0.185943	-1.71566	-0.847512	-1.27159	-0.811882	-1.2118	-1.82612	-0.639489	-0.771614	-0.993748	-0.734547	-0.894985	-0.995812	-0.704749	-1.24645	-1.06392	-0.736124	-1.38548	-1.20408	-1.00063	-1.03583	-0.77333	-1.42692	-1.43556	-0.608433	-1.46487	-1.00173	-1.0854	-0.81814	-1.3207	-1.89048	-1.49914	-1.60003	-1.60417	-1.86373	-1.15232	-1.53524	-0.43512	-0.756348	-1.31903	-1.85976	-1.10338	-1.58714	-1.23498
markers	Bacteria	Actinobacteriota	Acidimicrobiia	Acidimicrobiales	Ilumatobacteraceae	-0.744218	-0.350013	-0.223612	-0.339001	-0.16078	-0.450553	-0.403814	-0.138313	-0.446933	-0.571036	-0.323729	-0.440105	-0.527238	-0.628924	-0.323821	-0.826967	-0.523595	-0.663529	-0.773921	-0.213501	-0.362187	-0.321259	-0.362784	-0.577734	-0.313229	-0.217149	-0.871853	-0.795313	-0.888984	-0.771261	-0.288912	-0.413194	-0.345204	-0.532574	-0.379119	-0.838038	-0.507587	-0.399458	-0.295078	-1.01626	-0.358769	-0.45119	-0.457712	-0.341265
16S	Bacteria	Actinobacteriota	Acidimicrobiia	Acidimicrobiales	unclassified	-1.2194	-1.71566	-0.847512	-1.27159	-0.811882	-1.2118	-1.82612	-0.639489	-0.771614	-0.993748	-0.734547	-0.894985	-0.995812	-0.704749	-1.24645	-1.06392	-0.736124	-1.38548	-1.20408	-1.00063	-1.03583	-0.77333	-1.42692	-1.43556	-0.608433	-1.46487	-1.00173	-1.0854	-0.81814	-1.3207	-1.89048	-1.49914	-1.60003	-0.568083	-1.86373	-1.15232	-1.53524	-0.43512	-0.756348	-1.31903	-1.85976	-1.10338	-1.58714	-1.23498
markers	Bacteria	Actinobacteriota	Acidimicrobiia	Acidimicrobiales	unclassified	-0.744218	-0.350013	-0.223612	-0.339001	-0.16078	-0.450553	-0.403814	-0.138313	-0.446933	-0.571036	-0.323729	-0.440105	-0.527238	-0.628924	-0.323821	-0.826967	-0.523595	-0.663529	-0.773921	-0.213501	-0.362187	-0.321259	-0.362784	-0.577734	-0.313229	-0.217149	-0.871853	-0.795313	-0.888984	-0.771261	-0.288912	-0.413194	-0.345204	-0.532574	-0.379119	-0.838038	-0.507587	-0.399458	-0.295078	-1.01626	-0.358769	-0.45119	-0.457712	-0.341265
16S	Bacteria	Actinobacteriota	Acidimicrobiia	unclassified		-1.2194	-1.71566	-0.847512	-1.27159	-0.811882	-1.2118	-1.82612	-0.639489	-0.771614	-0.993748	-0.734547	-0.894985	-0.995812	-0.704749	-0.314893	-1.06392	-0.736124	-1.38548	-1.20408	-1.00063	-1.03583	-0.77333	-1.42692	-1.43556	-0.608433	-0.533307	-1.00173	-1.0854	-0.81814	-1.3207	0.0771724	0.663298	-1.60003	-0.210333	-1.86373	-1.15232	0.627203	-0.43512	-0.756348	-1.31903	-0.928203	-0.171819	-1.58714	-0.303426
markers	Bacteria	Actinobacteriota	Acidimicrobiia	unclassified		-0.744218	-0.350013	-0.223612	-0.339001	-0.16078	-0.450553	-0.403814	-0.138313	-0.446933	-0.571036	-0.323729	-0.440105	-0.527238	-0.628924	-0.323821	-0.826967	-0.523595	-0.663529	-0.773921	-0.213501	-0.362187	-0.321259	-0.362784	-0.577734	-0.313229	-0.217149	-0.871853	-0.795313	-0.888984	-0.771261	-0.288912	-0.413194	-0.345204	-0.532574	-0.379119	-0.838038	-0.507587	-0.399458	-0.295078	-1.01626	-0.358769	-0.45119	-0.457712	-0.341265
16S	Bacteria	Actinobacteriota	Actinomycetia	Actinomycetales	Actinomycetaceae	-1.2194	-1.71566	-0.847512	1.6145	0.119676	-1.2118	2.35769	0.29207	1.69387	4.54086	4.82406	0.510358	3.00872	2.41047	-1.24645	0.341425	-0.736124	1.5006	-0.272518	3.55162	1.76051	1.38911	3.31668	-1.43556	0.323126	-1.46487	-1.00173	-1.0854	-0.81814	-1.3207	-1.89048	-1.49914	-1.60003	-2.53573	-1.86373	-1.15232	0.627203	-0.43512	-0.756348	-1.31903	-1.85976	-1.10338	-1.58714	-1.23498
markers	Bacteria	Actinobacteriota	Actinomycetia	Actinomycetales	Actinomycetaceae	-0.744218	-0.350013	-0.223612	-0.339001	-0.16078	-0.450553	-0.403814	-0.138313	-0.446933	2.06989	-0.323729	-0.440105	-0.527238	-0.628924	-0.323821	-0.826967	-0.523595	-0.663529	-0.773921	-0.213501	-0.362187	-0.321259	-0.362784	-0.577734	-0.313229	-0.217149	-0.871853	-0.795313	-0.888984	-0.771261	-0.288912	-0.413194	-0.345204	-0.532574	-0.379119	-0.838038	-0.507587	-0.399458	-0.295078	-1.01626	-0.358769	-0.45119	-0.457712	-0.341265
16S	Bacteria	Actinobacteriota	Actinomycetia	Actinomycetales	Bifidobacteriaceae	-1.2194	-1.71566	-0.847512	-1.27159	-0.811882	-1.2118	-1.82612	-0.639489	-0.771614	-0.993748	-0.734547	-0.894985	-0.995812	-0.704749	-1.24645	-1.06392	-0.736124	-1.38548	-1.20408	-1.00063	-1.03583	-0.77333	-1.42692	-1.43556	-0.608433	-1.46487	-1.00173	-1.0854	-0.81814	0.0846409	-1.89048	-0.567582	-0.668467	-1.60417	-1.86373	-1.15232	-1.53524	-0.43512	-0.756348	-1.31903	-1.85976	-1.10338	-1.58714	-1.23498
markers	Bacteria	Actinobacteriota	Actinomycetia	Actinomycetales	Bifidobacteriaceae	-0.744218	-0.350013	-0.223612	-0.339001	-0.16078	-0.450553	1.72743	-0.138313	-0.446933	-0.571036	-0.323729	-0.440105	-0.527238	-0.628924	-0.323821	-0.826967	-0.523595	4.06536	0.646478	-0.213501	0.751956	-0.321259	1.02959	4.10968	-0.313229	-0.217149	-0.871853	-0.795313	-0.888984	-0.771261	-0.288912	-0.413194	-0.345204	-0.532574	-0.379119	-0.838038	-0.507587	-0.399458	-0.295078	-1.01626	-0.358769	-0.45119	-0.457712	-0.341265
16S	Bacteria	Actinobacteriota	Actinomycetia	Actinomycetales	Microbacteriaceae	-0.287841	-1.71566	0.0840461	0.453919	0.593461	-1.2118	1.88745	-0.639489	-0.771614	-0.0621894	-0.734547	-0.894985	-0.995812	-0.704749	-1.24645	1.73243	-0.736124	-1.38548	0.521434	-1.00063	2.3208	-0.77333	-1.42692	-1.43556	-0.608433	-1.46487	-1.00173	0.31994	-0.81814	-1.3207	-0.164968	0.663298	-0.668467	0.0526092	-0.458382	-0.220764	-1.53524	-0.43512	-0.756348	-1.31903	-1.85976	-0.171819	-0.655578	-1.23498
markers	Bacteria	Actinobacteriota	Actinomycetia	Actinomycetales	Microbacteriaceae	0.30347	-0.350013	-0.223612	1.9448	-0.16078	-0.450553	-0.403814	-0.138313	-0.446933	-0.571036	-0.323729	-0.440105	-0.527238	-0.628924	-0.323821	1.91054	-0.523595	-0.663529	-0.773921	-0.213501	-0.362187	-0.321259	-0.362784	-0.577734	-0.313229	-0.217149	-0.871853	-0.795313	-0.888984	-0.771261	-0.288912	-0.413194	-0.345204	-0.532574	-0.379119	-0.838038	-0.507587	-0.399458	-0.295078	-1.01626	-0.358769	-0.45119	-0.457712	-0.341265
16S	Bacteria	Actinobacteriota	Actinomycetia	Mycobacteriales	Micromonosporaceae	2.18946	-1.71566	-0.847512	-1.27159	-0.811882	-1.2118	0.14153	-0.639489	0.159945	-0.993748	-0.734547	1.80276	-0.995812	-0.704749	-1.24645	-1.06392	-0.736124	-1.38548	-1.20408	-1.00063	-1.03583	-0.77333	-1.42692	-1.43556	-0.608433	-1.46487	-1.00173	-0.153845	-0.81814	-1.3207	-1.89048	-1.49914	-0.668467	0.765786	1.43779	-1.15232	-1.53524	-0.43512	-0.756348	-0.387475	-1.85976	-1.10338	-1.58714	-1.23498
markers	Bacteria	Actinobacteriota	Actinomycetia	Mycobacteriales	Micromonosporaceae	-0.744218	-0.350013	-0.223612	-0.339001	-0.16078	-0.450553	-0.403814	-0.138313	-0.446933	-0.571036	-0.323729	-0.440105	-0.527238	-0.628924	-0.323821	-0.826967	-0.523595	-0.663529	-0.773921	-0.213501	-0.362187	-0.321259	-0.362784	-0.577734	-0.313229	-0.217149	-0.871853	-0.795313	-0.888984	-0.771261	-0.288912	-0.413194	-0.345204	-0.532574	-0.379119	-0.838038	-0.507587	-0.399458	-0.295078	-1.01626	-0.358769	-0.45119	-0.457712	-0.341265
16S	Bacteria	Actinobacteriota	Actinomycetia	Mycobacteriales	Mycobacteriaceae	-1.2194	1.25278	0.0840461	-1.27159	-0.811882	-1.2118	-0.894562	-0.639489	-0.771614	-0.993748	-0.734547	-0.894985	-0.995812	-0.704749	1.34189	-1.06392	-0.736124	-1.38548	-1.20408	-1.00063	-1.03583	-0.77333	-1.42692	-0.504002	-0.608433	-0.533307	-1.00173	0.31994	-0.81814	-0.389143	0.0771724	-0.0937979	1.19632	0.645521	0.601764	-1.15232	1.35085	-0.43512	-0.756348	-0.387475	0.107889	0.864273	-0.655578	0.490526
markers	Bacteria	Actinobacteriota	Actinomycetia	Mycobacteriales	Mycobacteriaceae	-0.744218	-0.350013	-0.223612	-0.339001	-0.16078	-0.450553	-0.403814	-0.138313	-0.446933	-0.571036	-0.323729	-0.440105	-0.527238	-0.628924	-0.323821	-0.826967	-0.523595	-0.663529	-0.773921	-0.213501	-0.362187	-0.321259	-0.362784	-0.577734	-0.313229	-0.217149	-0.871853	-0.795313	-0.888984	-0.771261	-0.288912	-0.413194	-0.345204	-0.532574	-0.379119	-0.838038	-0.507587	-0.399458	-0.295078	-1.01626	-0.358769	-0.45119	-0.457712	-0.341265
16S	Bacteria	Actinobacteriota	Actinomycetia	Propionibacteriales	Nocardioidaceae	-1.2194	-1.71566	0.55783	0.133751	-0.811882	-0.280237	1.4754	-0.639489	-0.771614	-0.993748	-0.734547	0.0365737	-0.995812	-0.704749	-1.24645	-1.06392	-0.736124	-1.38548	-1.20408	-1.00063	-1.03583	-0.77333	-1.42692	-1.43556	-0.608433	-1.46487	-1.00173	-0.153845	-0.81814	-0.389143	-0.95892	-1.49914	-1.60003	-0.568083	0.298713	-1.15232	-1.53524	-0.43512	-0.756348	-1.31903	-1.85976	-1.10338	-1.58714	-0.303426
markers	Bacteria	Actinobacteriota	Actinomycetia	Propionibacteriales	Nocardioidaceae	-0.744218	-0.350013	-0.223612	-0.339001	-0.16078	-0.450553	-0.403814	-0.138313	-0.446933	-0.571036	-0.323729	-0.440105	-0.527238	-0.628924	-0.323821	-0.826967	-0.523595	-0.663529	-0.773921	-0.213501	-0.362187	-0.321259	-0.362784	-0.577734	-0.313229	-0.217149	-0.871853	-0.795313	-0.888984	-0.771261	-0.288912	-0.413194	-0.345204	-0.532574	-0.379119	-0.838038	-0.507587	-0.399458	-0.295078	-1.01626	-0.358769	-0.45119	-0.457712	-0.341265
16S	Bacteria	Actinobacteriota	Actinomycetia	Propionibacteriales	Propionibacteriaceae	0.185943	1.32886	0.0840461	-1.27159	-0.811882	0.193547	-1.82612	-0.639489	0.633729	-0.993748	-0.734547	-0.894985	-0.0642536	0.226809	0.158891	-1.06392	-0.736124	-0.453926	1.38427	0.404711	1.28957	-0.77333	-0.495358	-1.43556	0.323126	-0.059523	-1.00173	-1.0854	0.90737	-0.389143	-1.89048	0.826259	-1.60003	-1.60417	-0.932167	-1.15232	-0.603677	0.496438	0.648994	-0.387475	-0.928203	-0.171819	-1.58714	-1.23498
markers	Bacteria	Actinobacteriota	Actinomycetia	Propionibacteriales	Propionibacteriaceae	2.18383	3.06896	-0.223612	-0.339001	-0.16078	-0.450553	-0.403814	-0.138313	-0.446933	-0.571036	-0.323729	-0.440105	-0.527238	-0.628924	-0.323821	-0.826967	-0.523595	-0.663529	-0.773921	-0.213501	-0.362187	-0.321259	-0.362784	-0.577734	-0.313229	-0.217149	-0.871853	-0.795313	4.10066	-0.771261	-0.288912	-0.413194	-0.345204	-0.532574	-0.379119	-0.838038	-0.507587	-0.399458	-0.295078	0.937517	-0.358769	-0.45119	-0.457712	-0.341265
16S	Bacteria	Actinobacteriota	Actinomycetia	Propionibacteriales	unclassified	-1.2194	-1.71566	-0.847512	-1.27159	-0.811882	-1.2118	0.14153	-0.639489	-0.771614	-0.993748	-0.734547	-0.894985	-0.0642536	-0.704749	-1.24645	-1.06392	-0.736124	-1.38548	-1.20408	-1.00063	-1.03583	-0.77333	-1.42692	-1.43556	-0.608433	-1.46487	-1.00173	-1.0854	-0.81814	-1.3207	-1.89048	-1.49914	-1.60003	-2.53573	-1.86373	-1.15232	-1.53524	-0.43512	-0.756348	-1.31903	-1.85976	-1.10338	-1.58714	-1.23498
markers	Bacteria	Actinobacteriota	Actinomycetia	Propionibacteriales	unclassified	-0.744218	-0.350013	-0.223612	-0.339001	-0.16078	-0.450553	-0.403814	-0.138313	-0.446933	-0.571036	-0.323729	-0.440105	-0.527238	-0.628924	-0.323821	-0.826967	-0.523595	-0.663529	-0.773921	-0.213501	-0.362187	-0.321259	-0.362784	-0.577734	-0.313229	-0.217149	-0.871853	-0.795313	3.39883	-0.771261	-0.288912	-0.413194	-0.345204	-0.532574	-0.379119	-0.838038	-0.507587	-0.399458	-0.295078	0.207557	-0.358769	-0.45119	-0.457712	-0.341265
16S	Bacteria	Actinobacteriota	Actinomycetia	Streptosporangiales	Streptosporangiaceae	-1.2194	-1.71566	-0.847512	-1.27159	-0.811882	-1.2118	-1.82612	-0.639489	-0.771614	-0.993748	-0.734547	-0.894985	-0.995812	-0.704749	-1.24645	-1.06392	-0.736124	-1.38548	-1.20408	-1.00063	-1.03583	-0.77333	-1.42692	-1.43556	-0.608433	-1.46487	-1.00173	-1.0854	-0.81814	-1.3207	-1.89048	-1.49914	-1.60003	-2.53573	-0.138215	-1.15232	-1.53524	-0.43512	-0.756348	-1.31903	-1.85976	-1.10338	-1.58714	-1.23498
markers	Bacteria	Actinobacteriota	Actinomycetia	Streptosporangiales	Streptosporangiaceae	-0.744218	-0.350013	-0.223612	-0.339001	-0.16078	-0.450553	-0.403814	-0.138313	-0.446933	-0.571036	-0.323729	-0.440105	-0.527238	-0.628924	-0.323821	-0.826967	-0.523595	-0.663529	-0.773921	-0.213501	-0.362187	-0.321259	-0.362784	-0.577734	-0.313229	-0.217149	-0.871853	-0.795313	-0.888984	-0.771261	-0.288912	-0.413194	-0.345204	-0.532574	-0.379119	-0.838038	-0.507587	-0.399458	-0.295078	-1.01626	-0.358769	-0.45119	-0.457712	-0.341265
16S	Bacteria	Actinobacteriota	Coriobacteriia	Coriobacteriales	unclassified	-1.2194	2.31654	-0.847512	-1.27159	-0.811882	0.193547	-1.82612	-0.639489	1.69387	-0.993748	-0.734547	-0.894985	2.46269	2.65188	-1.24645	-0.132359	0.669219	-1.38548	-1.20408	-1.00063	-1.03583	-0.77333	-0.495358	-1.43556	-0.608433	-0.533307	-1.00173	-1.0854	-0.81814	2.46523	-1.89048	-0.567582	-1.60003	-2.53573	-1.86373	-1.15232	-1.53524	-0.43512	-0.756348	-1.31903	-0.928203	-1.10338	1.76949	-0.303426
markers	Bacteria	Actinobacteriota	Coriobacteriia	Coriobacteriales	unclassified	0.314408	2.88437	-0.223612	-0.339001	-0.16078	5.93157	3.22683	-0.138313	3.73952	4.29015	4.1735	-0.440105	2.03972	4.91598	-0.323821	-0.826967	2.76937	3.83895	3.77964	-0.213501	-0.362187	-0.321259	-0.362784	-0.577734	1.20757	-0.217149	-0.871853	-0.795313	3.10451	2.17283	-0.288912	-0.413194	-0.345204	-0.532574	-0.379119	-0.838038	-0.507587	-0.399458	2.1191	-1.01626	-0.358769	-0.45119	-0.457712	-0.341265
16S	Bacteria	Actinobacteriota	Coriobacteriia	OPB41	unclassified	-1.2194	-1.71566	0.55783	-1.27159	-0.811882	-1.2118	-0.894562	-0.639489	-0.771614	-0.993748	-0.734547	-0.894985	-0.995812	-0.704749	-1.24645	-1.06392	-0.736124	-1.38548	-1.20408	-1.00063	-1.03583	-0.77333	-1.42692	-1.43556	-0.608433	-1.46487	-1.00173	-1.0854	-0.81814	-1.3207	-1.89048	-1.49914	-1.60003	-2.53573	-1.86373	-1.15232	-1.53524	-0.43512	-0.756348	-1.31903	-1.85976	-1.10338	-1.58714	-1.23498
markers	Bacteria	Actinobacteriota	Coriobacteriia	OPB41	unclassified	-0.744218	-0.350013	-0.223612	-0.339001	-0.16078	-0.450553	-0.403814	-0.138313	-0.446933	-0.571036	-0.323729	-0.440105	-0.527238	-0.628924	-0.323821	-0.826967	-0.523595	-0.663529	-0.773921	-0.213501	-0.362187	-0.321259	-0.362784	-0.577734	-0.313229	-0.217149	-0.871853	-0.795313	-0.888984	-0.771261	-0.288912	-0.413194	-0.345204	-0.532574	-0.379119	-0.838038	-0.507587	-0.399458	-0.295078	-1.01626	-0.358769	-0.45119	-0.457712	-0.341265
16S	Bacteria	Actinobacteriota	Coriobacteriia	unclassified		-1.2194	0.251991	0.55783	2.32255	0.593461	0.950643	-0.894562	1.32816	0.159945	-0.993748	-0.734547	0.0365737	0.971838	0.226809	1.54989	0.903733	1.42631	-1.38548	-0.272518	-1.00063	-1.03583	-0.77333	-0.495358	-0.030218	0.323126	-1.46487	-1.00173	-1.0854	-0.81814	-0.389143	-0.95892	1.38695	0.562413	-1.60417	-0.932167	1.43602	-1.53524	-0.43512	0.648994	0.0863095	1.25546	1.22202	-0.181793	-1.23498
markers	Bacteria	Actinobacteriota	Coriobacteriia	unclassified		0.233314	-0.350013	-0.223612	-0.339001	-0.16078	5.59529	1.39666	-0.138313	3.05396	5.41412	4.52888	-0.440105	-0.527238	5.17844	-0.323821	1.26633	2.90916	3.48244	3.42104	-0.213501	-0.362187	-0.321259	-0.362784	1.67803	1.16623	-0.217149	-0.871853	-0.795313	2.76538	1.99979	-0.288912	-0.413194	-0.345204	-0.532574	-0.379119	0.584688	-0.507587	-0.399458	1.45398	0.954583	-0.358769	-0.45119	-0.457712	-0.341265
16S	Bacteria	Actinobacteriota	Thermoleophilia	Solirubrobacterales	Solirubrobacteraceae	0.185943	0.60974	-0.847512	-1.27159	-0.811882	0.193547	0.14153	-0.639489	-0.771614	-0.993748	-0.734547	-0.894985	-0.995812	-0.704749	0.479058	-1.06392	-0.736124	-1.38548	-1.20408	-1.00063	-1.03583	-0.77333	-1.42692	-0.504002	-0.608433	-1.46487	-1.00173	-0.153845	-0.81814	0.0846409	2.19485	0.966348	1.28606	1.57514	0.601764	-0.220764	1.97055	-0.43512	-0.756348	-1.31903	0.107889	-1.10338	-1.58714	0.490526
markers	Bacteria	Actinobacteriota	Thermoleophilia	Solirubrobacterales	Solirubrobacteraceae	-0.744218	-0.350013	-0.223612	-0.339001	-0.16078	-0.450553	-0.403814	-0.138313	-0.446933	-0.571036	-0.323729	-0.440105	-0.527238	-0.628924	-0.323821	-0.826967	-0.523595	-0.663529	-0.773921	-0.213501	-0.362187	-0.321259	-0.362784	-0.577734	-0.313229	-0.217149	-0.871853	-0.795313	-0.888984	-0.771261	-0.288912	-0.413194	-0.345204	-0.532574	-0.379119	-0.838038	2.43467	-0.399458	-0.295078	-1.01626	-0.358769	-0.45119	-0.457712	-0.341265
16S	Bacteria	Actinobacteriota	Thermoleophilia	Solirubrobacterales	unclassified	0.185943	-0.310317	-0.847512	-0.340033	-0.811882	-1.2118	-0.894562	-0.639489	-0.771614	-0.993748	-0.734547	-0.894985	-0.995812	-0.704749	-1.24645	-1.06392	-0.736124	-1.38548	-1.20408	-1.00063	-1.03583	-0.77333	-1.42692	-1.43556	-0.608433	-0.533307	-1.00173	-1.0854	-0.81814	-1.3207	-0.164968	0.22637	-0.668467	-0.810223	-1.86373	-1.15232	-0.129893	-0.43512	-0.756348	-1.31903	-0.928203	-1.10338	-1.58714	0.732666
markers	Bacteria	Actinobacteriota	Thermoleophilia	Solirubrobacterales	unclassified	-0.744218	-0.350013	-0.223612	-0.339001	-0.16078	-0.450553	-0.403814	-0.138313	-0.446933	-0.571036	-0.323729	-0.440105	-0.527238	-0.628924	-0.323821	-0.826967	-0.523595	-0.663529	-0.773921	-0.213501	-0.362187	-0.321259	-0.362784	-0.577734	-0.313229	-0.217149	-0.871853	-0.795313	-0.888984	-0.771261	-0.288912	-0.413194	-0.345204	-0.532574	-0.379119	-0.838038	-0.507587	-0.399458	-0.295078	-1.01626	-0.358769	-0.45119	-0.457712	-0.341265
16S	Bacteria	Actinobacteriota	Thermoleophilia	unclassified		-1.2194	-1.71566	-0.847512	-1.27159	-0.811882	-1.2118	-1.82612	-0.639489	-0.771614	-0.993748	-0.734547	-0.894985	-0.995812	-0.704749	-1.24645	0.661593	-0.736124	-1.38548	-1.20408	-1.00063	-1.03583	-0.77333	-1.42692	-1.43556	-0.608433	-1.46487	-1.00173	-1.0854	-0.81814	-1.3207	-1.89048	-1.49914	-1.60003	-2.53573	-1.86373	-1.15232	-1.53524	-0.43512	-0.756348	-1.31903	-1.85976	-1.10338	-1.58714	-1.23498
markers	Bacteria	Actinobacteriota	Thermoleophilia	unclassified		-0.744218	-0.350013	-0.223612	-0.339001	-0.16078	-0.450553	-0.403814	-0.138313	-0.446933	-0.571036	-0.323729	-0.440105	-0.527238	-0.628924	-0.323821	-0.826967	-0.523595	-0.663529	-0.773921	-0.213501	-0.362187	-0.321259	-0.362784	-0.577734	-0.313229	-0.217149	-0.871853	-0.795313	-0.888984	-0.771261	-0.288912	-0.413194	-0.345204	-0.532574	-0.379119	-0.838038	-0.507587	-0.399458	-0.295078	-1.01626	-0.358769	-0.45119	-0.457712	-0.341265
16S	Bacteria	Actinobacteriota	unclassified			-1.2194	0.60974	-0.847512	-1.27159	-0.811882	2.50178	-0.894562	-0.639489	1.69387	-0.993748	-0.734547	-0.894985	-0.995812	-0.704749	-0.314893	-1.06392	-0.736124	0.776954	-0.272518	0.724878	-1.03583	1.19432	-0.0215732	-1.43556	0.323126	-1.46487	-1.00173	-1.0854	-0.81814	-1.3207	0.995611	1.0892	0.125485	1.21468	0.932618	-0.220764	-0.603677	-0.43512	-0.756348	0.0863095	-0.454418	-1.10338	-1.58714	-1.23498
markers	Bacteria	Actinobacteriota	unclassified			1.21962	4.11584	-0.223612	2.66861	-0.16078	-0.450553	2.18857	-0.138313	1.61859	3.36634	2.31744	0.551383	2.63112	2.96964	-0.323821	0.613924	-0.523595	2.45249	1.3627	-0.213501	-0.362187	-0.321259	-0.362784	2.98858	-0.313229	-0.217149	-0.871853	-0.795313	1.69297	-0.771261	-0.288912	-0.413194	-0.345204	-0.532574	-0.379119	-0.838038	-0.507587	-0.399458	-0.295078	1.63378	-0.358769	-0.45119	-0.457712	-0.341265
16S	Bacteria	Bacteroidota	Bacteroidia	Bacteroidales	Bacteroidaceae	-1.2194	-1.71566	-0.847512	-0.340033	-0.811882	-1.2118	-1.82612	-0.639489	-0.771614	-0.993748	-0.734547	-0.894985	-0.995812	-0.704749	-1.24645	-1.06392	-0.736124	-1.38548	-1.20408	-1.00063	-0.104272	0.158228	-1.42692	-1.43556	-0.608433	-1.46487	1.88436	-1.0854	1.14951	-1.3207	-1.89048	-1.49914	-1.60003	-2.53573	-1.86373	-1.15232	-1.53524	-0.43512	-0.756348	-1.31903	-1.85976	-1.10338	-1.58714	-1.23498
markers	Bacteria	Bacteroidota	Bacteroidia	Bacteroidales	Bacteroidaceae	-0.744218	-0.350013	-0.223612	-0.339001	-0.16078	-0.450553	-0.403814	-0.138313	-0.446933	4.01343	2.28395	-0.440105	-0.527238	-0.628924	-0.323821	-0.826967	-0.523595	-0.663529	-0.773921	-0.213501	-0.362187	-0.321259	-0.362784	-0.577734	-0.313229	-0.217149	1.57711	3.15015	-0.888984	-0.771261	-0.288912	-0.413194	-0.345204	-0.532574	-0.379119	-0.838038	-0.507587	-0.399458	-0.295078	-1.01626	-0.358769	-0.45119	-0.457712	-0.341265
16S	Bacteria	Bacteroidota	Bacteroidia	Bacteroidales	Dysgonomonadaceae	4.51295	5.22188	5.16168	5.87051	6.38699	5.92542	6.08037	3.94469	6.05385	4.91203	4.6496	6.98626	6.20536	5.22177	5.61832	5.9045	2.89944	6.71743	3.4985	6.92327	7.32791	5.66048	6.12241	7.24314	5.93304	3.49475	2.29979	4.7992	2.59072	4.6847	4.53837	4.11707	3.84572	5.19933	4.01229	4.96085	3.5651	1.89028	5.85992	4.19718	3.84735	3.44888	4.00069	3.54801
markers	Bacteria	Bacteroidota	Bacteroidia	Bacteroidales	Dysgonomonadaceae	0.216176	-0.350013	-0.223612	-0.339001	-0.16078	-0.450553	-0.403814	-0.138313	-0.446933	-0.571036	-0.323729	-0.440105	-0.527238	-0.628924	-0.323821	-0.826967	-0.523595	-0.663529	1.16494	2.5432	-0.362187	-0.321259	-0.362784	-0.577734	-0.313229	-0.217149	-0.871853	4.31297	3.34149	1.83393	-0.288912	-0.413194	-0.345204	1.76716	-0.379119	3.68489	-0.507587	-0.399458	-0.295078	-1.01626	-0.358769	-0.45119	-0.457712	-0.341265
16S	Bacteria	Bacteroidota	Bacteroidia	Bacteroidales	Marinifilaceae	-1.2194	-1.71566	-0.847512	-1.27159	-0.811882	-1.2118	-1.82612	-0.639489	-0.771614	-0.993748	-0.734547	-0.894985	-0.995812	-0.704749	-1.24645	-1.06392	-0.736124	-1.38548	-1.20408	-1.00063	-1.03583	-0.77333	-1.42692	-1.43556	-0.608433	-0.533307	-1.00173	0.31994	1.8796	1.79452	-0.95892	-0.0937979	1.5152	0.0526092	-0.932167	-1.15232	-1.53524	-0.43512	-0.756348	-1.31903	-0.928203	-1.10338	0.738264	-1.23498
markers	Bacteria	Bacteroidota	Bacteroidia	Bacteroidales	Marinifilaceae	-0.744218	-0.350013	-0.223612	-0.339001	-0.16078	-0.450553	-0.403814	-0.138313	-0.446933	-0.571036	-0.323729	-0.440105	-0.527238	-0.628924	-0.323821	-0.826967	-0.523595	-0.663529	-0.773921	-0.213501	-0.362187	-0.321259	-0.362784	-0.577734	-0.313229	-0.217149	2.84846	3.74215	-0.888984	-0.771261	-0.288912	-0.413194	-0.345204	-0.532574	-0.379119	-0.838038	-0.507587	-0.399458	-0.295078	-1.01626	-0.358769	-0.45119	-0.457712	-0.341265
16S	Bacteria	Bacteroidota	Bacteroidia	Bacteroidales	Paludibacter Aceae	1.66669	1.39956	1.74083	-1.27159	-0.811882	0.513715	0.871621	0.29207	-0.771614	-0.993748	-0.734547	-0.894985	-0.995812	-0.704749	2.42887	-1.06392	1.72936	0.939915	0.201266	2.59351	2.14542	-0.77333	0.898484	2.23977	1.55401	1.71639	0.403609	2.58992	-0.81814	2.56482	1.41104	2.61173	2.67343	2.74434	1.88668	-1.15232	0.627203	0.970222	2.74944	1.47731	1.69118	1.78271	2.08819	1.80954
markers	Bacteria	Bacteroidota	Bacteroidia	Bacteroidales	Paludibacter Aceae	-0.744218	-0.350013	-0.223612	-0.339001	-0.16078	-0.450553	-0.403814	-0.138313	-0.446933	-0.571036	-0.323729	-0.440105	-0.527238	-0.628924	-0.323821	0.199945	-0.523595	0.49008	-0.773921	-0.213501	-0.362187	-0.321259	-0.362784	0.54991	-0.313229	-0.217149	-0.871853	1.0447	-0.888984	-0.771261	-0.288912	-0.413194	-0.345204	-0.532574	-0.379119	-0.838038	-0.507587	-0.399458	-0.295078	-1.01626	-0.358769	-0.45119	0.715184	-0.341265
16S	Bacteria	Bacteroidota	Bacteroidia	Bacteroidales	Prolixibacteraceae	-1.2194	-0.310317	-0.847512	-1.27159	-0.811882	-1.2118	-0.10061	-0.639489	-0.771614	-0.993748	-0.734547	-0.894985	-0.995812	-0.704749	-0.314893	-1.06392	-0.736124	0.019858	-0.272518	0.404711	1.12661	-0.77333	-1.42692	0.889839	-0.608433	1.57966	0.403609	-1.0854	2.42505	-1.3207	0.905865	0.46851	0.865463	2.34532	3.34324	-1.15232	-0.603677	-0.43512	-0.756348	0.0863095	0.302678	-1.10338	1.3813	0.927454
markers	Bacteria	Bacteroidota	Bacteroidia	Bacteroidales	Prolixibacteraceae	-0.744218	-0.350013	-0.223612	-0.339001	-0.16078	-0.450553	-0.403814	-0.138313	-0.446933	-0.571036	-0.323729	-0.440105	-0.527238	-0.628924	-0.323821	-0.826967	-0.523595	-0.663529	-0.773921	-0.213501	-0.362187	-0.321259	-0.362784	-0.577734	-0.313229	-0.217149	-0.871853	-0.795313	2.55112	-0.771261	-0.288912	-0.413194	-0.345204	2.42132	2.84054	-0.838038	-0.507587	-0.399458	-0.295078	-1.01626	-0.358769	-0.45119	-0.457712	-0.341265
16S	Bacteria	Bacteroidota	Bacteroidia	Bacteroidales	Rikenellaceae	0.50611	0.00985073	-0.847512	-1.27159	0.593461	-1.2118	0.14153	-0.639489	-0.771614	5.65693	-0.734547	-0.894985	-0.0642536	1.88359	0.158891	-1.06392	-0.736124	-0.453926	0.201266	1.58771	0.369513	-0.77333	-1.42692	0.53209	1.11708	5.47267	3.80669	5.14341	3.70114	6.55178	1.15404	2.2868	0.725374	1.34979	2.36591	3.2034	-0.603677	-0.43512	-0.756348	1.64941	4.63864	-1.10338	0.575303	0.490526
markers	Bacteria	Bacteroidota	Bacteroidia	Bacteroidales	Rikenellaceae	-0.744218	-0.350013	-0.223612	-0.339001	-0.16078	-0.450553	-0.403814	-0.138313	-0.446933	-0.571036	-0.323729	-0.440105	-0.527238	-0.628924	-0.323821	0.908404	-0.523595	-0.663529	0.699421	-0.213501	-0.362187	-0.321259	-0.362784	-0.577734	-0.313229	-0.217149	5.30756	7.01798	4.68295	6.8821	-0.288912	-0.413194	-0.345204	-0.532574	-0.379119	4.41649	-0.507587	-0.399458	-0.295078	1.58409	-0.358769	-0.45119	-0.457712	-0.341265
16S	Bacteria	Bacteroidota	Bacteroidia	Bacteroidales	Tannerellaceae	4.69473	4.42107	4.43256	4.90428	2.64662	4.16526	5.05616	3.36504	4.06161	5.62458	5.93972	3.62429	4.69064	3.47906	4.64243	3.52027	3.44769	3.8788	2.74272	3.44923	3.75996	3.45631	4.36821	3.8979	3.85924	4.44092	2.91489	2.76801	3.71776	4.10493	2.42496	2.70785	1.28606	3.05783	2.11236	2.48324	3.20836	1.29039	4.70258	2.53438	3.56587	2.19814	2.70753	3.3492
markers	Bacteria	Bacteroidota	Bacteroidia	Bacteroidales	Tannerellaceae	2.99226	-0.350013	-0.223612	-0.339001	-0.16078	-0.450553	-0.403814	-0.138313	-0.446933	-0.571036	-0.323729	-0.440105	-0.527238	-0.628924	-0.323821	-0.826967	-0.523595	-0.663529	-0.773921	-0.213501	-0.362187	-0.321259	-0.362784	-0.577734	-0.313229	-0.217149	-0.871853	-0.795313	-0.888984	0.474232	-0.288912	-0.413194	-0.345204	-0.532574	-0.379119	-0.838038	-0.507587	-0.399458	-0.295078	-1.01626	-0.358769	-0.45119	-0.457712	-0.341265
16S	Bacteria	Bacteroidota	Bacteroidia	Bacteroidales	unclassified	3.69608	4.60025	4.51522	4.30465	4.21048	4.08383	4.2524	1.68591	3.76429	6.95654	5.78221	3.6892	4.96301	3.58992	4.99742	5.50167	3.39966	4.19656	2.85504	4.84914	4.54622	2.34189	4.49549	4.17504	3.8233	5.1738	3.86757	5.10318	3.99029	4.89283	2.99057	4.46365	4.04922	4.27458	4.45497	2.85221	3.78326	2.53332	5.15778	3.01675	4.4365	3.25235	4.48431	3.57344
markers	Bacteria	Bacteroidota	Bacteroidia	Bacteroidales	unclassified	7.015	6.7674	5.77116	5.0971	7.41574	6.41828	6.41052	5.04646	6.50417	6.1678	5.37629	7.16487	6.15507	6.14633	7.05005	7.23784	7.92253	7.58854	6.53917	7.96545	7.46469	7.83826	7.49443	7.67597	7.23351	3.60696	5.434	7.0017	6.09423	6.60538	-0.288912	2.08755	-0.345204	4.19169	4.89663	5.87542	3.53691	4.13539	4.6568	4.78352	3.6038	-0.45119	3.76169	3.12544
16S	Bacteria	Bacteroidota	Bacteroidia	Chitinophagales	Chitinophagaceae	-1.2194	1.74284	0.55783	0.696059	0.119676	0.193547	0.49928	0.29207	-0.771614	-0.993748	-0.734547	-0.894985	-0.995812	-0.704749	-1.24645	1.82217	0.989386	-1.38548	2.03912	0.404711	-1.03583	-0.77333	1.61761	-1.43556	-0.608433	-0.059523	-1.00173	-1.0854	-0.81814	0.0846409	3.3332	-1.49914	2.03553	1.38089	-0.458382	-0.220764	2.80055	-0.43512	-0.756348	0.406477	2.14477	2.49077	1.65606	0.732666
markers	Bacteria	Bacteroidota	Bacteroidia	Chitinophagales	Chitinophagaceae	-0.744218	-0.350013	-0.223612	-0.339001	-0.16078	-0.450553	-0.403814	-0.138313	-0.446933	-0.571036	-0.323729	-0.440105	-0.527238	-0.628924	-0.323821	3.65279	1.52826	-0.663529	-0.773921	-0.213501	-0.362187	-0.321259	-0.362784	-0.577734	-0.313229	-0.217149	-0.871853	-0.795313	-0.888984	-0.771261	-0.288912	-0.413194	-0.345204	-0.532574	-0.379119	-0.838038	5.42854	-0.399458	-0.295078	-1.01626	-0.358769	2.22172	-0.457712	-0.341265
16S	Bacteria	Bacteroidota	Bacteroidia	Chitinophagales	Saprospiraceae	-1.2194	-1.71566	-0.847512	-1.27159	-0.811882	-1.2118	-1.82612	-0.639489	-0.771614	-0.993748	-0.734547	-0.894985	-0.995812	-0.704749	-1.24645	-1.06392	-0.736124	-1.38548	-1.20408	-1.00063	-1.03583	-0.77333	-1.42692	-1.43556	-0.608433	-1.46487	-1.00173	-0.153845	-0.81814	-1.3207	-1.89048	-1.49914	-1.60003	-2.53573	-1.86373	-1.15232	-1.53524	-0.43512	-0.756348	-1.31903	-1.85976	-1.10338	-1.58714	-1.23498
markers	Bacteria	Bacteroidota	Bacteroidia	Chitinophagales	Saprospiraceae	-0.744218	-0.350013	-0.223612	-0.339001	-0.16078	-0.450553	-0.403814	-0.138313	-0.446933	-0.571036	-0.323729	-0.440105	-0.527238	-0.628924	-0.323821	-0.826967	-0.523595	-0.663529	-0.773921	-0.213501	-0.362187	-0.321259	-0.362784	-0.577734	-0.313229	-0.217149	-0.871853	-0.795313	-0.888984	-0.771261	-0.288912	-0.413194	-0.345204	-0.532574	-0.379119	-0.838038	-0.507587	-0.399458	-0.295078	-1.01626	-0.358769	-0.45119	-0.457712	-0.341265
16S	Bacteria	Bacteroidota	Bacteroidia	Chitinophagales	unclassified	-1.2194	-1.71566	-0.847512	-1.27159	-0.811882	-1.2118	-1.82612	-0.639489	-0.771614	-0.993748	-0.734547	-0.894985	-0.995812	-0.704749	-1.24645	-1.06392	-0.736124	-1.38548	-1.20408	-1.00063	-1.03583	-0.77333	-1.42692	-1.43556	-0.608433	-1.46487	-1.00173	-1.0854	-0.81814	-1.3207	-1.89048	-1.49914	-1.60003	-2.53573	-1.86373	-1.15232	-1.53524	-0.43512	-0.756348	-1.31903	-1.85976	-1.10338	-1.58714	-1.23498
markers	Bacteria	Bacteroidota	Bacteroidia	Chitinophagales	unclassified	-0.744218	-0.350013	-0.223612	-0.339001	-0.16078	-0.450553	-0.403814	-0.138313	-0.446933	-0.571036	-0.323729	-0.440105	-0.527238	-0.628924	-0.323821	-0.826967	-0.523595	-0.663529	-0.773921	-0.213501	-0.362187	-0.321259	-0.362784	-0.577734	-0.313229	-0.217149	-0.871853	-0.795313	-0.888984	-0.771261	-0.288912	-0.413194	-0.345204	-0.532574	-0.379119	-0.838038	-0.507587	-0.399458	-0.295078	-1.01626	-0.358769	1.5967	-0.457712	-0.341265
16S	Bacteria	Bacteroidota	Bacteroidia	Flavobacteriales	Weeksellaceae	-1.2194	-0.784101	2.12093	1.31675	1.35056	1.37655	-0.894562	-0.639489	-0.771614	-0.993748	-0.734547	-0.894985	-0.995812	-0.704749	1.79807	0.341425	-0.736124	1.41086	5.09218	-1.00063	-1.03583	3.5421	-1.42692	-0.030218	-0.608433	1.33148	-1.00173	-1.0854	-0.81814	-1.3207	-1.89048	-1.49914	-1.60003	0.0526092	0.103925	-1.15232	-1.53524	-0.43512	1.56905	-1.31903	0.302678	-1.10338	-1.58714	-1.23498
markers	Bacteria	Bacteroidota	Bacteroidia	Flavobacteriales	Weeksellaceae	-0.744218	-0.350013	-0.223612	-0.339001	-0.16078	-0.450553	-0.403814	-0.138313	-0.446933	-0.571036	-0.323729	-0.440105	-0.527238	-0.628924	-0.323821	-0.826967	-0.523595	-0.663529	-0.773921	-0.213501	-0.362187	-0.321259	-0.362784	-0.577734	-0.313229	-0.217149	-0.871853	-0.795313	-0.888984	-0.771261	-0.288912	-0.413194	-0.345204	-0.532574	-0.379119	-0.838038	-0.507587	-0.399458	-0.295078	-1.01626	-0.358769	-0.45119	-0.457712	-0.341265
16S	Bacteria	Bacteroidota	Bacteroidia	Flavobacteriales	unclassified	-1.2194	-1.71566	-0.847512	1.52475	-0.811882	-1.2118	-1.82612	-0.639489	-0.771614	-0.993748	-0.734547	1.26745	-0.995812	-0.704749	-1.24645	-1.06392	-0.736124	-0.453926	-1.20408	1.46486	2.71458	-0.77333	-1.42692	-1.43556	-0.608433	0.502785	-1.00173	-1.0854	-0.81814	-1.3207	-0.485135	-1.49914	-1.60003	-0.568083	-1.86373	-1.15232	-1.53524	-0.43512	-0.756348	-1.31903	-0.454418	-1.10338	-0.181793	-1.23498
markers	Bacteria	Bacteroidota	Bacteroidia	Flavobacteriales	unclassified	-0.744218	-0.350013	-0.223612	-0.339001	-0.16078	-0.450553	-0.403814	-0.138313	-0.446933	-0.571036	-0.323729	-0.440105	-0.527238	-0.628924	-0.323821	-0.826967	-0.523595	0.458605	-0.773921	-0.213501	-0.362187	-0.321259	-0.362784	-0.577734	-0.313229	-0.217149	-0.871853	-0.795313	-0.888984	-0.771261	-0.288912	-0.413194	-0.345204	-0.532574	-0.379119	-0.838038	-0.507587	-0.399458	-0.295078	-1.01626	-0.358769	-0.45119	-0.457712	-0.341265
16S	Bacteria	Bacteroidota	Bacteroidia	unclassified		1.96185	2.95861	3.94828	4.85511	2.90169	4.88766	5.45017	2.6037	4.41835	6.53512	6.27082	5.09127	5.49094	4.16456	6.29392	3.29181	4.37354	5.53397	3.13171	3.50174	2.00869	3.50013	5.25317	4.16939	3.42376	5.03816	3.93606	4.75546	4.50787	4.87417	3.47226	3.67353	3.29263	3.84217	3.76914	3.50748	4.26456	2.15322	5.76269	3.95318	4.54648	3.92907	4.33527	3.43928
markers	Bacteria	Bacteroidota	Bacteroidia	unclassified		4.31	3.32996	4.63063	4.05951	2.89753	4.90101	4.95017	-0.138313	4.47523	4.47055	4.1656	5.68545	5.35586	4.29606	5.55277	5.8282	6.86145	3.90873	3.78803	-0.213501	4.49375	5.32475	2.75012	5.09463	4.61394	-0.217149	4.96445	5.42131	4.63717	5.36733	-0.288912	2.7945	-0.345204	3.96027	2.98887	3.92191	4.59211	-0.399458	5.04438	4.2043	3.76041	2.57642	2.95244	1.52471
16S	Bacteria	Bacteroidota	Kapabacteria	Kapabacteriales	unclassified	-0.287841	0.60974	-0.847512	-1.27159	0.119676	1.48595	0.336318	-0.639489	-0.771614	-0.993748	-0.734547	0.830526	-0.995812	-0.704749	1.45129	-1.06392	2.14997	1.08	-0.272518	1.16181	0.68968	-0.77333	1.75434	1.60896	-0.608433	2.64601	0.723777	-0.153845	1.7702	1.37704	1.78485	0.46851	2.25339	0.0526092	1.37947	1.73377	1.64602	1.29039	1.56905	2.53438	2.39203	1.36211	1.96381	2.35916
markers	Bacteria	Bacteroidota	Kapabacteria	Kapabacteriales	unclassified	-0.744218	-0.350013	-0.223612	-0.339001	-0.16078	-0.450553	-0.403814	-0.138313	-0.446933	-0.571036	-0.323729	-0.440105	-0.527238	-0.628924	-0.323821	-0.826967	-0.523595	-0.663529	-0.773921	-0.213501	-0.362187	-0.321259	-0.362784	-0.577734	-0.313229	-0.217149	-0.871853	-0.795313	2.31942	1.9524	-0.288912	-0.413194	-0.345204	-0.532574	-0.379119	1.4423	-0.507587	-0.399458	-0.295078	1.63879	-0.358769	-0.45119	-0.457712	-0.341265
16S	Bacteria	Bacteroidota	unclassified			-1.2194	1.64097	-0.847512	-1.27159	-0.811882	1.96946	-1.82612	-0.639489	-0.771614	-0.993748	-0.734547	2.65596	-0.995812	-0.704749	-1.24645	-1.06392	2.56539	0.019858	-1.20408	-1.00063	-1.03583	-0.77333	2.20864	-1.43556	-0.608433	-1.46487	-0.070175	1.24	-0.81814	-1.3207	-1.89048	-1.49914	-1.60003	-1.60417	0.461675	1.64402	-1.53524	1.72732	-0.756348	0.648617	-1.85976	0.301966	1.96381	1.46276
markers	Bacteria	Bacteroidota	unclassified			0.250494	-0.350013	-0.223612	-0.339001	-0.16078	-0.450553	-0.403814	-0.138313	-0.446933	-0.571036	-0.323729	-0.440105	-0.527238	-0.628924	2.47293	0.811889	1.61451	0.514736	-0.773921	-0.213501	-0.362187	-0.321259	-0.362784	-0.577734	-0.313229	-0.217149	1.06645	1.2932	2.74166	1.15925	-0.288912	-0.413194	-0.345204	-0.532574	-0.379119	-0.838038	-0.507587	-0.399458	-0.295078	2.649	-0.358769	-0.45119	-0.457712	-0.341265
16S	Bacteria	Bdellovibrionota	Bdellovibrionia	Bdellovibrionales	Bdellovibrionaceae	-1.2194	-1.71566	-0.847512	-1.27159	-0.811882	-1.2118	-1.82612	-0.639489	-0.771614	-0.993748	-0.734547	-0.894985	-0.995812	-0.704749	-1.24645	-1.06392	-0.736124	-1.38548	-1.20408	-1.00063	-1.03583	-0.77333	-1.42692	-1.43556	-0.608433	-1.46487	-1.00173	-1.0854	-0.81814	-1.3207	0.0771724	-1.49914	-1.60003	-2.53573	-1.86373	-1.15232	-1.53524	-0.43512	-0.756348	-1.31903	-1.85976	-1.10338	-1.58714	-1.23498
markers	Bacteria	Bdellovibrionota	Bdellovibrionia	Bdellovibrionales	Bdellovibrionaceae	-0.744218	-0.350013	-0.223612	-0.339001	-0.16078	-0.450553	-0.403814	-0.138313	-0.446933	-0.571036	-0.323729	-0.440105	-0.527238	-0.628924	-0.323821	-0.826967	-0.523595	-0.663529	-0.773921	-0.213501	-0.362187	-0.321259	-0.362784	-0.577734	-0.313229	-0.217149	-0.871853	-0.795313	-0.888984	-0.771261	-0.288912	-0.413194	-0.345204	-0.532574	-0.379119	-0.838038	-0.507587	-0.399458	-0.295078	-1.01626	-0.358769	-0.45119	-0.457712	-0.341265
16S	Bacteria	Campylobacterota	Campylobacteria	Campylobacterales	Arcobacteraceae	-1.2194	-1.71566	-0.847512	-1.27159	-0.811882	-1.2118	-1.82612	-0.639489	-0.771614	-0.993748	-0.734547	-0.894985	-0.995812	-0.704749	-1.24645	-1.06392	-0.736124	-1.38548	0.521434	-1.00063	-1.03583	-0.77333	-1.42692	-1.43556	-0.608433	-1.46487	-1.00173	3.80726	-0.81814	4.38641	-1.89048	-1.49914	-1.60003	-2.53573	-1.86373	-1.15232	-1.53524	-0.43512	-0.756348	-1.31903	-1.85976	-1.10338	-1.58714	-1.23498
markers	Bacteria	Campylobacterota	Campylobacteria	Campylobacterales	Arcobacteraceae	-0.744218	-0.350013	-0.223612	-0.339001	-0.16078	-0.450553	-0.403814	-0.138313	-0.446933	-0.571036	-0.323729	-0.440105	-0.527238	-0.628924	-0.323821	-0.826967	-0.523595	-0.663529	-0.773921	-0.213501	-0.362187	-0.321259	-0.362784	-0.577734	-0.313229	-0.217149	-0.871853	4.90586	-0.888984	4.99028	-0.288912	-0.413194	-0.345204	-0.532574	-0.379119	-0.838038	-0.507587	-0.399458	-0.295078	-1.01626	-0.358769	-0.45119	-0.457712	-0.341265
16S	Bacteria	Campylobacterota	Campylobacteria	Campylobacterales	Sulfurospirillaceae	-1.2194	-1.71566	-0.847512	-1.27159	-0.811882	-1.2118	-1.82612	-0.639489	-0.771614	-0.993748	-0.734547	-0.894985	-0.995812	-0.704749	-1.24645	-0.132359	-0.736124	-1.38548	0.521434	0.404711	-1.03583	0.632012	0.298594	-1.43556	-0.608433	-1.46487	-1.00173	-1.0854	-0.81814	-1.3207	-1.89048	-1.49914	-1.60003	-2.53573	-1.86373	-1.15232	-1.53524	-0.43512	-0.756348	-1.31903	-1.85976	-1.10338	-1.58714	-1.23498
markers	Bacteria	Campylobacterota	Campylobacteria	Campylobacterales	Sulfurospirillaceae	-0.744218	-0.350013	-0.223612	-0.339001	-0.16078	3.39274	-0.403814	-0.138313	3.53784	-0.571036	-0.323729	-0.440105	-0.527238	-0.628924	1.61217	-0.826967	-0.523595	-0.663529	-0.773921	-0.213501	-0.362187	-0.321259	-0.362784	-0.577734	-0.313229	-0.217149	-0.871853	-0.795313	-0.888984	-0.771261	-0.288912	-0.413194	-0.345204	-0.532574	-0.379119	-0.838038	-0.507587	-0.399458	-0.295078	-1.01626	-0.358769	-0.45119	-0.457712	-0.341265
16S	Bacteria	Campylobacterota	Campylobacteria	Campylobacterales	unclassified	-1.2194	-0.784101	2.19701	3.19608	-0.811882	3.74782	2.33396	1.826	5.71747	-0.993748	4.88725	1.80276	4.66421	1.2629	3.71316	1.26148	-0.736124	2.67363	-1.20408	-0.0690737	-0.104272	1.81501	2.07887	-1.43556	0.323126	0.697573	1.16071	-1.0854	3.66703	0.841737	-1.89048	-1.49914	-1.60003	-1.13039	-1.86373	0.573188	2.85921	-0.43512	3.71133	1.37871	0.465639	-1.10338	-1.58714	0.490526
markers	Bacteria	Campylobacterota	Campylobacteria	Campylobacterales	unclassified	-0.744218	-0.350013	-0.223612	-0.339001	-0.16078	6.22223	-0.403814	-0.138313	7.38741	-0.571036	4.28714	1.70989	3.93386	-0.628924	4.65804	3.3148	-0.523595	0.435991	-0.773921	-0.213501	-0.362187	-0.321259	1.79939	-0.577734	-0.313229	-0.217149	-0.871853	2.44722	5.88001	2.75847	-0.288912	-0.413194	-0.345204	-0.532574	-0.379119	-0.838038	-0.507587	-0.399458	-0.295078	-1.01626	-0.358769	-0.45119	-0.457712	-0.341265
16S	Bacteria	Chloroflexota	Dehalococcoidia	unclassified		-1.2194	-0.784101	-0.847512	-1.27159	-0.811882	-1.2118	-1.82612	-0.639489	-0.771614	-0.993748	-0.734547	-0.894985	-0.995812	-0.704749	-0.314893	-1.06392	-0.736124	-1.38548	-0.272518	-1.00063	-1.03583	-0.77333	-1.42692	-0.504002	-0.608433	-1.46487	-0.070175	-1.0854	-0.81814	-1.3207	-1.89048	-1.49914	-0.668467	-0.568083	-0.932167	-1.15232	-1.53524	-0.43512	-0.756348	-1.31903	-1.85976	-1.10338	-1.58714	0.732666
markers	Bacteria	Chloroflexota	Dehalococcoidia	unclassified		-0.744218	-0.350013	-0.223612	-0.339001	-0.16078	-0.450553	-0.403814	-0.138313	-0.446933	-0.571036	-0.323729	-0.440105	-0.527238	-0.628924	-0.323821	-0.826967	-0.523595	-0.663529	-0.773921	-0.213501	-0.362187	-0.321259	-0.362784	-0.577734	-0.313229	-0.217149	-0.871853	-0.795313	2.5314	-0.771261	-0.288912	-0.413194	-0.345204	-0.532574	-0.379119	-0.838038	-0.507587	-0.399458	-0.295078	-1.01626	-0.358769	-0.45119	-0.457712	-0.341265
16S	Bacteria	Cloacimonadota	Cloacimonadia	Cloacimonadales	unclassified	-1.2194	1.32886	-0.847512	-1.27159	-0.811882	2.76429	-0.420777	-0.639489	-0.771614	-0.993748	-0.734547	1.07267	-0.995812	-0.704749	-1.24645	-1.06392	1.58928	0.340025	0.521434	-1.00063	-1.03583	-0.77333	1.16143	-1.43556	-0.608433	-1.46487	-1.00173	0.882247	-0.81814	-1.3207	-0.164968	-1.49914	2.37606	-2.53573	0.461675	1.17308	-1.53524	1.89028	-0.756348	-0.387475	-1.85976	1.69297	0.738264	2.82413
markers	Bacteria	Cloacimonadota	Cloacimonadia	Cloacimonadales	unclassified	-0.744218	-0.350013	-0.223612	-0.339001	-0.16078	-0.450553	-0.403814	-0.138313	-0.446933	-0.571036	-0.323729	-0.440105	-0.527238	-0.628924	-0.323821	-0.826967	-0.523595	-0.663529	-0.773921	-0.213501	-0.362187	-0.321259	-0.362784	-0.577734	-0.313229	-0.217149	-0.871853	-0.795313	-0.888984	-0.771261	-0.288912	-0.413194	-0.345204	-0.532574	-0.379119	-0.838038	-0.507587	-0.399458	-0.295078	-1.01626	-0.358769	2.29864	-0.457712	-0.341265
16S	Bacteria	Cyanobacteria	Vampirovibrionia	Gastranaerophilales	unclassified	0.50611	0.251991	0.55783	-0.340033	0.913628	2.42376	2.20608	1.32816	-0.771614	-0.993748	-0.734547	0.510358	0.729698	2.18134	-1.24645	1.98061	0.669219	1.31226	-1.20408	1.88546	1.12661	0.95218	1.61761	2.15859	-0.608433	1.12348	0.403609	0.31994	-0.81814	1.64774	1.07796	2.38638	1.19632	1.75893	1.02236	1.9629	1.16251	0.496438	-0.756348	1.37871	1.5491	-1.10338	0.738264	1.09042
markers	Bacteria	Cyanobacteria	Vampirovibrionia	Gastranaerophilales	unclassified	-0.744218	-0.350013	-0.223612	-0.339001	-0.16078	-0.450553	-0.403814	-0.138313	-0.446933	-0.571036	-0.323729	-0.440105	-0.527238	-0.628924	-0.323821	-0.826967	-0.523595	-0.663529	-0.773921	-0.213501	-0.362187	-0.321259	-0.362784	-0.577734	-0.313229	-0.217149	-0.871853	-0.795313	-0.888984	0.486155	-0.288912	-0.413194	-0.345204	-0.532574	-0.379119	-0.838038	-0.507587	-0.399458	-0.295078	-1.01626	-0.358769	-0.45119	-0.457712	-0.341265
16S	Bacteria	Desulfobacterota	Desulfarculia	Desulfarculales	Desulfarculaceae	-1.2194	-1.71566	-0.847512	-1.27159	-0.811882	-1.2118	-1.82612	-0.639489	-0.771614	-0.993748	-0.734547	-0.894985	-0.995812	-0.704749	-1.24645	-1.06392	-0.736124	-1.38548	-1.20408	-1.00063	-1.03583	-0.77333	-1.42692	-1.43556	-0.608433	0.502785	0.403609	-0.153845	-0.81814	0.0846409	-1.89048	-1.49914	-1.60003	-2.53573	-1.86373	-1.15232	-1.53524	-0.43512	-0.756348	-1.31903	-0.928203	-1.10338	-1.58714	-1.23498
markers	Bacteria	Desulfobacterota	Desulfarculia	Desulfarculales	Desulfarculaceae	-0.744218	-0.350013	-0.223612	-0.339001	-0.16078	-0.450553	-0.403814	-0.138313	-0.446933	-0.571036	-0.323729	-0.440105	-0.527238	-0.628924	-0.323821	-0.826967	-0.523595	-0.663529	-0.773921	-0.213501	-0.362187	-0.321259	-0.362784	-0.577734	-0.313229	-0.217149	-0.871853	-0.795313	-0.888984	-0.771261	-0.288912	-0.413194	-0.345204	-0.532574	-0.379119	-0.838038	-0.507587	-0.399458	-0.295078	-1.01626	-0.358769	-0.45119	-0.457712	-0.341265
16S	Bacteria	Desulfobacterota	Desulfobulbia	Desulfobulbales	Desulfobulbaceae	-0.287841	-1.71566	-0.847512	-1.27159	-0.811882	-1.2118	-1.82612	-0.639489	-0.771614	-0.993748	-0.734547	-0.894985	-0.995812	-0.704749	-1.24645	-1.06392	-0.736124	-1.38548	-1.20408	-1.00063	-1.03583	-0.77333	-1.42692	0.889839	-0.608433	1.71639	-1.00173	-1.0854	-0.81814	-0.389143	0.0771724	0.22637	0.367625	2.59234	0.103925	-1.15232	2.35029	-0.43512	-0.756348	1.72549	1.92618	-1.10338	0.575303	-0.303426
markers	Bacteria	Desulfobacterota	Desulfobulbia	Desulfobulbales	Desulfobulbaceae	-0.744218	-0.350013	-0.223612	-0.339001	-0.16078	-0.450553	-0.403814	-0.138313	-0.446933	-0.571036	-0.323729	-0.440105	-0.527238	-0.628924	-0.323821	-0.826967	-0.523595	-0.663529	-0.773921	-0.213501	-0.362187	-0.321259	-0.362784	-0.577734	-0.313229	-0.217149	-0.871853	-0.795313	-0.888984	-0.771261	-0.288912	-0.413194	-0.345204	-0.532574	-0.379119	-0.838038	3.20557	-0.399458	-0.295078	3.65283	-0.358769	-0.45119	-0.457712	-0.341265
16S	Bacteria	Desulfobacterota	Desulfobulbia	Desulfobulbales	unclassified	-1.2194	-1.71566	-0.847512	-1.27159	-0.811882	-1.2118	-1.82612	-0.639489	-0.771614	-0.993748	-0.734547	-0.894985	-0.995812	-0.704749	0.915987	-1.06392	-0.736124	-1.38548	-1.20408	-1.00063	-1.03583	-0.77333	-1.42692	-1.43556	-0.608433	1.12348	-1.00173	-1.0854	-0.81814	0.0846409	-1.89048	-1.49914	-1.60003	1.17784	-1.86373	-1.15232	-1.53524	-0.43512	-0.756348	1.92416	1.49687	-1.10338	1.45739	0.170358
markers	Bacteria	Desulfobacterota	Desulfobulbia	Desulfobulbales	unclassified	-0.744218	-0.350013	-0.223612	-0.339001	-0.16078	-0.450553	-0.403814	-0.138313	-0.446933	-0.571036	-0.323729	-0.440105	-0.527238	-0.628924	-0.323821	-0.826967	-0.523595	-0.663529	-0.773921	-0.213501	-0.362187	-0.321259	-0.362784	-0.577734	-0.313229	-0.217149	-0.871853	-0.795313	-0.888984	-0.771261	-0.288912	-0.413194	-0.345204	-0.532574	-0.379119	-0.838038	1.34585	2.1567	-0.295078	2.19402	-0.358769	-0.45119	-0.457712	-0.341265
16S	Bacteria	Desulfobacterota	Desulfovibrionia	Desulfovibrionales	Desulfovibrionaceae	2.45593	2.28887	2.39568	1.84363	1.65361	2.70483	1.92429	1.826	0.159945	4.0387	3.24153	1.9911	-0.0642536	-0.704749	2.50396	1.63382	3.26841	2.16546	2.39007	1.32477	2.71458	0.158228	2.70887	3.06681	2.27766	4.57411	3.18208	2.66501	3.45532	4.46502	2.46524	3.59177	3.43242	4.03202	2.93207	3.16311	3.34582	1.29039	1.94139	4.28592	4.87666	3.2719	3.1293	3.30092
markers	Bacteria	Desulfobacterota	Desulfovibrionia	Desulfovibrionales	Desulfovibrionaceae	-0.744218	-0.350013	-0.223612	-0.339001	-0.16078	1.64473	-0.403814	-0.138313	-0.446933	-0.571036	-0.323729	-0.440105	-0.527238	-0.628924	-0.323821	3.99169	-0.523595	-0.663529	3.19957	-0.213501	-0.362187	-0.321259	-0.362784	-0.577734	-0.313229	-0.217149	1.50623	1.79479	1.12631	2.9424	-0.288912	-0.413194	-0.345204	-0.532574	-0.379119	3.74985	2.51042	-0.399458	-0.295078	5.3454	3.8827	-0.45119	1.02138	-0.341265
16S	Bacteria	Desulfobacterota	Desulfovibrionia	Desulfovibrionales	unclassified	-0.287841	-0.784101	-0.847512	0.133751	0.593461	-1.2118	-0.894562	-0.639489	-0.771614	-0.993748	-0.734547	0.510358	-0.995812	-0.704749	-1.24645	0.661593	0.195434	0.019858	-0.272518	-1.00063	-1.03583	-0.77333	-0.0215732	-1.43556	-0.608433	1.12348	1.88436	1.07704	0.113419	1.72382	-0.485135	1.80238	0.865463	1.44035	1.02236	2.25654	-1.53524	-0.43512	-0.756348	0.843405	0.728581	1.36211	1.82172	-1.23498
markers	Bacteria	Desulfobacterota	Desulfovibrionia	Desulfovibrionales	unclassified	-0.744218	-0.350013	-0.223612	-0.339001	-0.16078	-0.450553	-0.403814	-0.138313	-0.446933	-0.571036	-0.323729	-0.440105	-0.527238	-0.628924	-0.323821	2.13962	-0.523595	-0.663529	1.0145	-0.213501	-0.362187	-0.321259	-0.362784	-0.577734	-0.313229	-0.217149	0.708834	-0.795313	-0.888984	1.15385	-0.288912	-0.413194	-0.345204	-0.532574	-0.379119	1.53501	-0.507587	-0.399458	-0.295078	3.45894	-0.358769	-0.45119	-0.457712	-0.341265
16S	Bacteria	Desulfobacterota	Desulfuromonadia	Geobacterales	unclassified	-1.2194	-1.71566	-0.847512	-1.27159	-0.811882	-1.2118	-0.420777	-0.639489	-0.771614	-0.993748	-0.734547	-0.894985	-0.995812	-0.704749	-1.24645	-1.06392	-0.736124	-1.38548	-1.20408	-1.00063	-1.03583	-0.77333	-1.42692	-1.43556	-0.608433	-1.46487	-1.00173	-1.0854	-0.81814	-1.3207	-1.89048	-1.49914	-1.60003	-1.13039	-1.86373	-1.15232	-1.53524	-0.43512	-0.756348	-1.31903	-1.85976	-1.10338	0.138374	-1.23498
markers	Bacteria	Desulfobacterota	Desulfuromonadia	Geobacterales	unclassified	-0.744218	-0.350013	-0.223612	-0.339001	-0.16078	-0.450553	-0.403814	-0.138313	-0.446933	-0.571036	-0.323729	-0.440105	-0.527238	-0.628924	-0.323821	-0.826967	-0.523595	-0.663529	-0.773921	-0.213501	-0.362187	-0.321259	-0.362784	-0.577734	-0.313229	-0.217149	-0.871853	-0.795313	-0.888984	-0.771261	-0.288912	-0.413194	-0.345204	-0.532574	-0.379119	-0.838038	-0.507587	-0.399458	-0.295078	-1.01626	-0.358769	-0.45119	-0.457712	-0.341265
16S	Bacteria	Desulfobacterota	MBNT15	MBNT15	MBNT15	-1.2194	-0.784101	-0.847512	-1.27159	-0.811882	-1.2118	-0.894562	-0.639489	-0.771614	-0.993748	-0.734547	-0.894985	-0.995812	-0.704749	-1.24645	-1.06392	-0.736124	-1.38548	-1.20408	-1.00063	-1.03583	-0.77333	-1.42692	-1.43556	-0.608433	-0.533307	-0.070175	-1.0854	-0.81814	-1.3207	0.0771724	0.966348	-1.60003	1.38089	-0.138215	-1.15232	-0.129893	-0.43512	-0.756348	-1.31903	-0.454418	-1.10338	1.59412	-0.303426
markers	Bacteria	Desulfobacterota	MBNT15	MBNT15	MBNT15	-0.744218	-0.350013	-0.223612	-0.339001	-0.16078	-0.450553	-0.403814	-0.138313	-0.446933	-0.571036	-0.323729	-0.440105	-0.527238	-0.628924	-0.323821	-0.826967	-0.523595	-0.663529	-0.773921	-0.213501	-0.362187	-0.321259	-0.362784	-0.577734	-0.313229	-0.217149	-0.871853	-0.795313	-0.888984	-0.771261	-0.288912	-0.413194	-0.345204	-0.532574	-0.379119	-0.838038	-0.507587	-0.399458	-0.295078	-1.01626	-0.358769	-0.45119	-0.457712	-0.341265
16S	Bacteria	Desulfobacterota	Syntrophia	Syntrophales	unclassified	-1.2194	-1.71566	-0.847512	-1.27159	-0.811882	-1.2118	-0.894562	-0.639489	-0.771614	-0.993748	-0.734547	-0.894985	-0.995812	-0.704749	-1.24645	-1.06392	-0.736124	-1.38548	-1.20408	-1.00063	-1.03583	-0.77333	-1.42692	-1.43556	-0.608433	-1.46487	-0.070175	-1.0854	1.3443	0.0846409	-0.485135	-0.567582	-1.60003	0.508789	0.724617	-1.15232	-1.53524	-0.43512	-0.756348	-0.387475	-0.928203	-1.10338	0.878353	-1.23498
markers	Bacteria	Desulfobacterota	Syntrophia	Syntrophales	unclassified	-0.744218	-0.350013	-0.223612	-0.339001	-0.16078	-0.450553	-0.403814	-0.138313	-0.446933	-0.571036	-0.323729	-0.440105	-0.527238	-0.628924	-0.323821	-0.826967	-0.523595	-0.663529	-0.773921	-0.213501	-0.362187	-0.321259	-0.362784	-0.577734	-0.313229	-0.217149	-0.871853	-0.795313	-0.888984	-0.771261	-0.288912	-0.413194	-0.345204	-0.532574	-0.379119	-0.838038	-0.507587	-0.399458	-0.295078	0.297269	-0.358769	-0.45119	-0.457712	-0.341265
16S	Bacteria	Desulfobacterota	unclassified			-0.287841	-1.71566	-0.847512	-1.27159	1.15577	-1.2118	-1.82612	-0.639489	-0.771614	-0.993748	0.670795	0.0365737	-0.995812	-0.704749	-0.314893	1.73243	0.989386	-1.38548	-1.20408	-1.00063	-1.03583	-0.77333	-0.495358	-1.43556	-0.608433	-0.533307	-1.00173	-1.0854	-0.81814	0.404808	0.0771724	1.0892	0.562413	-0.568083	-1.86373	-1.15232	-1.53524	-0.43512	-0.756348	-0.387475	-1.85976	-1.10338	-1.58714	0.927454
markers	Bacteria	Desulfobacterota	unclassified			-0.744218	-0.350013	-0.223612	-0.339001	-0.16078	-0.450553	-0.403814	-0.138313	-0.446933	-0.571036	-0.323729	-0.440105	-0.527238	-0.628924	-0.323821	0.840603	-0.523595	-0.663529	-0.773921	-0.213501	-0.362187	-0.321259	-0.362784	-0.577734	-0.313229	-0.217149	1.41331	0.578501	0.97967	-0.771261	-0.288912	-0.413194	-0.345204	-0.532574	-0.379119	-0.838038	-0.507587	-0.399458	-0.295078	2.69546	-0.358769	-0.45119	-0.457712	-0.341265
16S	Bacteria	Elusimicrobiota	Elusimicrobia	Elusimicrobiales	Elusimicrobiaceae	-0.287841	-0.310317	3.03801	1.9716	1.65361	0.193547	2.0273	1.08602	2.52991	2.6004	-0.734547	-0.894985	1.16663	-0.704749	2.11018	2.44187	-0.736124	1.65904	-1.20408	-1.00063	1.42966	-0.77333	0.898484	1.67966	-0.608433	2.53967	1.16071	0.31994	-0.81814	-1.3207	1.78485	1.38695	0.367625	1.57514	1.1808	-1.15232	0.930253	0.496438	2.03999	0.648617	1.49687	-1.10338	1.59412	-1.23498
markers	Bacteria	Elusimicrobiota	Elusimicrobia	Elusimicrobiales	Elusimicrobiaceae	-0.744218	-0.350013	-0.223612	-0.339001	-0.16078	-0.450553	-0.403814	-0.138313	-0.446933	-0.571036	-0.323729	-0.440105	-0.527238	-0.628924	-0.323821	3.55658	1.14803	-0.663529	-0.773921	-0.213501	-0.362187	-0.321259	-0.362784	-0.577734	-0.313229	-0.217149	2.56189	-0.795313	-0.888984	-0.771261	-0.288912	-0.413194	-0.345204	-0.532574	-0.379119	-0.838038	-0.507587	-0.399458	-0.295078	-1.01626	-0.358769	-0.45119	-0.457712	-0.341265
16S	Bacteria	Elusimicrobiota	Endomicrobia	Endomicrobiales	Endomicrobiaceae	4.33921	2.69761	0.877998	4.43039	2.59698	1.75664	5.53969	2.91145	4.95574	2.05077	-0.734547	5.18001	5.45514	3.72698	0.721198	1.63382	-0.736124	2.88797	-0.272518	1.16181	3.17116	2.94024	2.4265	2.41786	-0.608433	1.00062	-1.00173	1.50294	-0.81814	2.03593	-0.485135	0.826259	1.58123	1.5496	1.43779	0.25302	2.6944	-0.43512	0.17521	1.64941	0.302678	-0.171819	1.20921	1.09042
markers	Bacteria	Elusimicrobiota	Endomicrobia	Endomicrobiales	Endomicrobiaceae	7.87388	2.14337	-0.223612	5.86877	3.94525	-0.450553	7.49953	4.96052	6.4511	-0.571036	-0.323729	7.16222	7.07018	5.92495	-0.323821	-0.826967	4.67102	4.65822	6.20369	-0.213501	4.66189	1.81696	-0.362784	2.67586	-0.313229	-0.217149	-0.871853	3.02382	-0.888984	2.3636	-0.288912	-0.413194	-0.345204	-0.532574	-0.379119	-0.838038	-0.507587	-0.399458	-0.295078	2.84619	-0.358769	-0.45119	-0.457712	-0.341265
16S	Bacteria	Elusimicrobiota	unclassified			-1.2194	-1.71566	-0.847512	-1.27159	-0.811882	-1.2118	-1.82612	-0.639489	-0.771614	-0.993748	-0.734547	-0.894985	-0.995812	-0.704749	-1.24645	-1.06392	-0.736124	-1.38548	-1.20408	-1.00063	-1.03583	-0.77333	-0.0215732	-1.43556	-0.608433	-1.46487	-1.00173	-1.0854	-0.81814	-1.3207	-1.89048	-1.49914	-1.60003	-2.53573	-1.86373	-1.15232	-1.53524	-0.43512	-0.756348	-1.31903	-1.85976	-1.10338	-1.58714	-1.23498
markers	Bacteria	Elusimicrobiota	unclassified			-0.744218	-0.350013	-0.223612	-0.339001	-0.16078	-0.450553	-0.403814	-0.138313	-0.446933	-0.571036	-0.323729	-0.440105	-0.527238	-0.628924	-0.323821	-0.826967	-0.523595	-0.663529	-0.773921	-0.213501	-0.362187	-0.321259	-0.362784	-0.577734	-0.313229	-0.217149	-0.871853	0.202743	-0.888984	-0.771261	-0.288912	-0.413194	-0.345204	-0.532574	-0.379119	-0.838038	-0.507587	-0.399458	-0.295078	-1.01626	-0.358769	-0.45119	-0.457712	-0.341265
16S	Bacteria	Fibrobacterota	Fibrobacteria	Fibrobacterales	Fibrobacteraceae	-1.2194	4.93701	-0.847512	-0.340033	-0.811882	5.88039	4.38433	4.62479	-0.771614	-0.993748	1.2331	5.8099	3.7343	-0.704749	-1.24645	-1.06392	5.31016	4.95785	1.26141	-1.00063	-1.03583	0.158228	5.07148	1.53288	4.41393	-1.46487	4.86561	5.03117	4.09734	5.30377	-0.164968	0.46851	2.93588	1.2502	3.85356	5.36444	-1.53524	4.30847	-0.756348	5.50976	-1.85976	6.08857	5.68809	5.8326
markers	Bacteria	Fibrobacterota	Fibrobacteria	Fibrobacterales	Fibrobacteraceae	-0.744218	-0.350013	-0.223612	-0.339001	-0.16078	-0.450553	5.59883	-0.138313	-0.446933	-0.571036	-0.323729	-0.440105	-0.527238	-0.628924	-0.323821	-0.826967	-0.523595	-0.663529	-0.773921	-0.213501	-0.362187	-0.321259	-0.362784	-0.577734	-0.313229	-0.217149	-0.871853	0.938127	-0.888984	-0.771261	-0.288912	-0.413194	5.92195	-0.532574	-0.379119	-0.838038	-0.507587	-0.399458	2.80728	-1.01626	-0.358769	6.79507	7.11715	7.91135
16S	Bacteria	Fibrobacterota	unclassified			-1.2194	-1.71566	-0.847512	-1.27159	-0.811882	-1.2118	-1.82612	-0.639489	-0.771614	-0.993748	-0.734547	-0.894985	-0.995812	-0.704749	-1.24645	-1.06392	-0.736124	-1.38548	-1.20408	-1.00063	-1.03583	-0.77333	-1.42692	-1.43556	-0.608433	-1.46487	-1.00173	-1.0854	-0.81814	-1.3207	-1.89048	-1.49914	-1.60003	-2.53573	-1.86373	-1.15232	-1.53524	-0.43512	-0.756348	-1.31903	-1.85976	-1.10338	-1.58714	-1.23498
markers	Bacteria	Fibrobacterota	unclassified			-0.744218	-0.350013	-0.223612	-0.339001	-0.16078	-0.450553	-0.403814	-0.138313	-0.446933	-0.571036	-0.323729	-0.440105	-0.527238	-0.628924	-0.323821	-0.826967	-0.523595	-0.663529	-0.773921	-0.213501	-0.362187	-0.321259	-0.362784	-0.577734	-0.313229	-0.217149	-0.871853	0.706976	-0.888984	-0.771261	-0.288912	-0.413194	-0.345204	-0.532574	-0.379119	-0.838038	-0.507587	-0.399458	-0.295078	-1.01626	-0.358769	-0.45119	-0.457712	-0.341265
16S	Bacteria	FirmicuteB	Desulfitobacteriia	Desulfitobacteriales	Syntrophobotulaceae	-1.2194	-1.71566	1.31493	-1.27159	-0.811882	-1.2118	-1.82612	-0.639489	-0.771614	-0.993748	-0.734547	-0.894985	-0.995812	-0.704749	-1.24645	-1.06392	-0.736124	-1.38548	-1.20408	-1.00063	-1.03583	-0.77333	-1.42692	-1.43556	-0.608433	-1.46487	-1.00173	-1.0854	-0.81814	-1.3207	-1.89048	-1.49914	-1.60003	-2.53573	-1.86373	-1.15232	-1.53524	-0.43512	-0.756348	-1.31903	-1.85976	-1.10338	-1.58714	-1.23498
markers	Bacteria	FirmicuteB	Desulfitobacteriia	Desulfitobacteriales	Syntrophobotulaceae	-0.744218	-0.350013	-0.223612	-0.339001	-0.16078	-0.450553	-0.403814	-0.138313	-0.446933	-0.571036	-0.323729	-0.440105	-0.527238	-0.628924	-0.323821	-0.826967	-0.523595	-0.663529	-0.773921	-0.213501	-0.362187	-0.321259	-0.362784	-0.577734	-0.313229	-0.217149	-0.871853	-0.795313	-0.888984	-0.771261	-0.288912	-0.413194	-0.345204	-0.532574	-0.379119	-0.838038	-0.507587	-0.399458	-0.295078	-1.01626	-0.358769	-0.45119	-0.457712	-0.341265
16S	Bacteria	FirmicuteB	Desulfitobacteriia	Desulfitobacteriales	unclassified	-0.287841	1.58586	-0.847512	-1.27159	-0.811882	1.48595	0.762222	0.765854	-0.771614	-0.993748	0.197011	-0.894985	-0.0642536	-0.704749	-1.24645	0.661593	0.195434	1.31226	0.521434	0.404711	-0.104272	0.632012	1.03857	0.53209	-0.608433	3.29203	2.04279	-0.153845	-0.81814	-1.3207	-1.89048	1.38695	-1.60003	1.17784	-0.932167	0.815328	1.05311	-0.43512	-0.756348	-1.31903	2.72442	1.59436	-0.181793	0.170358
markers	Bacteria	FirmicuteB	Desulfitobacteriia	Desulfitobacteriales	unclassified	-0.744218	-0.350013	-0.223612	-0.339001	-0.16078	-0.450553	-0.403814	-0.138313	-0.446933	-0.571036	-0.323729	-0.440105	-0.527238	-0.628924	-0.323821	-0.826967	-0.523595	-0.663529	-0.773921	-0.213501	-0.362187	-0.321259	-0.362784	-0.577734	-0.313229	-0.217149	2.18314	-0.795313	-0.888984	-0.771261	-0.288912	-0.413194	-0.345204	-0.532574	-0.379119	-0.838038	-0.507587	-0.399458	-0.295078	-1.01626	-0.358769	-0.45119	-0.457712	-0.341265
16S	Bacteria	FirmicuteB	Desulfotomaculia	Desulfotomaculales	unclassified	-0.287841	-1.71566	-0.847512	-1.27159	-0.811882	-1.2118	-1.82612	-0.639489	-0.771614	-0.993748	-0.734547	-0.894985	-0.995812	-0.704749	0.479058	-1.06392	-0.736124	-1.38548	0.201266	-1.00063	-1.03583	-0.77333	-1.42692	0.726878	-0.608433	1.89176	-1.00173	-1.0854	-0.81814	-1.3207	1.66047	0.22637	2.18591	2.15279	1.95652	0.25302	2.75943	-0.43512	-0.756348	1.56706	3.59917	2.44757	1.71438	0.170358
markers	Bacteria	FirmicuteB	Desulfotomaculia	Desulfotomaculales	unclassified	-0.744218	-0.350013	-0.223612	-0.339001	-0.16078	-0.450553	-0.403814	-0.138313	-0.446933	-0.571036	-0.323729	-0.440105	-0.527238	-0.628924	-0.323821	-0.826967	-0.523595	-0.663529	-0.773921	-0.213501	-0.362187	-0.321259	-0.362784	-0.577734	-0.313229	-0.217149	-0.871853	-0.795313	-0.888984	-0.771261	-0.288912	-0.413194	-0.345204	0.991356	-0.379119	-0.838038	-0.507587	-0.399458	3.88672	-1.01626	2.45299	-0.45119	-0.457712	-0.341265
16S	Bacteria	FirmicuteB	Desulfotomaculia	unclassified		-1.2194	-1.71566	-0.847512	-1.27159	-0.811882	-1.2118	-1.82612	-0.639489	-0.771614	-0.993748	-0.734547	-0.894985	-0.995812	-0.704749	-1.24645	-1.06392	-0.736124	-1.38548	-1.20408	-1.00063	-1.03583	-0.77333	-1.42692	-1.43556	-0.608433	-1.46487	-1.00173	-1.0854	-0.81814	-1.3207	-1.89048	-0.0937979	-1.60003	-2.53573	-0.932167	-1.15232	-1.53524	-0.43512	-0.756348	-1.31903	-1.85976	-1.10338	-1.58714	-1.23498
markers	Bacteria	FirmicuteB	Desulfotomaculia	unclassified		-0.744218	-0.350013	-0.223612	-0.339001	-0.16078	-0.450553	-0.403814	-0.138313	-0.446933	-0.571036	-0.323729	-0.440105	-0.527238	-0.628924	-0.323821	-0.826967	-0.523595	-0.663529	-0.773921	-0.213501	-0.362187	-0.321259	-0.362784	-0.577734	-0.313229	-0.217149	-0.871853	-0.795313	-0.888984	-0.771261	-0.288912	-0.413194	-0.345204	-0.532574	-0.379119	-0.838038	-0.507587	-0.399458	2.433	-1.01626	-0.358769	-0.45119	-0.457712	-0.341265
16S	Bacteria	FirmicuteB	Moorellia	Desulfitibacterales	Desulfitibacteraceae	-1.2194	-1.71566	-0.847512	-1.27159	-0.811882	-1.2118	-1.82612	-0.639489	-0.771614	-0.993748	-0.734547	-0.894985	-0.995812	-0.704749	-1.24645	-1.06392	-0.736124	-1.38548	-1.20408	-1.00063	-1.03583	-0.77333	-1.42692	-1.43556	-0.608433	-1.46487	-1.00173	-1.0854	-0.81814	-1.3207	-1.89048	-1.49914	-1.60003	-2.53573	-1.86373	-1.15232	-1.53524	-0.43512	-0.756348	-1.31903	-1.85976	-1.10338	-1.58714	-1.23498
markers	Bacteria	FirmicuteB	Moorellia	Desulfitibacterales	Desulfitibacteraceae	-0.744218	-0.350013	-0.223612	-0.339001	-0.16078	-0.450553	-0.403814	-0.138313	-0.446933	-0.571036	-0.323729	-0.440105	-0.527238	-0.628924	-0.323821	-0.826967	-0.523595	-0.663529	-0.773921	-0.213501	-0.362187	-0.321259	-0.362784	-0.577734	-0.313229	-0.217149	-0.871853	-0.795313	-0.888984	-0.771261	-0.288912	-0.413194	-0.345204	-0.532574	-0.379119	-0.838038	-0.507587	-0.399458	-0.295078	-1.01626	-0.358769	-0.45119	-0.457712	-0.341265
16S	Bacteria	FirmicuteB	Syntrophomonadia	Syntrophomonadales	Syntrophomonadaceae	0.185943	1.6932	-0.847512	2.18691	-0.811882	2.0314	0.639369	1.32816	0.953896	1.70399	-0.734547	0.0365737	-0.0642536	-0.704749	0.158891	-1.06392	0.669219	-0.453926	0.521434	-1.00063	-1.03583	-0.77333	-0.495358	0.53209	-0.608433	1.12348	0.403609	-1.0854	0.587203	-0.389143	0.807263	1.80238	1.95092	1.41106	2.47206	-0.220764	1.26111	-0.43512	-0.756348	1.14646	2.4349	2.25325	1.96381	0.732666
markers	Bacteria	FirmicuteB	Syntrophomonadia	Syntrophomonadales	Syntrophomonadaceae	-0.744218	-0.350013	-0.223612	-0.339001	-0.16078	-0.450553	-0.403814	-0.138313	-0.446933	-0.571036	-0.323729	-0.440105	-0.527238	-0.628924	-0.323821	-0.826967	0.642382	-0.663529	-0.773921	-0.213501	-0.362187	-0.321259	-0.362784	-0.577734	-0.313229	-0.217149	-0.871853	-0.795313	-0.888984	-0.771261	-0.288912	-0.413194	-0.345204	-0.532574	-0.379119	-0.838038	-0.507587	-0.399458	-0.295078	-1.01626	-0.358769	-0.45119	-0.457712	-0.341265
16S	Bacteria	Firmicutes	Bacilli	Acholeplasmatales	Acholeplasmataceae	-1.2194	-1.71566	-0.847512	-1.27159	-0.811882	-1.2118	-1.82612	-0.639489	-0.771614	-0.993748	-0.734547	-0.894985	-0.995812	-0.704749	-1.24645	-1.06392	-0.736124	-1.38548	-1.20408	-1.00063	-1.03583	-0.77333	-1.42692	-1.43556	-0.608433	2.24871	1.32367	-1.0854	-0.81814	0.0846409	-1.89048	-1.49914	-1.60003	-2.53573	-0.932167	0.815328	-0.603677	-0.43512	-0.756348	-1.31903	-0.134251	-1.10338	-1.58714	-1.23498
markers	Bacteria	Firmicutes	Bacilli	Acholeplasmatales	Acholeplasmataceae	-0.744218	-0.350013	-0.223612	-0.339001	-0.16078	-0.450553	-0.403814	-0.138313	-0.446933	-0.571036	-0.323729	-0.440105	-0.527238	-0.628924	-0.323821	-0.826967	-0.523595	-0.663529	-0.773921	-0.213501	-0.362187	-0.321259	-0.362784	-0.577734	-0.313229	-0.217149	1.55488	-0.795313	-0.888984	-0.771261	-0.288912	-0.413194	-0.345204	-0.532574	-0.379119	-0.838038	-0.507587	-0.399458	-0.295078	-1.01626	-0.358769	-0.45119	-0.457712	-0.341265
16S	Bacteria	Firmicutes	Bacilli	Bacillales	unclassified	0.943039	-0.310317	-0.847512	-1.27159	-0.811882	-1.2118	-0.10061	-0.639489	-0.771614	-0.993748	-0.734547	-0.894985	-0.995812	-0.704749	-1.24645	-1.06392	-0.736124	1.20286	1.38427	-1.00063	-1.03583	-0.77333	-0.0215732	-1.43556	-0.608433	-1.46487	-1.00173	-1.0854	-0.81814	-1.3207	-0.485135	-1.49914	-0.668467	0.57949	4.97171	1.54542	-0.603677	-0.43512	-0.756348	-1.31903	-1.85976	3.97803	0.138374	1.09042
markers	Bacteria	Firmicutes	Bacilli	Bacillales	unclassified	-0.744218	-0.350013	-0.223612	-0.339001	-0.16078	-0.450553	-0.403814	-0.138313	-0.446933	-0.571036	-0.323729	-0.440105	-0.527238	-0.628924	-0.323821	-0.826967	-0.523595	-0.663529	-0.773921	-0.213501	-0.362187	-0.321259	-0.362784	-0.577734	-0.313229	-0.217149	-0.871853	-0.795313	-0.888984	-0.771261	-0.288912	-0.413194	-0.345204	-0.532574	4.30479	-0.838038	-0.507587	-0.399458	-0.295078	-1.01626	-0.358769	-0.45119	-0.457712	-0.341265
16S	Bacteria	Firmicutes	Bacilli	Erysipelotrichales	Erysipelatoclostridiaceae	-1.2194	-1.71566	-0.847512	-1.27159	-0.811882	-1.2118	-1.82612	-0.639489	-0.771614	-0.993748	-0.734547	-0.894985	-0.995812	-0.704749	-1.24645	-1.06392	-0.736124	-1.38548	-1.20408	-1.00063	-1.03583	-0.77333	-1.42692	-1.43556	-0.608433	-0.533307	-1.00173	2.02982	-0.81814	-1.3207	-1.89048	-1.49914	-1.60003	-2.53573	-0.458382	-1.15232	-1.53524	-0.43512	-0.756348	-1.31903	-1.85976	-1.10338	-1.58714	-1.23498
markers	Bacteria	Firmicutes	Bacilli	Erysipelotrichales	Erysipelatoclostridiaceae	-0.744218	-0.350013	-0.223612	-0.339001	-0.16078	-0.450553	-0.403814	-0.138313	-0.446933	-0.571036	-0.323729	-0.440105	-0.527238	-0.628924	-0.323821	-0.826967	-0.523595	-0.663529	-0.773921	-0.213501	-0.362187	-0.321259	-0.362784	-0.577734	-0.313229	-0.217149	-0.871853	3.37982	-0.888984	-0.771261	-0.288912	-0.413194	-0.345204	-0.532574	-0.379119	-0.838038	-0.507587	-0.399458	-0.295078	-1.01626	-0.358769	-0.45119	-0.457712	-0.341265
16S	Bacteria	Firmicutes	Bacilli	Erysipelotrichales	Erysipelotrichaceae	-1.2194	0.872683	-0.847512	-1.27159	-0.811882	-1.2118	-1.82612	-0.639489	-0.771614	-0.993748	-0.734547	-0.894985	-0.995812	-0.704749	-1.24645	-1.06392	-0.736124	-1.38548	-1.20408	-1.00063	-1.03583	-0.77333	-1.42692	0.53209	-0.608433	-1.46487	-1.00173	-1.0854	-0.81814	-1.3207	1.22475	-0.567582	-1.60003	0.645521	-1.86373	-1.15232	-1.53524	-0.43512	-0.756348	-1.31903	-1.85976	-1.10338	1.87136	2.35916
markers	Bacteria	Firmicutes	Bacilli	Erysipelotrichales	Erysipelotrichaceae	2.47756	-0.350013	-0.223612	-0.339001	-0.16078	-0.450553	-0.403814	-0.138313	-0.446933	-0.571036	-0.323729	-0.440105	-0.527238	-0.628924	-0.323821	-0.826967	-0.523595	-0.663529	-0.773921	-0.213501	-0.362187	-0.321259	-0.362784	-0.577734	-0.313229	-0.217149	-0.871853	-0.795313	-0.888984	-0.771261	-0.288912	-0.413194	-0.345204	-0.532574	-0.379119	-0.838038	-0.507587	-0.399458	-0.295078	-1.01626	-0.358769	-0.45119	-0.457712	-0.341265
16S	Bacteria	Firmicutes	Bacilli	Erysipelotrichales	unclassified	-1.2194	-0.310317	-0.847512	-1.27159	-0.811882	-1.2118	-1.82612	-0.639489	-0.771614	-0.993748	-0.734547	-0.894985	-0.995812	-0.704749	-1.24645	-1.06392	-0.736124	-1.38548	1.38427	-1.00063	-1.03583	-0.77333	-1.42692	-0.030218	-0.608433	-1.46487	0.403609	-1.0854	-0.81814	-1.3207	-0.95892	-1.49914	-1.60003	-0.210333	-1.86373	-1.15232	-1.53524	-0.43512	-0.756348	-0.387475	0.302678	-1.10338	-0.655578	-1.23498
markers	Bacteria	Firmicutes	Bacilli	Erysipelotrichales	unclassified	1.22109	-0.350013	-0.223612	-0.339001	-0.16078	-0.450553	-0.403814	-0.138313	-0.446933	-0.571036	-0.323729	-0.440105	-0.527238	-0.628924	-0.323821	-0.826967	-0.523595	-0.663529	-0.773921	-0.213501	-0.362187	-0.321259	-0.362784	-0.577734	-0.313229	-0.217149	-0.871853	1.14701	-0.888984	-0.771261	-0.288912	-0.413194	-0.345204	-0.532574	-0.379119	-0.838038	-0.507587	-0.399458	-0.295078	-1.01626	-0.358769	-0.45119	-0.457712	-0.341265
16S	Bacteria	Firmicutes	Bacilli	Lactobacillales	Streptococcaceae	3.67326	1.74284	2.70343	3.29676	-0.811882	2.84732	4.2524	0.29207	-0.771614	-0.993748	3.53891	-0.894985	5.07564	4.1763	2.05507	-0.132359	-0.736124	1.91603	0.958362	3.65917	3.83348	5.83881	2.28666	1.92107	-0.608433	0.260645	2.54921	-0.153845	2.1503	2.81508	1.07796	3.52322	5.02036	-0.810223	1.10472	1.73377	1.26111	0.970222	-0.756348	3.43787	2.39203	1.05906	0.138374	2.68164
markers	Bacteria	Firmicutes	Bacilli	Lactobacillales	Streptococcaceae	-0.744218	-0.350013	2.78612	-0.339001	-0.16078	-0.450553	-0.403814	-0.138313	-0.446933	-0.571036	-0.323729	-0.440105	2.07645	2.25316	-0.323821	0.233936	-0.523595	1.97595	4.15074	-0.213501	2.79836	6.11079	-0.362784	1.09705	-0.313229	-0.217149	-0.871853	-0.795313	0.465376	4.36372	-0.288912	6.09649	5.06972	-0.532574	-0.379119	2.27841	-0.507587	-0.399458	2.68374	4.42338	-0.358769	-0.45119	-0.457712	1.22947
16S	Bacteria	Firmicutes	Bacilli	Lactobacillales	unclassified	1.82512	2.49133	-0.847512	2.27935	1.51352	2.8204	3.40581	2.6037	4.61956	-0.993748	-0.734547	4.83236	1.97263	1.45769	1.21904	2.75633	-0.736124	2.02338	-1.20408	3.05848	-1.03583	1.55207	2.80272	3.85232	-0.608433	1.50357	-1.00173	-1.0854	0.587203	0.841737	-1.89048	2.75265	2.86765	1.09983	2.0218	1.01012	-1.53524	-0.43512	1.2113	2.65705	2.53469	0.864273	3.70849	2.2708
markers	Bacteria	Firmicutes	Bacilli	Lactobacillales	unclassified	-0.744218	4.53088	-0.223612	-0.339001	-0.16078	2.55951	4.04502	-0.138313	4.15894	-0.571036	-0.323729	5.48197	-0.527238	0.594105	-0.323821	3.22131	-0.523595	2.30754	4.12207	-0.213501	1.68978	2.5395	2.24277	3.50625	-0.313229	-0.217149	-0.871853	-0.795313	1.20623	4.14224	-0.288912	5.62331	4.10321	-0.532574	-0.379119	3.00878	-0.507587	-0.399458	-0.295078	3.36216	-0.358769	-0.45119	2.20959	0.949914
16S	Bacteria	Firmicutes	Bacilli	Mycoplasmatales	Mycoplasmataceae	0.943039	0.982081	2.12093	-1.27159	-0.811882	-1.2118	0.639369	-0.639489	-0.771614	3.43798	-0.734547	-0.894985	-0.995812	-0.704749	-1.24645	-0.132359	-0.736124	3.22964	0.763574	1.32477	4.46165	4.83727	1.75434	4.33108	1.71697	-1.46487	-1.00173	-1.0854	-0.81814	-1.3207	-1.89048	-1.49914	-1.60003	-2.53573	-1.86373	-1.15232	2.2507	-0.43512	-0.756348	-1.31903	-1.85976	-1.10338	-1.58714	-1.23498
markers	Bacteria	Firmicutes	Bacilli	Mycoplasmatales	Mycoplasmataceae	-0.744218	-0.350013	-0.223612	-0.339001	-0.16078	-0.450553	-0.403814	-0.138313	-0.446933	-0.571036	-0.323729	-0.440105	-0.527238	-0.628924	-0.323821	-0.826967	-0.523595	-0.663529	-0.773921	-0.213501	-0.362187	-0.321259	-0.362784	-0.577734	-0.313229	-0.217149	-0.871853	-0.795313	-0.888984	-0.771261	-0.288912	-0.413194	-0.345204	-0.532574	-0.379119	-0.838038	-0.507587	-0.399458	-0.295078	-1.01626	-0.358769	-0.45119	-0.457712	-0.341265
16S	Bacteria	Firmicutes	Bacilli	RF39	unclassified	1.106	1.17043	-0.847512	-1.27159	0.119676	0.513715	0.336318	-0.639489	-0.771614	-0.993748	-0.734547	0.830526	-0.995812	-0.704749	1.54989	1.09852	1.42631	-0.453926	0.521434	-0.0690737	-1.03583	0.158228	1.45917	1.26218	0.323126	2.24871	0.403609	0.882247	1.14951	2.31486	0.575011	2.09501	1.85847	1.91413	1.98969	1.64402	1.92326	0.970222	-0.756348	2.53438	3.62504	1.86506	0.878353	0.170358
markers	Bacteria	Firmicutes	Bacilli	RF39	unclassified	-0.744218	-0.350013	-0.223612	-0.339001	-0.16078	-0.450553	-0.403814	-0.138313	-0.446933	-0.571036	-0.323729	-0.440105	-0.527238	-0.628924	-0.323821	-0.826967	-0.523595	-0.663529	-0.773921	-0.213501	-0.362187	-0.321259	-0.362784	-0.577734	-0.313229	-0.217149	-0.871853	0.22239	2.14996	-0.771261	-0.288912	-0.413194	-0.345204	-0.532574	-0.379119	1.01533	-0.507587	-0.399458	-0.295078	-1.01626	-0.358769	-0.45119	-0.457712	-0.341265
16S	Bacteria	Firmicutes	Bacilli	unclassified		-1.2194	3.24395	-0.847512	-1.27159	2.23264	-1.2118	2.48931	-0.639489	-0.771614	-0.993748	-0.734547	0.0365737	0.729698	-0.704749	0.158891	1.90452	-0.736124	-1.38548	0.201266	1.69711	2.55832	0.95218	2.57762	3.1167	1.97991	2.04092	1.79461	-1.0854	2.36311	-0.389143	0.0771724	0.46851	4.78049	3.15592	4.33741	2.7332	1.82139	-0.43512	-0.756348	2.13947	3.3472	4.73301	3.7756	1.56136
markers	Bacteria	Firmicutes	Bacilli	unclassified		2.87901	4.26752	2.67602	-0.339001	-0.16078	-0.450553	3.66811	-0.138313	1.95501	2.06977	-0.323729	4.76809	-0.527238	0.762294	-0.323821	2.50668	-0.523595	1.99124	3.83164	-0.213501	3.81003	5.16698	1.52981	4.44769	5.02811	-0.217149	0.814559	1.74068	1.42096	3.07148	-0.288912	4.64388	2.68962	-0.532574	3.90584	3.25663	-0.507587	-0.399458	2.57122	2.7761	-0.358769	-0.45119	1.98422	-0.341265
16S	Bacteria	Firmicutes	unclassified			3.68473	4.84341	3.26336	3.81932	2.86344	3.79008	3.90123	1.94885	3.69606	5.60172	3.71532	3.95041	3.69271	4.67939	3.96051	3.59589	4.0723	4.24186	3.44105	5.08141	4.05508	4.11933	5.39016	4.65697	3.50244	5.03816	3.51754	3.4505	2.36311	3.72173	4.43098	4.71131	4.42044	4.83687	4.49837	4.87187	4.62125	2.45097	3.84342	4.56557	5.52246	4.71944	4.64168	3.42482
markers	Bacteria	Firmicutes	unclassified			0.344983	-0.350013	-0.223612	-0.339001	-0.16078	-0.450553	-0.403814	-0.138313	-0.446933	-0.571036	-0.323729	2.53968	-0.527238	-0.628924	-0.323821	-0.826967	-0.523595	-0.663529	1.17456	-0.213501	-0.362187	-0.321259	-0.362784	2.95897	-0.313229	-0.217149	-0.871853	-0.795313	-0.888984	-0.771261	-0.288912	3.72142	-0.345204	-0.532574	2.75487	0.975612	-0.507587	-0.399458	1.39048	0.217279	-0.358769	-0.45119	-0.457712	-0.341265
16S	Bacteria	Firmicutes A	Clostridia	Clostridiales	Clostridiaceae	-1.2194	2.62012	-0.847512	-1.27159	-0.811882	-1.2118	-0.420777	-0.639489	-0.771614	-0.993748	-0.734547	-0.894985	-0.995812	-0.704749	-0.314893	-1.06392	-0.736124	5.28098	1.12132	-1.00063	-1.03583	-0.77333	-1.42692	1.26218	-0.608433	-0.059523	-1.00173	-1.0854	-0.81814	-1.3207	0.697865	-1.49914	-1.60003	0.922765	-0.458382	0.573188	-1.53524	-0.43512	-0.756348	1.64941	-0.928203	-1.10338	-0.655578	0.490526
markers	Bacteria	Firmicutes A	Clostridia	Clostridiales	Clostridiaceae	-0.744218	-0.350013	-0.223612	-0.339001	-0.16078	-0.450553	-0.403814	-0.138313	-0.446933	-0.571036	-0.323729	-0.440105	-0.527238	-0.628924	-0.323821	-0.826967	-0.523595	-0.663529	-0.773921	-0.213501	-0.362187	-0.321259	-0.362784	-0.577734	-0.313229	-0.217149	-0.871853	1.07468	-0.888984	-0.771261	-0.288912	-0.413194	-0.345204	-0.532574	-0.379119	-0.838038	-0.507587	-0.399458	-0.295078	1.14562	-0.358769	-0.45119	-0.457712	-0.341265
16S	Bacteria	Firmicutes A	Clostridia	Clostridiales	unclassified	-1.2194	-1.71566	-0.847512	-1.27159	-0.811882	-1.2118	-1.82612	-0.639489	-0.771614	-0.993748	-0.734547	-0.894985	-0.995812	-0.704749	-1.24645	-1.06392	-0.736124	-1.38548	-1.20408	-1.00063	-1.03583	-0.77333	-1.42692	-1.43556	-0.608433	-1.46487	-1.00173	-1.0854	-0.81814	-1.3207	-1.89048	-1.49914	-1.60003	-2.53573	-1.86373	-1.15232	-1.53524	-0.43512	-0.756348	-1.31903	-1.85976	-1.10338	-1.58714	-1.23498
markers	Bacteria	Firmicutes A	Clostridia	Clostridiales	unclassified	-0.744218	-0.350013	-0.223612	-0.339001	-0.16078	-0.450553	-0.403814	-0.138313	-0.446933	-0.571036	-0.323729	-0.440105	-0.527238	-0.628924	-0.323821	-0.826967	-0.523595	-0.663529	-0.773921	-0.213501	-0.362187	-0.321259	-0.362784	-0.577734	-0.313229	-0.217149	-0.871853	-0.795313	-0.888984	-0.771261	-0.288912	-0.413194	-0.345204	-0.532574	-0.379119	-0.838038	-0.507587	-0.399458	-0.295078	1.60993	-0.358769	-0.45119	-0.457712	-0.341265
16S	Bacteria	Firmicutes A	Clostridia	Eubacteriales	Anaerofustaceae	-1.2194	-1.71566	-0.847512	-1.27159	-0.811882	-1.2118	-1.82612	-0.639489	-0.771614	-0.993748	-0.734547	-0.894985	-0.995812	-0.704749	-1.24645	-1.06392	-0.736124	-1.38548	-1.20408	-1.00063	-1.03583	-0.77333	-1.42692	-1.43556	-0.608433	-0.533307	-0.070175	0.31994	-0.81814	-1.3207	-1.89048	-1.49914	-1.60003	-2.53573	-1.86373	-1.15232	-1.53524	-0.43512	-0.756348	-1.31903	-0.928203	-1.10338	-1.58714	-1.23498
markers	Bacteria	Firmicutes A	Clostridia	Eubacteriales	Anaerofustaceae	-0.744218	2.72651	-0.223612	-0.339001	-0.16078	-0.450553	-0.403814	-0.138313	-0.446933	-0.571036	-0.323729	-0.440105	-0.527238	-0.628924	-0.323821	0.898616	-0.523595	-0.663529	-0.773921	-0.213501	-0.362187	-0.321259	-0.362784	-0.577734	-0.313229	-0.217149	1.80263	-0.795313	-0.888984	-0.771261	-0.288912	-0.413194	-0.345204	-0.532574	-0.379119	-0.838038	-0.507587	-0.399458	-0.295078	-1.01626	-0.358769	-0.45119	-0.457712	-0.341265
16S	Bacteria	Firmicutes A	Clostridia	Lachnospirales	Lachnospiraceae	3.76157	5.1148	-0.847512	1.31675	2.48964	3.86961	2.93078	0.29207	-0.771614	-0.0621894	-0.734547	4.81722	1.46968	0.700594	3.20341	3.52027	3.93814	3.00896	2.58186	2.7853	3.31989	2.5833	3.88401	3.55592	2.57282	4.73001	3.83149	5.03456	3.95189	5.2006	3.86648	3.60119	4.52331	3.97189	4.09906	5.39579	4.71459	2.6801	0.648994	4.70887	5.09554	4.91334	3.317	3.0168
markers	Bacteria	Firmicutes A	Clostridia	Lachnospirales	Lachnospiraceae	1.83097	-0.350013	-0.223612	-0.339001	-0.16078	-0.450553	-0.403814	-0.138313	-0.446933	-0.571036	-0.323729	-0.440105	-0.527238	-0.628924	-0.323821	-0.826967	-0.523595	-0.663529	-0.773921	-0.213501	-0.362187	-0.321259	-0.362784	-0.577734	1.11846	-0.217149	3.20581	5.47756	2.74007	-0.771261	-0.288912	-0.413194	-0.345204	-0.532574	-0.379119	3.93227	-0.507587	-0.399458	-0.295078	2.14769	-0.358769	-0.45119	-0.457712	-0.341265
16S	Bacteria	Firmicutes A	Clostridia	Lachnospirales	unclassified	-1.2194	0.251991	-0.847512	-1.27159	-0.811882	1.37655	-1.82612	-0.639489	-0.771614	-0.993748	-0.734547	0.0365737	-0.995812	-0.704749	-1.24645	-1.06392	-0.736124	-1.38548	-1.20408	-1.00063	-1.03583	-0.77333	0.298594	0.726878	-0.608433	0.260645	-1.00173	0.31994	0.587203	0.404808	-0.164968	-0.567582	-1.60003	-0.210333	-1.86373	-1.15232	-0.129893	-0.43512	-0.756348	0.406477	0.302678	1.22202	-1.58714	-1.23498
markers	Bacteria	Firmicutes A	Clostridia	Lachnospirales	unclassified	1.45047	-0.350013	-0.223612	-0.339001	-0.16078	-0.450553	-0.403814	-0.138313	-0.446933	-0.571036	-0.323729	-0.440105	-0.527238	-0.628924	-0.323821	1.02853	-0.523595	2.48124	-0.773921	-0.213501	-0.362187	-0.321259	-0.362784	-0.577734	-0.313229	-0.217149	0.833865	4.1623	2.74536	2.56636	-0.288912	-0.413194	3.69619	-0.532574	-0.379119	4.23408	-0.507587	-0.399458	-0.295078	3.14622	4.81639	-0.45119	-0.457712	1.95111
16S	Bacteria	Firmicutes A	Clostridia	Oscillospirales	Butyricicoccaceae	-1.2194	-1.71566	-0.847512	-1.27159	-0.811882	-1.2118	-0.894562	-0.639489	-0.771614	-0.993748	-0.734547	-0.894985	-0.995812	-0.704749	-1.24645	-1.06392	-0.736124	-1.38548	-1.20408	-1.00063	-1.03583	-0.77333	-1.42692	-0.504002	-0.608433	-1.46487	-1.00173	-1.0854	-0.81814	1.37704	-1.89048	0.46851	-0.668467	-0.0702445	-0.458382	-1.15232	-0.129893	-0.43512	-0.756348	-1.31903	-0.928203	-1.10338	-0.181793	-1.23498
markers	Bacteria	Firmicutes A	Clostridia	Oscillospirales	Butyricicoccaceae	-0.744218	-0.350013	-0.223612	-0.339001	-0.16078	-0.450553	-0.403814	-0.138313	-0.446933	-0.571036	-0.323729	-0.440105	-0.527238	-0.628924	-0.323821	-0.826967	-0.523595	-0.663529	-0.773921	-0.213501	-0.362187	-0.321259	-0.362784	-0.577734	-0.313229	-0.217149	-0.871853	-0.795313	-0.888984	-0.771261	-0.288912	-0.413194	-0.345204	-0.532574	-0.379119	-0.838038	-0.507587	-0.399458	-0.295078	-1.01626	-0.358769	-0.45119	-0.457712	-0.341265
16S	Bacteria	Firmicutes A	Clostridia	Oscillospirales	Oscillospiraceae	2.33154	4.3048	1.94883	4.00062	2.78226	3.21994	2.50966	1.94885	2.52991	2.79219	-0.734547	2.34821	1.70193	1.02076	2.98319	3.36782	3.08412	0.776954	3.77689	3.0039	2.71458	-0.77333	3.23289	3.30803	1.11708	3.23771	2.3549	2.42039	1.8796	2.35462	3.57498	3.08504	3.43242	3.59097	3.72984	3.69308	3.13903	2.45097	2.79459	3.07542	4.11091	3.66666	3.73136	2.51542
markers	Bacteria	Firmicutes A	Clostridia	Oscillospirales	Oscillospiraceae	0.754572	-0.350013	-0.223612	2.27464	-0.16078	3.81118	-0.403814	-0.138313	-0.446933	-0.571036	-0.323729	-0.440105	-0.527238	-0.628924	-0.323821	2.2226	2.10661	-0.663529	-0.773921	-0.213501	-0.362187	-0.321259	-0.362784	-0.577734	-0.313229	-0.217149	0.698914	3.05237	-0.888984	-0.771261	-0.288912	-0.413194	-0.345204	-0.532574	-0.379119	3.40089	-0.507587	-0.399458	-0.295078	-1.01626	-0.358769	-0.45119	-0.457712	-0.341265
16S	Bacteria	Firmicutes A	Clostridia	Oscillospirales	Ruminococcaceae	2.2391	3.75629	0.877998	2.61393	1.88586	3.62143	1.99413	-0.639489	-0.771614	3.86368	-0.734547	1.9911	0.409531	3.29978	2.34769	2.34494	2.14997	1.85771	3.04771	1.16181	1.55251	1.69216	6.25141	2.64977	1.71697	4.95901	4.0986	4.46128	2.53849	4.39151	3.14197	3.14599	3.62365	3.56372	3.16872	4.64747	2.91463	2.26262	0.969162	4.07214	4.58143	3.76593	1.82172	3.54801
markers	Bacteria	Firmicutes A	Clostridia	Oscillospirales	Ruminococcaceae	-0.744218	-0.350013	-0.223612	-0.339001	-0.16078	-0.450553	-0.403814	-0.138313	-0.446933	-0.571036	-0.323729	-0.440105	-0.527238	-0.628924	-0.323821	-0.826967	-0.523595	-0.663529	-0.773921	-0.213501	-0.362187	-0.321259	-0.362784	-0.577734	-0.313229	-0.217149	0.454587	1.73541	0.592761	-0.771261	-0.288912	-0.413194	-0.345204	-0.532574	-0.379119	4.25088	-0.507587	-0.399458	-0.295078	3.73571	-0.358769	2.80345	-0.457712	3.4104
16S	Bacteria	Firmicutes A	Clostridia	Oscillospirales	unclassified	3.15587	4.61406	0.877998	5.13719	3.46157	3.94327	3.25528	1.68591	2.47158	3.5746	0.197011	3.90081	2.30571	2.33977	4.13769	4.26954	4.57481	3.24475	4.06813	3.92606	3.59441	2.68517	4.9536	4.12305	3.3961	4.92344	3.72837	3.95703	3.24098	4.54664	4.41986	4.39822	4.78049	4.81043	4.76075	4.47502	4.5711	2.97374	3.35453	4.44278	5.68875	4.41284	4.88545	3.63432
markers	Bacteria	Firmicutes A	Clostridia	Oscillospirales	unclassified	2.16985	-0.350013	-0.223612	4.35438	-0.16078	3.04396	-0.403814	-0.138313	-0.446933	-0.571036	-0.323729	-0.440105	-0.527238	-0.628924	-0.323821	3.11706	1.73129	-0.663529	3.54147	-0.213501	0.832222	-0.321259	3.28898	2.53303	-0.313229	-0.217149	1.52637	3.97871	0.0675876	-0.771261	-0.288912	-0.413194	1.87902	-0.532574	-0.379119	5.45169	-0.507587	-0.399458	-0.295078	4.85435	-0.358769	3.27307	1.77108	3.87792
16S	Bacteria	Firmicutes A	Clostridia	Peptostreptococcales	Anaerovoracaceae	3.88094	4.8777	2.78805	4.39377	1.35056	3.66926	3.0313	4.64059	3.62284	-0.993748	2.15154	2.07346	1.70193	0.226809	4.11628	1.82217	3.1805	5.04832	2.88125	4.425	2.78442	1.92441	3.32998	3.86774	1.55401	3.22366	1.46376	1.50294	0.113419	2.59593	3.27343	2.89531	2.95223	3.55331	3.22719	2.7332	3.15329	2.36122	4.214	3.3261	4.24658	3.39899	3.53178	2.51542
markers	Bacteria	Firmicutes A	Clostridia	Peptostreptococcales	Anaerovoracaceae	3.88328	-0.350013	-0.223612	-0.339001	-0.16078	3.81532	2.10475	-0.138313	3.98418	0.963086	-0.323729	-0.440105	2.8427	4.23313	-0.323821	2.48209	-0.523595	3.92249	5.20407	4.46444	0.814065	-0.321259	-0.362784	3.10322	0.69711	-0.217149	-0.871853	-0.795313	-0.888984	-0.771261	-0.288912	-0.413194	-0.345204	-0.532574	-0.379119	-0.838038	-0.507587	-0.399458	-0.295078	1.2328	-0.358769	-0.45119	-0.457712	-0.341265
16S	Bacteria	Firmicutes A	Clostridia	Peptostreptococcales	Peptostreptococcaceae	0.943039	-1.71566	3.23782	-1.27159	-0.811882	-1.2118	-1.82612	-0.639489	-0.771614	-0.993748	-0.734547	-0.894985	-0.995812	-0.704749	-1.24645	-1.06392	-0.736124	3.33095	-1.20408	-1.00063	-1.03583	-0.77333	-1.42692	-1.43556	-0.608433	-1.46487	-1.00173	-1.0854	0.587203	-1.3207	-1.89048	-1.49914	-1.60003	2.61042	-0.138215	-1.15232	-1.53524	-0.43512	-0.756348	-1.31903	-0.928203	-1.10338	-1.58714	-1.23498
markers	Bacteria	Firmicutes A	Clostridia	Peptostreptococcales	Peptostreptococcaceae	-0.744218	-0.350013	-0.223612	-0.339001	-0.16078	-0.450553	-0.403814	-0.138313	-0.446933	-0.571036	-0.323729	-0.440105	-0.527238	-0.628924	-0.323821	-0.826967	-0.523595	-0.663529	-0.773921	-0.213501	-0.362187	-0.321259	-0.362784	-0.577734	-0.313229	-0.217149	-0.871853	-0.795313	-0.888984	-0.771261	-0.288912	-0.413194	-0.345204	-0.532574	-0.379119	-0.838038	-0.507587	-0.399458	-0.295078	-1.01626	-0.358769	-0.45119	-0.457712	-0.341265
16S	Bacteria	Firmicutes A	Clostridia	unclassified		3.58903	4.55765	3.62016	4.21957	3.19265	5.28196	4.43258	1.32816	4.96073	6.1795	2.50865	3.95041	5.25401	5.16259	3.94351	4.10875	4.49581	4.16119	3.39569	4.78508	4.0066	3.1433	5.43141	4.86917	3.45068	4.81134	3.33405	4.66668	3.57631	4.44594	4.72167	4.6072	4.22279	4.81538	4.67997	4.51835	4.86336	3.79452	2.91898	4.85042	5.65747	3.86697	4.45914	3.74598
markers	Bacteria	Firmicutes A	Clostridia	unclassified		3.61715	4.16403	-0.223612	3.63886	2.62273	4.41738	2.89897	-0.138313	3.98549	-0.571036	-0.323729	-0.440105	3.78621	3.87022	-0.323821	2.69699	2.95751	4.57167	5.04028	3.6883	4.1279	-0.321259	3.14594	3.03382	2.49336	-0.217149	2.6765	4.86206	3.34503	2.42631	-0.288912	-0.413194	2.4807	-0.532574	-0.379119	5.02748	-0.507587	2.72663	-0.295078	4.13662	4.39957	2.46613	1.76168	2.81065
16S	Bacteria	Firmicutes C	Negativicutes	unclassified		-1.2194	1.58586	-0.847512	1.6145	1.77646	-1.2118	-1.82612	-0.639489	3.98529	-0.993748	3.11887	-0.894985	-0.995812	-0.704749	-1.24645	-0.132359	-0.736124	-1.38548	-1.20408	-1.00063	-1.03583	-0.77333	-1.42692	-1.43556	-0.608433	1.77833	0.965917	1.38009	-0.81814	1.14479	-1.89048	-1.49914	-1.60003	-2.53573	-1.86373	-1.15232	0.627203	-0.43512	-0.756348	-0.387475	-0.134251	-1.10338	-1.58714	-1.23498
markers	Bacteria	Firmicutes C	Negativicutes	unclassified		-0.744218	-0.350013	-0.223612	-0.339001	-0.16078	-0.450553	-0.403814	-0.138313	-0.446933	-0.571036	-0.323729	-0.440105	-0.527238	3.9033	-0.323821	-0.826967	-0.523595	-0.663529	-0.773921	-0.213501	-0.362187	-0.321259	-0.362784	-0.577734	-0.313229	-0.217149	-0.871853	-0.795313	-0.888984	-0.771261	-0.288912	-0.413194	-0.345204	-0.532574	-0.379119	-0.838038	-0.507587	-0.399458	-0.295078	-1.01626	-0.358769	-0.45119	-0.457712	-0.341265
16S	Bacteria	Fusobacteriota	Fusobacteriia	Fusobacteriales	Fusobacteriaceae	2.78513	2.03475	1.12014	-1.27159	-0.811882	-1.2118	-1.82612	-0.639489	-0.771614	-0.993748	-0.734547	-0.894985	-0.995812	-0.704749	-1.24645	-1.06392	-0.736124	-1.38548	-1.20408	-1.00063	-1.03583	-0.77333	-1.42692	-1.43556	-0.608433	-1.46487	-1.00173	-1.0854	-0.81814	-1.3207	-1.89048	-1.49914	-1.60003	-2.53573	-1.86373	-1.15232	-1.53524	-0.43512	-0.756348	-1.31903	-1.85976	-1.10338	-1.58714	-1.23498
markers	Bacteria	Fusobacteriota	Fusobacteriia	Fusobacteriales	Fusobacteriaceae	4.01963	-0.350013	-0.223612	-0.339001	-0.16078	-0.450553	-0.403814	-0.138313	-0.446933	-0.571036	-0.323729	-0.440105	-0.527238	-0.628924	-0.323821	-0.826967	-0.523595	-0.663529	-0.773921	-0.213501	-0.362187	-0.321259	-0.362784	-0.577734	-0.313229	-0.217149	-0.871853	-0.795313	-0.888984	-0.771261	-0.288912	-0.413194	-0.345204	-0.532574	-0.379119	-0.838038	-0.507587	-0.399458	-0.295078	-1.01626	-0.358769	-0.45119	-0.457712	-0.341265
16S	Bacteria	Fusobacteriota	Fusobacteriia	Fusobacteriales	unclassified	-1.2194	-1.71566	-0.847512	-1.27159	-0.811882	-1.2118	-1.82612	-0.639489	-0.771614	-0.993748	-0.734547	-0.894985	-0.995812	-0.704749	1.9348	-1.06392	-0.736124	0.939915	-1.20408	-1.00063	-1.03583	-0.77333	-1.42692	-1.43556	-0.608433	-1.46487	-1.00173	-1.0854	-0.81814	-1.3207	-1.89048	-1.49914	-1.60003	-2.53573	-1.86373	-1.15232	-1.53524	-0.43512	2.21209	-1.31903	-1.85976	-1.10338	-1.58714	-1.23498
markers	Bacteria	Fusobacteriota	Fusobacteriia	Fusobacteriales	unclassified	1.46247	-0.350013	-0.223612	-0.339001	-0.16078	-0.450553	-0.403814	-0.138313	-0.446933	-0.571036	-0.323729	-0.440105	-0.527238	-0.628924	-0.323821	-0.826967	-0.523595	-0.663529	-0.773921	-0.213501	-0.362187	-0.321259	-0.362784	-0.577734	-0.313229	-0.217149	-0.871853	-0.795313	-0.888984	-0.771261	-0.288912	-0.413194	-0.345204	-0.532574	-0.379119	-0.838038	-0.507587	-0.399458	-0.295078	-1.01626	-0.358769	-0.45119	-0.457712	-0.341265
16S	Bacteria	Myxococcota	Myxococcia	Myxococcales	Myxococcaceae	1.47834	0.00985073	0.0840461	-0.340033	-0.811882	-1.2118	-0.894562	-0.639489	-0.771614	-0.993748	-0.734547	-0.894985	-0.995812	-0.704749	-0.314893	-1.06392	-0.736124	-1.38548	0.201266	-1.00063	-1.03583	-0.77333	-1.42692	-1.43556	0.323126	-1.46487	-1.00173	0.640107	-0.81814	-1.3207	-1.89048	-1.49914	-1.60003	2.04845	-0.458382	-1.15232	-1.53524	-0.43512	-0.756348	-1.31903	-1.85976	-1.10338	-1.58714	1.56136
markers	Bacteria	Myxococcota	Myxococcia	Myxococcales	Myxococcaceae	-0.744218	-0.350013	-0.223612	-0.339001	-0.16078	-0.450553	-0.403814	-0.138313	-0.446933	-0.571036	-0.323729	-0.440105	-0.527238	-0.628924	-0.323821	-0.826967	-0.523595	-0.663529	-0.773921	-0.213501	-0.362187	-0.321259	-0.362784	-0.577734	-0.313229	-0.217149	-0.871853	-0.795313	-0.888984	-0.771261	-0.288912	-0.413194	-0.345204	-0.532574	-0.379119	-0.838038	-0.507587	-0.399458	-0.295078	-1.01626	-0.358769	-0.45119	-0.457712	-0.341265
16S	Bacteria	Myxococcota	Myxococcia	Myxococcales	unclassified	-0.287841	-1.71566	-0.847512	-1.27159	-0.811882	-1.2118	-0.894562	-0.639489	-0.771614	-0.993748	-0.734547	-0.894985	-0.995812	-0.704749	-1.24645	-1.06392	-0.736124	-1.38548	-1.20408	0.404711	-1.03583	-0.77333	-1.42692	-1.43556	-0.608433	-1.46487	-1.00173	-1.0854	-0.81814	-1.3207	-1.89048	-0.567582	-1.60003	-1.60417	-1.86373	-1.15232	-1.53524	-0.43512	-0.756348	-1.31903	-1.85976	-1.10338	-1.58714	-1.23498
markers	Bacteria	Myxococcota	Myxococcia	Myxococcales	unclassified	-0.744218	-0.350013	-0.223612	-0.339001	-0.16078	-0.450553	-0.403814	-0.138313	-0.446933	-0.571036	-0.323729	-0.440105	-0.527238	-0.628924	-0.323821	-0.826967	-0.523595	-0.663529	-0.773921	-0.213501	-0.362187	-0.321259	-0.362784	-0.577734	-0.313229	-0.217149	-0.871853	-0.795313	-0.888984	-0.771261	-0.288912	-0.413194	-0.345204	-0.532574	-0.379119	-0.838038	-0.507587	-0.399458	-0.295078	-1.01626	-0.358769	-0.45119	-0.457712	0.593203
16S	Bacteria	Myxococcota	Polyangia	Polyangiales	Polyangiaceae	-0.287841	-1.71566	-0.847512	-1.27159	0.593461	-1.2118	-0.420777	-0.639489	-0.771614	-0.993748	-0.734547	-0.894985	-0.995812	-0.704749	-1.24645	0.903733	-0.736124	-1.38548	-1.20408	-1.00063	-1.03583	-0.77333	-1.42692	0.28995	-0.608433	-1.46487	-1.00173	-1.0854	-0.81814	-1.3207	1.15404	-0.0937979	-0.194683	-0.0702445	-0.138215	-0.220764	1.16251	-0.43512	-0.756348	-0.387475	0.107889	-1.10338	-1.58714	-1.23498
markers	Bacteria	Myxococcota	Polyangia	Polyangiales	Polyangiaceae	-0.744218	-0.350013	-0.223612	-0.339001	-0.16078	-0.450553	-0.403814	-0.138313	-0.446933	-0.571036	-0.323729	-0.440105	-0.527238	-0.628924	-0.323821	-0.826967	-0.523595	-0.663529	-0.773921	-0.213501	-0.362187	-0.321259	-0.362784	-0.577734	-0.313229	-0.217149	-0.871853	-0.795313	-0.888984	-0.771261	-0.288912	-0.413194	-0.345204	-0.532574	-0.379119	-0.838038	-0.507587	-0.399458	-0.295078	-1.01626	-0.358769	-0.45119	-0.457712	-0.341265
16S	Bacteria	Myxococcota	unclassified			-1.2194	-1.71566	-0.847512	-1.27159	-0.811882	-1.2118	-0.894562	-0.639489	-0.771614	-0.993748	-0.734547	-0.894985	-0.995812	-0.704749	-1.24645	-1.06392	-0.736124	-1.38548	-1.20408	-1.00063	-1.03583	-0.77333	-1.42692	-1.43556	-0.608433	-1.46487	-1.00173	-1.0854	-0.81814	-1.3207	-0.95892	-0.567582	-1.60003	-1.13039	-1.86373	-1.15232	-1.53524	-0.43512	-0.756348	-1.31903	-1.85976	-1.10338	0.575303	-1.23498
markers	Bacteria	Myxococcota	unclassified			-0.744218	-0.350013	-0.223612	-0.339001	-0.16078	-0.450553	-0.403814	-0.138313	-0.446933	-0.571036	-0.323729	-0.440105	-0.527238	-0.628924	-0.323821	-0.826967	-0.523595	-0.663529	-0.773921	-0.213501	-0.362187	-0.321259	-0.362784	-0.577734	-0.313229	-0.217149	-0.871853	-0.795313	-0.888984	-0.771261	-0.288912	-0.413194	-0.345204	-0.532574	-0.379119	-0.838038	-0.507587	-0.399458	-0.295078	-1.01626	-0.358769	-0.45119	-0.457712	-0.341265
16S	Bacteria	Patescibacteria	Gracilibacteria	unclassified		-1.2194	-1.71566	-0.847512	-1.27159	-0.811882	-1.2118	-1.82612	-0.639489	-0.771614	-0.993748	-0.734547	-0.894985	-0.995812	-0.704749	-1.24645	-1.06392	-0.736124	-1.38548	-1.20408	-1.00063	-1.03583	-0.77333	-1.42692	-1.43556	-0.608433	-1.46487	-1.00173	-1.0854	-0.81814	-1.3207	-1.89048	-1.49914	-1.60003	-2.53573	-1.86373	-1.15232	-1.53524	-0.43512	-0.756348	-1.31903	-1.85976	-1.10338	-1.58714	-1.23498
markers	Bacteria	Patescibacteria	Gracilibacteria	unclassified		-0.744218	-0.350013	-0.223612	-0.339001	-0.16078	-0.450553	-0.403814	-0.138313	-0.446933	-0.571036	-0.323729	-0.440105	-0.527238	-0.628924	-0.323821	-0.826967	-0.523595	-0.663529	-0.773921	-0.213501	-0.362187	-0.321259	-0.362784	-0.577734	-0.313229	-0.217149	-0.871853	-0.795313	-0.888984	-0.771261	-0.288912	-0.413194	-0.345204	-0.532574	-0.379119	-0.838038	-0.507587	-0.399458	-0.295078	-1.01626	-0.358769	-0.45119	-0.457712	-0.341265
16S	Bacteria	Patescibacteria	Saccharimonadia	Saccharimonadales	Saccharimonadaceae	-1.2194	-1.71566	-0.847512	-1.27159	-0.811882	-0.280237	-0.420777	-0.639489	-0.771614	3.62137	-0.734547	-0.894985	-0.995812	-0.704749	-1.24645	-1.06392	-0.736124	-0.453926	-1.20408	-1.00063	-1.03583	-0.77333	1.16143	-0.504002	-0.608433	1.42122	-1.00173	-1.0854	-0.81814	0.841737	-0.485135	-1.49914	0.125485	-1.60417	-1.86373	-1.15232	-1.53524	-0.43512	-0.756348	0.406477	0.302678	-1.10338	-0.655578	-1.23498
markers	Bacteria	Patescibacteria	Saccharimonadia	Saccharimonadales	Saccharimonadaceae	-0.744218	1.61836	-0.223612	2.01872	-0.16078	-0.450553	-0.403814	-0.138313	-0.446933	-0.571036	-0.323729	1.62582	3.00699	0.818334	-0.323821	-0.826967	-0.523595	1.44068	4.40387	-0.213501	-0.362187	-0.321259	-0.362784	2.51611	-0.313229	-0.217149	1.0815	-0.795313	0.361004	3.75284	-0.288912	-0.413194	-0.345204	-0.532574	-0.379119	1.85015	-0.507587	5.73267	-0.295078	-1.01626	-0.358769	2.97667	-0.457712	2.68844
16S	Bacteria	Patescibacteria	Saccharimonadia	Saccharimonadales	unclassified	-1.2194	3.26531	3.09928	4.31046	4.31619	1.83273	4.48979	3.49629	3.64165	4.45199	3.40123	1.07267	5.40534	4.15268	1.45129	3.25152	1.42631	2.69985	1.49366	2.59351	2.26569	-0.77333	1.61761	2.44996	0.323126	0.260645	1.79461	-1.0854	-0.81814	-0.389143	1.41104	-0.567582	1.5152	0.873127	-0.932167	-1.15232	1.87362	0.496438	1.70914	0.648617	-0.928203	-0.171819	1.3813	1.35336
markers	Bacteria	Patescibacteria	Saccharimonadia	Saccharimonadales	unclassified	-0.744218	-0.350013	-0.223612	-0.339001	-0.16078	-0.450553	-0.403814	-0.138313	-0.446933	-0.571036	-0.323729	1.21752	1.63843	-0.628924	-0.323821	-0.826967	-0.523595	1.00714	3.85285	-0.213501	-0.362187	-0.321259	-0.362784	2.46621	-0.313229	-0.217149	0.578529	-0.795313	-0.888984	-0.771261	-0.288912	-0.413194	-0.345204	-0.532574	-0.379119	-0.838038	-0.507587	-0.399458	-0.295078	-1.01626	-0.358769	-0.45119	-0.457712	-0.341265
16S	Bacteria	Planctomycetota	Planctomycetes	Gemmatales	Gemmataceae	-0.287841	-1.71566	-0.847512	0.133751	-0.811882	-1.2118	-0.894562	-0.639489	-0.771614	-0.993748	-0.734547	-0.894985	-0.995812	-0.704749	-0.314893	-1.06392	-0.736124	-1.38548	-1.20408	-1.00063	-1.03583	-0.77333	-1.42692	-0.504002	-0.608433	-1.46487	-1.00173	0.31994	-0.81814	-1.3207	2.0856	0.22637	-0.194683	-1.13039	-0.458382	-0.220764	0.432415	-0.43512	-0.756348	-1.31903	-0.928203	-1.10338	-1.58714	-1.23498
markers	Bacteria	Planctomycetota	Planctomycetes	Gemmatales	Gemmataceae	-0.744218	-0.350013	-0.223612	-0.339001	-0.16078	-0.450553	-0.403814	-0.138313	-0.446933	-0.571036	-0.323729	-0.440105	-0.527238	-0.628924	-0.323821	-0.826967	-0.523595	-0.663529	-0.773921	-0.213501	-0.362187	-0.321259	-0.362784	-0.577734	-0.313229	-0.217149	-0.871853	-0.795313	-0.888984	-0.771261	-0.288912	-0.413194	-0.345204	-0.532574	-0.379119	-0.838038	-0.507587	-0.399458	-0.295078	-1.01626	-0.358769	-0.45119	-0.457712	-0.341265
16S	Bacteria	Planctomycetota	unclassified			-1.2194	-1.71566	-0.847512	-1.27159	-0.811882	-1.2118	-1.82612	-0.639489	-0.771614	-0.993748	-0.734547	-0.894985	-0.995812	-0.704749	-1.24645	-1.06392	-0.736124	-1.38548	-1.20408	-1.00063	-1.03583	-0.77333	-1.42692	-1.43556	-0.608433	-1.46487	-1.00173	-1.0854	-0.81814	-1.3207	-1.89048	-0.0937979	-0.194683	-2.53573	-1.86373	-1.15232	-0.603677	-0.43512	-0.756348	-1.31903	-1.85976	-1.10338	-1.58714	-1.23498
markers	Bacteria	Planctomycetota	unclassified			-0.744218	-0.350013	-0.223612	-0.339001	-0.16078	-0.450553	-0.403814	-0.138313	-0.446933	1.8666	-0.323729	2.78348	-0.527238	3.55233	-0.323821	-0.826967	-0.523595	-0.663529	-0.773921	-0.213501	-0.362187	-0.321259	-0.362784	1.22613	1.81168	-0.217149	-0.871853	2.749	1.18377	1.69344	-0.288912	-0.413194	-0.345204	-0.532574	-0.379119	-0.838038	-0.507587	-0.399458	-0.295078	1.60686	-0.358769	-0.45119	-0.457712	-0.341265
16S	Bacteria	Proteobacteria	Alphaproteobacteria	Acetobacterales	Acetobacteraceae	-1.2194	0.251991	0.55783	0.890847	-0.811882	0.513715	0.970223	-0.639489	-0.771614	-0.0621894	-0.734547	-0.894985	-0.995812	-0.704749	0.479058	-0.132359	-0.736124	-1.38548	-0.272518	-1.00063	-0.104272	-0.77333	-1.42692	-0.030218	-0.608433	-1.46487	-0.070175	-1.0854	0.113419	-1.3207	0.697865	0.46851	0.865463	0.57949	0.298713	0.573188	0.930253	-0.43512	-0.756348	-1.31903	-1.85976	-0.171819	-1.58714	-1.23498
markers	Bacteria	Proteobacteria	Alphaproteobacteria	Acetobacterales	Acetobacteraceae	-0.744218	-0.350013	-0.223612	-0.339001	-0.16078	-0.450553	-0.403814	-0.138313	-0.446933	-0.571036	-0.323729	-0.440105	-0.527238	-0.628924	-0.323821	-0.826967	-0.523595	-0.663529	-0.773921	-0.213501	-0.362187	-0.321259	-0.362784	-0.577734	-0.313229	-0.217149	-0.871853	-0.795313	-0.888984	-0.771261	-0.288912	-0.413194	-0.345204	-0.532574	-0.379119	-0.838038	-0.507587	-0.399458	-0.295078	-1.01626	-0.358769	-0.45119	-0.457712	-0.341265
16S	Bacteria	Proteobacteria	Alphaproteobacteria	Caulobacterales	Caulobacteraceae	0.185943	-0.784101	-0.847512	-1.27159	-0.811882	-1.2118	0.970223	-0.639489	-0.771614	-0.0621894	-0.734547	-0.894985	-0.995812	-0.704749	-1.24645	-1.06392	-0.736124	-0.453926	-1.20408	-1.00063	-1.03583	-0.77333	-1.42692	-1.43556	-0.608433	-1.46487	-1.00173	-0.153845	-0.81814	-1.3207	1.56802	-0.567582	-0.194683	0.645521	-0.458382	-0.220764	0.190275	-0.43512	-0.756348	-1.31903	-0.928203	-0.171819	-1.58714	-1.23498
markers	Bacteria	Proteobacteria	Alphaproteobacteria	Caulobacterales	Caulobacteraceae	-0.744218	-0.350013	-0.223612	-0.339001	-0.16078	-0.450553	-0.403814	-0.138313	-0.446933	-0.571036	-0.323729	-0.440105	-0.527238	-0.628924	-0.323821	-0.826967	-0.523595	-0.663529	-0.773921	-0.213501	-0.362187	-0.321259	-0.362784	-0.577734	-0.313229	-0.217149	-0.871853	-0.795313	-0.888984	-0.771261	-0.288912	-0.413194	-0.345204	-0.532574	-0.379119	-0.838038	-0.507587	-0.399458	-0.295078	-1.01626	-0.358769	-0.45119	-0.457712	-0.341265
16S	Bacteria	Proteobacteria	Alphaproteobacteria	Rhizobiales	Beijerinckiaceae	0.185943	-0.310317	1.12014	0.696059	-0.811882	-1.2118	-0.10061	-0.639489	-0.771614	-0.993748	-0.734547	-0.894985	-0.995812	-0.704749	-1.24645	-1.06392	-0.736124	-1.38548	-0.272518	-1.00063	-1.03583	1.19432	-1.42692	-0.504002	-0.608433	-1.46487	-1.00173	-1.0854	-0.81814	-0.389143	2.19485	-1.49914	0.988317	-0.0702445	-1.86373	-0.220764	1.87362	-0.43512	-0.756348	-1.31903	0.302678	-1.10338	-1.58714	-1.23498
markers	Bacteria	Proteobacteria	Alphaproteobacteria	Rhizobiales	Beijerinckiaceae	-0.744218	-0.350013	-0.223612	-0.339001	-0.16078	-0.450553	-0.403814	-0.138313	-0.446933	-0.571036	-0.323729	-0.440105	-0.527238	-0.628924	-0.323821	-0.826967	-0.523595	-0.663529	-0.773921	-0.213501	-0.362187	-0.321259	-0.362784	-0.577734	-0.313229	-0.217149	-0.871853	-0.795313	-0.888984	-0.771261	-0.288912	-0.413194	-0.345204	-0.532574	-0.379119	-0.838038	-0.507587	-0.399458	-0.295078	-1.01626	-0.358769	-0.45119	-0.457712	-0.341265
16S	Bacteria	Proteobacteria	Alphaproteobacteria	Rhizobiales	Rhizobiaceae	-1.2194	-1.71566	2.19701	-1.27159	-0.811882	-1.2118	-0.894562	-0.639489	-0.771614	-0.993748	-0.734547	-0.894985	-0.995812	-0.704749	-1.24645	-1.06392	-0.736124	-1.38548	0.521434	-1.00063	-0.104272	-0.77333	-1.42692	-1.43556	-0.608433	-1.46487	-1.00173	-1.0854	-0.81814	-1.3207	-1.89048	-1.49914	-1.60003	-1.13039	-0.138215	-0.220764	-1.53524	-0.43512	-0.756348	-1.31903	-0.928203	-1.10338	-1.58714	-1.23498
markers	Bacteria	Proteobacteria	Alphaproteobacteria	Rhizobiales	Rhizobiaceae	-0.744218	-0.350013	-0.223612	1.80392	-0.16078	-0.450553	-0.403814	-0.138313	-0.446933	-0.571036	-0.323729	-0.440105	-0.527238	-0.628924	-0.323821	-0.826967	-0.523595	-0.663529	-0.773921	-0.213501	-0.362187	-0.321259	-0.362784	-0.577734	-0.313229	-0.217149	-0.871853	-0.795313	-0.888984	-0.771261	-0.288912	-0.413194	-0.345204	-0.532574	-0.379119	-0.838038	-0.507587	-0.399458	-0.295078	-1.01626	-0.358769	-0.45119	-0.457712	-0.341265
16S	Bacteria	Proteobacteria	Alphaproteobacteria	Rhizobiales	Xanthobacteraceae	1.47834	2.20097	1.31493	0.890847	-0.811882	-1.2118	1.63238	-0.639489	-0.771614	-0.993748	-0.734547	-0.894985	-0.0642536	-0.704749	1.72199	-1.06392	0.989386	0.340025	-1.20408	-1.00063	0.369513	0.632012	-1.42692	0.726878	-0.608433	-0.533307	-1.00173	-1.0854	-0.81814	1.0047	2.31651	1.38695	1.5152	0.922765	0.724617	-0.220764	2.28501	-0.43512	-0.756348	1.56706	0.83798	1.05906	-0.181793	1.88024
markers	Bacteria	Proteobacteria	Alphaproteobacteria	Rhizobiales	Xanthobacteraceae	-0.744218	-0.350013	-0.223612	-0.339001	-0.16078	-0.450553	-0.403814	-0.138313	-0.446933	-0.571036	-0.323729	-0.440105	-0.527238	-0.628924	-0.323821	-0.826967	-0.523595	-0.663529	-0.773921	-0.213501	-0.362187	-0.321259	-0.362784	-0.577734	-0.313229	-0.217149	-0.871853	-0.795313	-0.888984	-0.771261	-0.288912	-0.413194	-0.345204	-0.532574	-0.379119	-0.838038	-0.507587	-0.399458	-0.295078	1.58528	-0.358769	-0.45119	-0.457712	-0.341265
16S	Bacteria	Proteobacteria	Alphaproteobacteria	Rhizobiales	unclassified	-1.2194	-0.784101	-0.847512	0.133751	-0.811882	-1.2118	-0.10061	-0.639489	-0.771614	-0.993748	-0.734547	-0.894985	-0.995812	-0.704749	0.158891	-1.06392	-0.736124	-1.38548	-1.20408	-1.00063	-1.03583	-0.77333	-0.495358	-0.504002	-0.608433	-1.46487	-1.00173	-1.0854	-0.81814	-1.3207	-0.164968	-1.49914	-1.60003	-1.13039	0.103925	-0.220764	-0.129893	-0.43512	-0.756348	-1.31903	-0.454418	-1.10338	-0.181793	-1.23498
markers	Bacteria	Proteobacteria	Alphaproteobacteria	Rhizobiales	unclassified	-0.744218	-0.350013	-0.223612	-0.339001	-0.16078	-0.450553	-0.403814	-0.138313	-0.446933	-0.571036	-0.323729	-0.440105	-0.527238	-0.628924	-0.323821	-0.826967	-0.523595	-0.663529	-0.773921	-0.213501	-0.362187	-0.321259	-0.362784	-0.577734	-0.313229	-0.217149	-0.871853	-0.795313	-0.888984	-0.771261	-0.288912	-0.413194	-0.345204	-0.532574	-0.379119	-0.838038	-0.507587	-0.399458	-0.295078	-1.01626	-0.358769	-0.45119	-0.457712	-0.341265
16S	Bacteria	Proteobacteria	Alphaproteobacteria	Rickettsiales	Rickettsiaceae	-1.2194	0.446779	-0.847512	-1.27159	-0.811882	-1.2118	-1.82612	-0.639489	-0.771614	-0.993748	-0.734547	-0.894985	-0.995812	1.2629	-1.24645	-1.06392	-0.736124	-1.38548	-1.20408	-1.00063	-1.03583	-0.77333	-1.42692	-1.43556	-0.608433	0.860534	-1.00173	-1.0854	-0.81814	1.26764	-1.89048	-1.49914	2.62961	1.34979	3.07406	-1.15232	3.52687	-0.43512	-0.756348	-1.31903	2.98564	-1.10338	-1.58714	-1.23498
markers	Bacteria	Proteobacteria	Alphaproteobacteria	Rickettsiales	Rickettsiaceae	-0.744218	-0.350013	-0.223612	-0.339001	-0.16078	-0.450553	-0.403814	-0.138313	-0.446933	-0.571036	-0.323729	-0.440105	-0.527238	-0.628924	-0.323821	-0.826967	-0.523595	-0.663529	-0.773921	-0.213501	-0.362187	-0.321259	-0.362784	-0.577734	-0.313229	-0.217149	-0.871853	-0.795313	-0.888984	-0.771261	-0.288912	-0.413194	4.7887	5.97223	6.85491	-0.838038	6.72667	-0.399458	-0.295078	-1.01626	5.52087	-0.45119	-0.457712	-0.341265
16S	Bacteria	Proteobacteria	Alphaproteobacteria	Sphingomonadales	Sphingomonadaceae	1.47834	-1.71566	0.0840461	1.05381	0.119676	-1.2118	1.14232	-0.639489	-0.771614	-0.993748	0.670795	-0.894985	-0.995812	1.02076	-1.24645	1.26148	-0.736124	-1.38548	-1.20408	-1.00063	-0.104272	-0.77333	-1.42692	-1.43556	-0.608433	-1.46487	-1.00173	0.882247	0.113419	-1.3207	0.0771724	-1.49914	-1.60003	-0.210333	0.601764	-1.15232	-1.53524	-0.43512	-0.756348	-1.31903	-1.85976	1.36211	-0.181793	-1.23498
markers	Bacteria	Proteobacteria	Alphaproteobacteria	Sphingomonadales	Sphingomonadaceae	-0.744218	-0.350013	-0.223612	-0.339001	-0.16078	-0.450553	-0.403814	-0.138313	-0.446933	-0.571036	-0.323729	-0.440105	-0.527238	-0.628924	-0.323821	1.69845	-0.523595	-0.663529	-0.773921	-0.213501	-0.362187	-0.321259	-0.362784	-0.577734	-0.313229	-0.217149	-0.871853	-0.795313	-0.888984	-0.771261	-0.288912	-0.413194	-0.345204	-0.532574	-0.379119	-0.838038	-0.507587	-0.399458	-0.295078	-1.01626	-0.358769	-0.45119	-0.457712	-0.341265
16S	Bacteria	Proteobacteria	Alphaproteobacteria	unclassified		1.57694	-0.310317	-0.847512	1.42615	2.07421	1.58455	2.87646	0.29207	1.39082	2.98233	1.42789	1.43042	2.95098	1.88359	-0.314893	2.05131	-0.736124	1.20286	0.201266	-1.00063	-0.104272	0.632012	1.03857	0.889839	-0.608433	1.50357	0.723777	2.15779	1.14951	2.97396	0.434922	1.2972	2.53576	1.41106	1.2515	0.25302	2.10032	-0.43512	0.969162	0.0863095	1.38343	0.301966	0.738264	0.732666
markers	Bacteria	Proteobacteria	Alphaproteobacteria	unclassified		-0.744218	-0.350013	4.50027	-0.339001	-0.16078	-0.450553	-0.403814	-0.138313	-0.446933	4.12935	-0.323729	4.58932	4.96709	1.08801	-0.323821	0.133237	-0.523595	-0.663529	4.24824	-0.213501	2.07823	-0.321259	-0.362784	2.62256	-0.313229	-0.217149	0.491179	1.19539	0.447069	1.07849	4.20754	-0.413194	-0.345204	-0.532574	-0.379119	-0.838038	-0.507587	-0.399458	-0.295078	-1.01626	-0.358769	-0.45119	-0.457712	-0.341265
16S	Bacteria	Proteobacteria	Gammaproteobacteria	Burkholderiales	Burkholderiaceae	0.943039	0.982081	-0.847512	0.133751	-0.811882	-0.280237	-0.10061	-0.639489	-0.771614	-0.993748	0.197011	0.0365737	-0.995812	0.226809	-1.24645	-0.132359	-0.736124	-1.38548	0.763574	0.724878	-1.03583	-0.77333	-0.495358	-1.43556	-0.608433	-0.533307	-1.00173	-1.0854	-0.81814	-1.3207	0.0771724	-1.49914	0.367625	0.70746	-0.932167	3.47792	-1.53524	-0.43512	-0.756348	-1.31903	-1.85976	2.49077	-0.655578	-1.23498
markers	Bacteria	Proteobacteria	Gammaproteobacteria	Burkholderiales	Burkholderiaceae	-0.744218	-0.350013	-0.223612	-0.339001	-0.16078	-0.450553	-0.403814	-0.138313	-0.446933	-0.571036	-0.323729	-0.440105	-0.527238	-0.628924	-0.323821	4.63444	5.4705	-0.663529	-0.773921	-0.213501	-0.362187	-0.321259	1.30939	-0.577734	-0.313229	-0.217149	-0.871853	-0.795313	-0.888984	-0.771261	6.48861	6.49354	-0.345204	5.31838	-0.379119	1.25185	7.14921	4.93044	-0.295078	5.10691	-0.358769	5.14708	3.96629	-0.341265
16S	Bacteria	Proteobacteria	Gammaproteobacteria	Burkholderiales	Methylophilaceae	-1.2194	0.446779	-0.847512	-1.27159	-0.811882	-1.2118	-0.420777	-0.639489	-0.771614	-0.993748	0.197011	-0.894985	-0.995812	-0.704749	-1.24645	-1.06392	-0.736124	-1.38548	0.958362	-1.00063	-1.03583	-0.77333	-1.42692	-1.43556	-0.608433	-1.46487	-1.00173	-1.0854	-0.81814	-1.3207	1.29078	-1.49914	-1.60003	-2.53573	-0.932167	-1.15232	-1.53524	-0.43512	-0.756348	-1.31903	-1.85976	-1.10338	-1.58714	-1.23498
markers	Bacteria	Proteobacteria	Gammaproteobacteria	Burkholderiales	Methylophilaceae	-0.744218	-0.350013	-0.223612	-0.339001	-0.16078	-0.450553	-0.403814	-0.138313	-0.446933	-0.571036	-0.323729	-0.440105	-0.527238	-0.628924	-0.323821	-0.826967	-0.523595	-0.663529	-0.773921	-0.213501	-0.362187	-0.321259	-0.362784	-0.577734	-0.313229	-0.217149	-0.871853	-0.795313	-0.888984	-0.771261	-0.288912	-0.413194	-0.345204	-0.532574	-0.379119	-0.838038	-0.507587	-0.399458	-0.295078	-1.01626	-0.358769	-0.45119	-0.457712	-0.341265
16S	Bacteria	Proteobacteria	Gammaproteobacteria	Burkholderiales	Rhodocyclaceae	2.33154	2.59978	-0.847512	4.13351	2.07421	3.25588	3.38084	0.29207	2.02473	5.56532	3.6599	0.510358	2.67951	0.226809	1.99674	3.53585	1.85222	3.33095	-0.272518	3.37464	1.42966	2.19511	2.90887	0.28995	2.57282	4.50581	1.32367	1.61234	2.42505	2.03593	2.70929	0.46851	0.562413	3.38667	2.08307	0.573188	0.790164	0.496438	2.21209	2.4669	3.87756	-1.10338	-0.181793	0.490526
markers	Bacteria	Proteobacteria	Gammaproteobacteria	Burkholderiales	Rhodocyclaceae	2.34704	-0.350013	-0.223612	-0.339001	-0.16078	-0.450553	-0.403814	-0.138313	-0.446933	5.931	-0.323729	0.868158	-0.527238	-0.628924	5.48146	5.41093	3.4125	4.1424	3.56349	-0.213501	0.658399	-0.321259	-0.362784	-0.577734	-0.313229	6.17576	4.75712	-0.795313	2.31959	3.8165	-0.288912	4.35645	2.07202	-0.532574	5.36255	4.09698	4.39904	3.71336	-0.295078	4.82704	-0.358769	-0.45119	-0.457712	-0.341265
16S	Bacteria	Proteobacteria	Gammaproteobacteria	Burkholderiales	unclassified	2.33154	2.59978	3.28827	3.34353	2.97405	4.02014	3.29279	1.08602	3.67825	6.39229	5.25557	2.22024	2.8576	3.29978	5.62631	3.95844	1.72936	3.86275	1.38427	2.04389	3.56394	4.31758	5.28173	3.29455	2.85007	4.7997	2.11349	0.882247	1.14951	2.93108	3.38173	3.67353	4.01057	2.63693	3.70667	3.41602	3.8275	0.496438	6.11163	3.88793	3.71064	4.79399	3.20865	3.25019
markers	Bacteria	Proteobacteria	Gammaproteobacteria	Burkholderiales	unclassified	2.75146	-0.350013	-0.223612	2.70399	-0.16078	-0.450553	-0.403814	-0.138313	-0.446933	5.25025	-0.323729	-0.440105	-0.527238	-0.628924	6.12083	5.3732	4.7231	3.17642	3.09566	-0.213501	0.841677	2.35268	4.71654	-0.577734	2.79935	6.30719	4.75533	-0.795313	2.87856	4.0981	4.70918	5.38446	3.52584	4.6216	5.82059	4.24205	5.39156	4.52373	-0.295078	5.09559	2.23279	3.99798	3.02467	-0.341265
16S	Bacteria	Proteobacteria	Gammaproteobacteria	Enterobacterales	Enterobacteriaceae	2.33154	-0.784101	2.93842	1.90966	3.63798	-0.280237	-1.82612	2.2466	-0.771614	-0.993748	-0.734547	2.69916	-0.995812	1.02076	-1.24645	2.96828	-0.736124	-1.38548	3.3152	3.83259	4.77784	-0.77333	1.03857	-1.43556	-0.608433	-1.46487	5.31696	2.32346	-0.81814	-1.3207	-1.89048	-1.49914	3.0151	0.432707	0.103925	1.43602	-1.53524	-0.43512	-0.756348	-1.31903	-1.85976	-1.10338	-1.58714	-0.303426
markers	Bacteria	Proteobacteria	Gammaproteobacteria	Enterobacterales	Enterobacteriaceae	-0.744218	-0.350013	-0.223612	-0.339001	-0.16078	-0.450553	-0.403814	-0.138313	-0.446933	-0.571036	-0.323729	-0.440105	-0.527238	-0.628924	-0.323821	-0.826967	-0.523595	-0.663529	-0.773921	-0.213501	-0.362187	-0.321259	-0.362784	-0.577734	-0.313229	-0.217149	5.32369	-0.795313	-0.888984	-0.771261	-0.288912	-0.413194	-0.345204	-0.532574	-0.379119	-0.838038	-0.507587	-0.399458	-0.295078	-1.01626	-0.358769	-0.45119	-0.457712	-0.341265
16S	Bacteria	Proteobacteria	Gammaproteobacteria	Enterobacterales	unclassified	-1.2194	-1.71566	-0.847512	-1.27159	-0.811882	-1.2118	-1.82612	-0.639489	-0.771614	-0.993748	-0.734547	-0.894985	-0.995812	-0.704749	-1.24645	-0.132359	-0.736124	-1.38548	0.521434	-0.0690737	-1.03583	-0.77333	-1.42692	-1.43556	-0.608433	-1.46487	-1.00173	-1.0854	-0.81814	-1.3207	-1.89048	-1.49914	-1.60003	-2.53573	-1.86373	-1.15232	-1.53524	-0.43512	-0.756348	-1.31903	-1.85976	-1.10338	-1.58714	-1.23498
markers	Bacteria	Proteobacteria	Gammaproteobacteria	Enterobacterales	unclassified	-0.744218	-0.350013	-0.223612	-0.339001	-0.16078	-0.450553	-0.403814	-0.138313	-0.446933	-0.571036	-0.323729	-0.440105	-0.527238	-0.628924	-0.323821	-0.826967	-0.523595	-0.663529	-0.773921	-0.213501	2.39504	-0.321259	-0.362784	-0.577734	-0.313229	-0.217149	5.82	0.718523	-0.888984	-0.771261	-0.288912	-0.413194	-0.345204	-0.532574	-0.379119	-0.838038	-0.507587	-0.399458	-0.295078	-1.01626	-0.358769	-0.45119	-0.457712	-0.341265
16S	Bacteria	Proteobacteria	Gammaproteobacteria	Pseudomonadales	Moraxellaceae	-0.287841	0.749829	-0.847512	0.453919	-0.811882	-1.2118	-0.894562	-0.639489	-0.771614	-0.993748	0.670795	-0.894985	-0.0642536	-0.704749	-0.314893	-1.06392	0.195434	0.019858	4.6589	-1.00063	-1.03583	4.73668	-1.42692	-1.43556	-0.608433	-1.46487	-0.070175	-0.153845	-0.81814	-0.389143	1.07796	-1.49914	-1.60003	0.26061	-0.138215	-1.15232	-1.53524	-0.43512	-0.756348	-0.387475	-0.928203	-1.10338	1.87136	-1.23498
markers	Bacteria	Proteobacteria	Gammaproteobacteria	Pseudomonadales	Moraxellaceae	-0.744218	-0.350013	-0.223612	-0.339001	-0.16078	-0.450553	-0.403814	-0.138313	-0.446933	-0.571036	-0.323729	-0.440105	-0.527238	-0.628924	-0.323821	-0.826967	-0.523595	-0.663529	-0.773921	-0.213501	-0.362187	4.35465	-0.362784	-0.577734	-0.313229	-0.217149	-0.871853	-0.795313	-0.888984	-0.771261	-0.288912	-0.413194	-0.345204	-0.532574	-0.379119	-0.838038	-0.507587	-0.399458	-0.295078	-1.01626	-0.358769	-0.45119	0.508654	-0.341265
16S	Bacteria	Proteobacteria	Gammaproteobacteria	Pseudomonadales	Pseudomonadaceae	2.69723	-1.71566	-0.847512	-0.340033	-0.811882	-0.280237	-0.894562	-0.639489	-0.771614	-0.0621894	0.670795	-0.894985	-0.995812	-0.704749	-1.24645	-1.06392	-0.736124	-1.38548	-0.272518	-0.0690737	-0.104272	0.95218	-1.42692	-0.504002	-0.608433	-0.059523	-0.070175	-1.0854	-0.81814	-1.3207	-1.89048	-1.49914	-1.60003	-2.53573	-0.932167	-1.15232	-1.53524	-0.43512	-0.756348	-1.31903	-1.85976	-1.10338	-1.58714	-1.23498
markers	Bacteria	Proteobacteria	Gammaproteobacteria	Pseudomonadales	Pseudomonadaceae	3.71089	-0.350013	-0.223612	-0.339001	-0.16078	-0.450553	-0.403814	-0.138313	-0.446933	-0.571036	-0.323729	-0.440105	-0.527238	-0.628924	-0.323821	-0.826967	-0.523595	-0.663529	-0.773921	-0.213501	-0.362187	-0.321259	-0.362784	-0.577734	-0.313229	-0.217149	-0.871853	-0.795313	-0.888984	-0.771261	-0.288912	-0.413194	-0.345204	-0.532574	-0.379119	-0.838038	-0.507587	-0.399458	-0.295078	-1.01626	-0.358769	-0.45119	-0.457712	-0.341265
16S	Bacteria	Proteobacteria	Gammaproteobacteria	Steroidobacterales	Steroidobacteraceae	-1.2194	-1.71566	-0.847512	-1.27159	-0.811882	-1.2118	-1.82612	0.29207	-0.771614	-0.993748	-0.734547	-0.894985	-0.995812	-0.704749	-1.24645	-1.06392	-0.736124	-1.38548	-1.20408	-1.00063	-1.03583	-0.77333	-1.42692	-1.43556	-0.608433	-1.46487	-1.00173	-0.153845	-0.81814	-1.3207	-1.89048	-1.49914	-1.60003	-1.13039	-1.86373	-1.15232	-1.53524	-0.43512	-0.756348	-1.31903	-1.85976	-1.10338	-1.58714	-1.23498
markers	Bacteria	Proteobacteria	Gammaproteobacteria	Steroidobacterales	Steroidobacteraceae	-0.744218	-0.350013	-0.223612	-0.339001	-0.16078	-0.450553	-0.403814	-0.138313	-0.446933	-0.571036	-0.323729	-0.440105	-0.527238	-0.628924	-0.323821	-0.826967	-0.523595	-0.663529	-0.773921	-0.213501	-0.362187	-0.321259	-0.362784	-0.577734	-0.313229	-0.217149	-0.871853	-0.795313	-0.888984	-0.771261	-0.288912	-0.413194	-0.345204	3.72485	-0.379119	-0.838038	-0.507587	-0.399458	-0.295078	-1.01626	-0.358769	-0.45119	-0.457712	-0.341265
16S	Bacteria	Proteobacteria	Gammaproteobacteria	Xanthomonadales	Rhodanobacteraceae	1.57694	-0.784101	-0.847512	0.133751	-0.811882	-1.2118	-1.82612	-0.639489	-0.771614	0.411595	-0.734547	0.0365737	-0.995812	-0.704749	-1.24645	1.26148	-0.736124	-1.38548	1.84045	-1.00063	-1.03583	-0.77333	-1.42692	-0.504002	-0.608433	-1.46487	-1.00173	-1.0854	-0.81814	-1.3207	2.75465	-0.0937979	-1.60003	1.21468	0.601764	1.01012	-1.53524	-0.43512	-0.756348	-1.31903	-0.454418	-1.10338	-0.181793	-1.23498
markers	Bacteria	Proteobacteria	Gammaproteobacteria	Xanthomonadales	Rhodanobacteraceae	-0.744218	-0.350013	-0.223612	-0.339001	-0.16078	-0.450553	-0.403814	-0.138313	-0.446933	-0.571036	-0.323729	-0.440105	-0.527238	-0.628924	-0.323821	2.25274	-0.523595	-0.663529	-0.773921	-0.213501	-0.362187	-0.321259	-0.362784	-0.577734	-0.313229	-0.217149	-0.871853	-0.795313	-0.888984	-0.771261	6.09828	-0.413194	-0.345204	-0.532574	-0.379119	-0.838038	-0.507587	-0.399458	-0.295078	-1.01626	-0.358769	-0.45119	-0.457712	-0.341265
16S	Bacteria	Proteobacteria	Gammaproteobacteria	Xanthomonadales	Xanthomonadaceae	0.748251	-1.71566	-0.847512	0.453919	-0.811882	-1.2118	-0.10061	-0.639489	-0.771614	-0.993748	-0.734547	-0.894985	-0.995812	-0.704749	-0.314893	-1.06392	-0.736124	-1.38548	-1.20408	-1.00063	-1.03583	-0.77333	-1.42692	-1.43556	-0.608433	-1.46487	-1.00173	-1.0854	-0.81814	-1.3207	-0.485135	-1.49914	-1.60003	0.57949	-0.932167	-1.15232	-1.53524	-0.43512	-0.756348	-1.31903	-1.85976	-1.10338	-1.58714	-1.23498
markers	Bacteria	Proteobacteria	Gammaproteobacteria	Xanthomonadales	Xanthomonadaceae	-0.744218	-0.350013	-0.223612	-0.339001	-0.16078	-0.450553	-0.403814	-0.138313	-0.446933	-0.571036	-0.323729	-0.440105	-0.527238	-0.628924	-0.323821	-0.826967	-0.523595	-0.663529	-0.773921	-0.213501	-0.362187	-0.321259	-0.362784	-0.577734	-0.313229	-0.217149	-0.871853	-0.795313	-0.888984	-0.771261	-0.288912	-0.413194	-0.345204	4.50183	-0.379119	-0.838038	-0.507587	-0.399458	-0.295078	-1.01626	-0.358769	-0.45119	-0.457712	-0.341265
16S	Bacteria	Proteobacteria	Gammaproteobacteria	unclassified		-1.2194	0.872683	0.55783	0.696059	0.593461	2.42376	1.84921	-0.639489	-0.771614	-0.993748	0.197011	-0.894985	-0.995812	-0.704749	-1.24645	1.63382	-0.736124	2.40045	0.763574	-1.00063	-1.03583	-0.77333	-1.42692	3.99007	-0.608433	-1.46487	-1.00173	-1.0854	-0.81814	0.0846409	2.02615	-0.567582	0.125485	-0.0702445	0.103925	-1.15232	1.64602	-0.43512	-0.756348	-1.31903	0.302678	-1.10338	-0.655578	-1.23498
markers	Bacteria	Proteobacteria	Gammaproteobacteria	unclassified		1.57656	-0.350013	-0.223612	-0.339001	-0.16078	-0.450553	-0.403814	-0.138313	-0.446933	2.8745	-0.323729	-0.440105	4.76003	4.41734	-0.323821	3.30353	2.51282	1.95492	0.554161	-0.213501	-0.362187	-0.321259	3.24599	2.20155	-0.313229	3.1414	3.70484	-0.795313	0.551419	1.11782	4.94143	1.98188	-0.345204	4.10012	3.25551	1.98611	4.33406	3.62312	-0.295078	2.65222	-0.358769	3.00368	1.7483	-0.341265
16S	Bacteria	Proteobacteria	unclassified			-1.2194	0.251991	2.82781	-1.27159	0.119676	0.755855	2.33396	0.29207	1.39082	-0.0621894	-0.734547	-0.894985	1.16663	-0.704749	0.158891	0.661593	-0.736124	-0.453926	-1.20408	-1.00063	1.66191	-0.77333	0.735523	1.02993	-0.608433	-0.533307	0.403609	0.640107	-0.81814	-1.3207	-0.485135	-1.49914	-0.194683	-1.13039	-1.86373	-0.220764	-1.53524	-0.43512	0.648994	-1.31903	-0.928203	-0.171819	-0.181793	0.170358
markers	Bacteria	Proteobacteria	unclassified			0.847684	-0.350013	2.46671	2.21948	-0.16078	-0.450553	-0.403814	-0.138313	-0.446933	2.12317	-0.323729	3.16034	4.06152	2.76905	-0.323821	3.12435	3.12567	-0.663529	2.01767	-0.213501	1.71805	-0.321259	2.47455	-0.577734	1.28182	4.0366	1.80186	-0.795313	0.530578	1.47352	5.17483	4.17559	1.21265	3.64064	4.13005	-0.838038	5.31061	3.26052	-0.295078	3.51349	-0.358769	-0.45119	2.50786	-0.341265
16S	Bacteria	Spirochaetota	unclassified			-0.287841	-1.71566	-0.847512	0.133751	-0.811882	-1.2118	-1.82612	-0.639489	-0.771614	-0.993748	-0.734547	-0.894985	-0.995812	-0.704749	-0.314893	-1.06392	-0.736124	3.47194	-0.272518	-0.0690737	2.71458	0.632012	3.07545	0.889839	3.1775	-0.533307	-1.00173	-1.0854	-0.81814	-1.3207	-1.89048	0.966348	0.725374	0.26061	0.834016	-1.15232	1.97055	-0.43512	-0.756348	3.16614	1.7758	-1.10338	-1.58714	-1.23498
markers	Bacteria	Spirochaetota	unclassified			2.17913	-0.350013	-0.223612	-0.339001	-0.16078	-0.450553	-0.403814	-0.138313	-0.446933	-0.571036	-0.323729	-0.440105	-0.527238	2.33772	-0.323821	2.02174	-0.523595	1.37154	2.41387	-0.213501	-0.362187	-0.321259	-0.362784	-0.577734	-0.313229	-0.217149	-0.871853	-0.795313	-0.888984	1.58493	-0.288912	-0.413194	-0.345204	-0.532574	-0.379119	-0.838038	-0.507587	-0.399458	2.58067	0.969689	-0.358769	-0.45119	2.81027	2.97523
16S	Bacteria	Synergistota	Synergistia	Synergistales	Synergistaceae	2.2391	3.78182	3.88259	4.71467	3.41776	3.99517	3.64583	2.99607	4.20936	6.15199	6.73383	3.42045	4.38125	5.5026	5.2045	2.29271	2.9392	3.25965	3.29829	3.22901	3.96605	1.81501	3.68275	4.06821	1.71697	5.4079	3.37354	2.97371	3.51764	4.33932	3.89995	3.05312	3.37032	3.54279	3.62107	3.35005	3.97478	1.53253	4.55458	3.79064	4.41355	4.0247	2.6425	2.58526
markers	Bacteria	Synergistota	Synergistia	Synergistales	Synergistaceae	-0.744218	-0.350013	-0.223612	-0.339001	-0.16078	-0.450553	-0.403814	-0.138313	-0.446933	-0.571036	-0.323729	-0.440105	1.96754	1.93703	-0.323821	-0.826967	-0.523595	-0.663529	0.824016	-0.213501	-0.362187	-0.321259	-0.362784	-0.577734	-0.313229	-0.217149	-0.871853	-0.795313	-0.888984	-0.771261	-0.288912	-0.413194	-0.345204	-0.532574	-0.379119	-0.838038	-0.507587	-0.399458	-0.295078	-1.01626	-0.358769	-0.45119	-0.457712	-0.341265
16S	Bacteria	Verrucomicrobiota	Kiritimatiellae	unclassified		-1.2194	-1.71566	-0.847512	-1.27159	-0.811882	-1.2118	-1.82612	-0.639489	-0.771614	-0.993748	-0.734547	-0.894985	-0.995812	-0.704749	-1.24645	-1.06392	-0.736124	-1.38548	-1.20408	-1.00063	-1.03583	-0.77333	-1.42692	-1.43556	-0.608433	-1.46487	-1.00173	-1.0854	-0.81814	-1.3207	-0.164968	-1.49914	-1.60003	-2.53573	-1.86373	-1.15232	-1.53524	-0.43512	-0.756348	-1.31903	-1.85976	-1.10338	-1.58714	-1.23498
markers	Bacteria	Verrucomicrobiota	Kiritimatiellae	unclassified		-0.744218	-0.350013	-0.223612	-0.339001	-0.16078	-0.450553	-0.403814	-0.138313	-0.446933	-0.571036	-0.323729	-0.440105	-0.527238	-0.628924	-0.323821	-0.826967	-0.523595	-0.663529	-0.773921	-0.213501	-0.362187	-0.321259	-0.362784	-0.577734	-0.313229	-0.217149	-0.871853	-0.795313	-0.888984	-0.771261	-0.288912	-0.413194	-0.345204	-0.532574	-0.379119	-0.838038	-0.507587	-0.399458	-0.295078	-1.01626	-0.358769	-0.45119	0.485017	-0.341265
16S	Bacteria	Verrucomicrobiota	Verrucomicrobiae	Chthoniobacterales	Chthoniobacteraceae	-0.287841	-0.784101	-0.847512	-1.27159	0.593461	-1.2118	0.762222	-0.639489	-0.771614	-0.993748	-0.734547	-0.894985	-0.0642536	-0.704749	1.34189	2.48703	-0.736124	1.97114	0.521434	-1.00063	-1.03583	-0.77333	1.16143	0.28995	-0.608433	-1.46487	-1.00173	-0.153845	-0.81814	-1.3207	2.52279	2.41749	0.125485	1.31768	1.2515	-1.15232	1.16251	-0.43512	-0.756348	0.0863095	1.02633	-1.10338	1.20921	-1.23498
markers	Bacteria	Verrucomicrobiota	Verrucomicrobiae	Chthoniobacterales	Chthoniobacteraceae	-0.744218	-0.350013	-0.223612	-0.339001	-0.16078	-0.450553	-0.403814	-0.138313	-0.446933	-0.571036	-0.323729	-0.440105	-0.527238	-0.628924	-0.323821	-0.826967	-0.523595	-0.663529	-0.773921	-0.213501	-0.362187	-0.321259	-0.362784	-0.577734	-0.313229	-0.217149	-0.871853	-0.795313	-0.888984	-0.771261	-0.288912	-0.413194	-0.345204	-0.532574	-0.379119	-0.838038	-0.507587	-0.399458	-0.295078	-1.01626	-0.358769	-0.45119	-0.457712	-0.341265
16S	Bacteria	Verrucomicrobiota	Verrucomicrobiae	Chthoniobacterales	unclassified	-1.2194	-1.71566	-0.847512	0.133751	-0.811882	-1.2118	-0.894562	-0.639489	-0.771614	-0.993748	-0.734547	-0.894985	-0.995812	-0.704749	0.479058	-1.06392	-0.736124	-1.38548	-0.272518	-1.00063	-1.03583	-0.77333	-1.42692	-0.504002	-0.608433	-1.46487	-1.00173	-1.0854	-0.81814	-1.3207	1.61531	1.4693	0.125485	0.0526092	-1.86373	-1.15232	-0.129893	-0.43512	-0.756348	-0.387475	1.32149	-1.10338	1.00121	0.170358
markers	Bacteria	Verrucomicrobiota	Verrucomicrobiae	Chthoniobacterales	unclassified	-0.744218	-0.350013	-0.223612	-0.339001	-0.16078	-0.450553	-0.403814	-0.138313	-0.446933	-0.571036	-0.323729	-0.440105	-0.527238	-0.628924	-0.323821	-0.826967	-0.523595	-0.663529	-0.773921	-0.213501	-0.362187	-0.321259	-0.362784	-0.577734	-0.313229	-0.217149	-0.871853	-0.795313	-0.888984	-0.771261	-0.288912	-0.413194	-0.345204	-0.532574	-0.379119	-0.838038	-0.507587	-0.399458	-0.295078	-1.01626	-0.358769	-0.45119	-0.457712	-0.341265
16S	Bacteria	Verrucomicrobiota	Verrucomicrobiae	Opitutales	Opitutaceae	1.24609	-0.784101	0.0840461	0.696059	-0.811882	-1.2118	2.91747	0.29207	0.159945	-0.993748	-0.734547	-0.894985	0.729698	-0.704749	1.21904	-1.06392	-0.736124	0.776954	0.763574	-0.0690737	0.68968	0.95218	2.48971	1.02993	1.35922	0.697573	-1.00173	-1.0854	2.06795	-1.3207	2.64542	3.16066	1.5152	2.26006	2.32009	2.44182	0.930253	-0.43512	1.2113	0.843405	0.605728	-1.10338	1.71438	-0.303426
markers	Bacteria	Verrucomicrobiota	Verrucomicrobiae	Opitutales	Opitutaceae	-0.744218	-0.350013	-0.223612	-0.339001	-0.16078	-0.450553	-0.403814	-0.138313	-0.446933	-0.571036	-0.323729	-0.440105	-0.527238	-0.628924	-0.323821	-0.826967	-0.523595	-0.663529	-0.773921	-0.213501	-0.362187	-0.321259	2.29834	-0.577734	1.87851	-0.217149	-0.871853	-0.795313	4.21182	-0.771261	-0.288912	2.14962	-0.345204	3.32125	-0.379119	4.21679	-0.507587	-0.399458	-0.295078	-1.01626	-0.358769	-0.45119	-0.457712	-0.341265
16S	Bacteria	Verrucomicrobiota	Verrucomicrobiae	Opitutales	unclassified	-1.2194	-1.71566	-0.847512	1.6145	1.98446	-1.2118	-0.10061	0.29207	-0.771614	-0.0621894	-0.734547	-0.894985	1.16663	-0.704749	-1.24645	1.82217	-0.736124	-1.38548	-1.20408	-1.00063	-1.03583	-0.77333	-1.42692	-1.43556	-0.608433	-1.46487	-1.00173	0.31994	-0.81814	-1.3207	-1.89048	-1.49914	-1.60003	-2.53573	-1.86373	-1.15232	-1.53524	-0.43512	-0.756348	-1.31903	-1.85976	-1.10338	-1.58714	-1.23498
markers	Bacteria	Verrucomicrobiota	Verrucomicrobiae	Opitutales	unclassified	4.51557	-0.350013	-0.223612	-0.339001	-0.16078	-0.450553	-0.403814	-0.138313	-0.446933	5.48283	4.53349	-0.440105	1.38481	3.6712	1.87104	-0.826967	3.91386	1.30137	-0.773921	-0.213501	-0.362187	-0.321259	1.59548	1.94551	-0.313229	-0.217149	-0.871853	-0.795313	-0.888984	-0.771261	-0.288912	-0.413194	-0.345204	-0.532574	-0.379119	1.66921	-0.507587	-0.399458	-0.295078	-1.01626	-0.358769	-0.45119	-0.457712	-0.341265
16S	Bacteria	Verrucomicrobiota	Verrucomicrobiae	Pedosphaerales	Pedosphaeraceae	0.185943	-1.71566	-0.847512	0.133751	-0.811882	-1.2118	-1.82612	-0.639489	-0.771614	-0.993748	-0.734547	-0.894985	-0.995812	-0.704749	-0.314893	-1.06392	-0.736124	-1.38548	-1.20408	-1.00063	-1.03583	-0.77333	-1.42692	-1.43556	-0.608433	-1.46487	-1.00173	-0.153845	-0.81814	-1.3207	1.85993	0.663298	0.865463	0.922765	-0.932167	-1.15232	-0.603677	-0.43512	-0.756348	-1.31903	-0.928203	-1.10338	-1.58714	-1.23498
markers	Bacteria	Verrucomicrobiota	Verrucomicrobiae	Pedosphaerales	Pedosphaeraceae	-0.744218	-0.350013	-0.223612	-0.339001	-0.16078	-0.450553	-0.403814	-0.138313	-0.446933	-0.571036	-0.323729	-0.440105	-0.527238	-0.628924	-0.323821	-0.826967	-0.523595	-0.663529	-0.773921	-0.213501	-0.362187	-0.321259	-0.362784	-0.577734	-0.313229	-0.217149	-0.871853	-0.795313	-0.888984	-0.771261	-0.288912	-0.413194	-0.345204	2.48164	-0.379119	-0.838038	-0.507587	-0.399458	-0.295078	-1.01626	-0.358769	-0.45119	-0.457712	-0.341265
16S	Bacteria	Verrucomicrobiota	Verrucomicrobiae	unclassified		2.83972	2.42012	-0.847512	-1.27159	-0.811882	-1.2118	2.50966	-0.639489	-0.771614	-0.0621894	-0.734547	-0.894985	-0.995812	-0.704749	3.46998	-1.06392	-0.736124	3.22964	0.958362	1.16181	2.07939	0.632012	1.03857	3.70159	-0.608433	-1.46487	1.32367	1.50294	-0.81814	-1.3207	-0.95892	-0.0937979	-1.60003	-2.53573	-1.86373	-1.15232	-1.53524	-0.43512	4.33457	-1.31903	-1.85976	-1.10338	-1.58714	-1.23498
markers	Bacteria	Verrucomicrobiota	Verrucomicrobiae	unclassified		2.19192	-0.350013	-0.223612	-0.339001	-0.16078	-0.450553	-0.403814	-0.138313	-0.446933	2.94497	3.49141	-0.440105	2.24667	2.75571	-0.323821	2.11832	-0.523595	1.57625	-0.773921	-0.213501	-0.362187	-0.321259	0.835585	-0.577734	-0.313229	-0.217149	-0.871853	-0.795313	1.076	-0.771261	-0.288912	-0.413194	-0.345204	2.13433	-0.379119	-0.838038	-0.507587	-0.399458	-0.295078	-1.01626	-0.358769	-0.45119	-0.457712	-0.341265
16S	Bacteria	Verrucomicrobiota	unclassified			-0.287841	-0.784101	-0.847512	-1.27159	-0.811882	-1.2118	-0.420777	-0.639489	-0.771614	4.99251	-0.734547	-0.894985	-0.995812	-0.704749	0.915987	-1.06392	-0.736124	-1.38548	-1.20408	-1.00063	-1.03583	-0.77333	-1.42692	-1.43556	-0.608433	-1.46487	-1.00173	-1.0854	-0.81814	-1.3207	-1.89048	-1.49914	-0.668467	-2.53573	0.298713	-1.15232	-1.53524	-0.43512	-0.756348	-1.31903	-1.85976	-1.10338	-1.58714	-1.23498
markers	Bacteria	Verrucomicrobiota	unclassified			-0.744218	-0.350013	-0.223612	-0.339001	-0.16078	-0.450553	-0.403814	-0.138313	-0.446933	1.77135	1.97288	-0.440105	-0.527238	0.895473	2.46796	-0.826967	-0.523595	-0.663529	-0.773921	-0.213501	-0.362187	-0.321259	-0.362784	-0.577734	-0.313229	-0.217149	-0.871853	-0.795313	-0.888984	-0.771261	-0.288912	-0.413194	-0.345204	-0.532574	-0.379119	-0.838038	-0.507587	-0.399458	-0.295078	-1.01626	-0.358769	-0.45119	-0.457712	-0.341265
markers	markers	others				8.0366	6.93448	8.0276	6.09538	5.628	7.71987	7.58798	5.9237	8.14365	6.75134	6.2491	7.90546	7.03495	7.43886	6.42864	7.04145	5.95238	8.16151	6.69098	7.43385	7.58609	8.1867	7.04228	8.86979	8.3518	6.91576	4.59479	5.98079	6.83736	5.98263	5.106	5.03296	6.10622	4.66401	3.30771	5.89332	6.59696	5.39387	7.61805	6.40305	7.18823	8.14483	8.08039	8.44831
16S	s16	others				4.83414	6.60819	6.13528	5.89099	4.79872	6.18562	6.13388	5.07779	5.37833	7.15823	6.63224	6.51182	6.85474	6.72331	5.14958	5.1215	6.49889	6.06964	4.6589	5.56712	6.61726	5.10699	6.59404	6.04156	5.5283	5.69293	4.49575	4.62171	5.239	5.84068	5.08371	5.64296	6.12558	5.69752	5.71277	5.19102	5.59215	4.71103	4.83722	5.73668	6.00625	5.83863	5.93676	5.78424
[truncated: 30 more columns]

## Sheet: S3
Table S3. Taxonomic distribution of major bacterial and archaeal groups based on relative abundance of 40 single-copy marker genes. We analyzed the marker genes present in contigs longer than 1000 bps in >5% of gut metagenomes. The relative abundance is represented as transcripts per million (TPM).
Color scale	<10	10-100	>100
					Cryp	MD_RNA_1	HSRNA1	SA16-13	US17	AUST14-12	POROTERMES52	PORO-CHILI	AUS89	AUS109	THAI112	H2	THAI31	THAI114	G678_2	SING74	AUS102	AUS91	KE15-30	M16	AUS111	US10	MAL39	AUS110	AUS117	Chi15_131	BRA31	G13-144	NG30	THAI23	G13-54	RDCT112	THAI63	TBRU2.3A	NG90	THAI98	US1	AUS88	AUS121	AUS47	TBRU8.25	CF_RNA_1	NG87	RDCT185	G13-107
					1	2	3	4	5	6	7	8	9	10	11	12	13	14	15	16	17	18	19	20	21	22	23	24	25	26	27	28	29	30	31	32	33	34	36	37	38	39	40	41	42	43	44	45	46
					Cryptocercus kyebangensis	Mastotermes darwiniensis	Hodotermopsis sjostedti	Hodotermes mossambicus	Zootermopsis nevadensis	Stolotermes victoriensis	Porotermes planiceps	Porotermes quadricollis	Kalotermes sp.	Glyptotermes sp.	Glyptotermes sp. 4	Glyptotermes sp.	Glyptotermes sp. 3	Glyptotermes sp. 1	Rugitermes sp. A	Neotermes sp. A	Neotermes sp.	Neotermes sp.	Bifiditermes sp.	Tauritermes sp.	Incisitermes nr. barretti	Incisitermes snyderi	Cryptotermes domesticus	Cryptotermes sp.	Cryptotermes sp.	Stylotermes sp.	Serritermes serrifer	Glossotermes oculatus	Parrhinotermes browni	Parrhinotermes sp. A	Dolichorhinotermes longilabius	Schedorhinotermes lamanianus	Schedorhinotermes sp. 3	Schedorhinotermes sarawakensis	Prorhinotermes inopinatus	Reticulitermes sp. A	Reticulitermes nelsonae	Heterotermes cf. paradoxus	Heterotermes cf. paradoxus	Heterotermes vagus	Heterotermes tenuior	Coptotermes formosanus	Coptotermes elisae	Coptotermes	Coptotermes testaceus
					Cryptocercidae	Mastotermitidae	Archotermopsidae	Hodotermitidae	Archotermopsidae	Stolotermitidae	Stolotermitidae	Stolotermitidae	Kalotermitidae	Kalotermitidae	Kalotermitidae	Kalotermitidae	Kalotermitidae	Kalotermitidae	Kalotermitidae	Kalotermitidae	Kalotermitidae	Kalotermitidae	Kalotermitidae	Kalotermitidae	Kalotermitidae	Kalotermitidae	Kalotermitidae	Kalotermitidae	Kalotermitidae	Stylotermitidae	Serritermitidae	Serritermitidae	Rhinotermitidae	Rhinotermitidae	Rhinotermitidae	Rhinotermitidae	Rhinotermitidae	Rhinotermitidae	Rhinotermitidae	Rhinotermitidae	Rhinotermitidae	Rhinotermitidae	Rhinotermitidae	Rhinotermitidae	Rhinotermitidae	Rhinotermitidae	Rhinotermitidae	Rhinotermitidae	Rhinotermitidae
																																	Rhinotermitinae	Rhinotermitinae	Rhinotermitinae	Rhinotermitinae	Rhinotermitinae	Rhinotermitinae	Prorhinotermitinae	Heterotermitinae	Heterotermitinae	Heterotermitinae	Heterotermitinae	Heterotermitinae	Heterotermitinae	Coptotermitinae	Coptotermitinae	Coptotermitinae	Coptotermitinae
Domain	Phylum	Class	Order	Family	cockroach	lower termites (LT)	lower termites (LT)	lower termites (LT)	lower termites (LT)	lower termites (LT)	lower termites (LT)	lower termites (LT)	lower termites (LT)	lower termites (LT)	lower termites (LT)	lower termites (LT)	lower termites (LT)	lower termites (LT)	lower termites (LT)	lower termites (LT)	lower termites (LT)	lower termites (LT)	lower termites (LT)	lower termites (LT)	lower termites (LT)	lower termites (LT)	lower termites (LT)	lower termites (LT)	lower termites (LT)	lower termites (LT)	lower termites (LT)	lower termites (LT)	lower termites (LT)	lower termites (LT)	lower termites (LT)	lower termites (LT)	lower termites (LT)	lower termites (LT)	lower termites (LT)	lower termites (LT)	lower termites (LT)	lower termites (LT)	lower termites (LT)	lower termites (LT)	lower termites (LT)	lower termites (LT)	lower termites (LT)	lower termites (LT)	lower termites (LT)
Archaea	Halobacteriota				0	0	0	0	0	0	0	0	0	0	0	0	0	0	0	0	0	0	0	0	0	0	0	0	0	0	0	0	0	0	0	0	0	0	0	0	0	0	0	0	0	0	0	0	0
Archaea	Halobacteriota	Methanomicrobia	Methanomicrobiales		15.1411	0	0	0	0	0	0	0	0	0	0	0	0	0	0	0	0	0	0	0	0	0	0	0	0	0	0	0	0	0	0	0	0	0	0	0	0	0	0	0	0	0	0	0	0
Archaea	Halobacteriota	Methanomicrobia	Methanomicrobiales	Methanocorpusculaceae	103.041	0	0	0	0	0	0	0	0	0	0	0	0	0	0	0	0	0	0	0	0	0	0	0	0	0	0	0	0	0	0	0	0	0	0	0	0	0	0	0	0	0	0	0	0
Archaea	Halobacteriota	Methanomicrobia	Methanomicrobiales	Methanoculleaceae	0	0	0	0	0	0	0	0	0	0	0	0	0	0	0	0	0	0	0	0	0	0	0	0	0	0	0	0	0	0	0	0	0	0	0	0	0	0	0	0	0	0	0	0	0
Archaea	Halobacteriota	Methanosarcinia			0	0	0	0	0	0	0	0	0	0	0	0	0	0	0	0	0	0	0	0	0	0	0	0	0	0	0	0	0	0	0	0	0	0	0	0	0	0	0	0	0	0	0	0	0
Archaea	Halobacteriota	Methanosarcinia	Methanosarcinales		0	0	0	0	0	0	0	0	0	0	0	0	0	0	0	0	0	0	0	0	0	0	0	0	0	0	0	0	0	0	0	0	0	0	0	0	0	0	0	0	0	0	0	0	0
Archaea	Halobacteriota	Methanosarcinia	Methanosarcinales	Methanosarcinaceae	0	0	0	0	0	0	0	0	0	0	0	0	0	0	0	0	0	0	0	0	0	0	0	0	0	0	0	0	0	0	0	0	0	0	0	0	0	0	0	0	0	0	0	0	0
Archaea	Methanobacteriota	Methanobacteria	Methanobacteriales		0	0	12.9507	0	78.3491	0	0	0	0	0	0	0	11.7028	0	0	0	0	20.4774	0	0	0	0	0	0	0	0	0	0	0	0	0	0	0	0	172.024	0	0	44.31	0	0	2.82699	0	34.5501	0	52.7887
Archaea	Methanobacteriota	Methanobacteria	Methanobacteriales	Methanobacteriaceae	0	0	7.4008	0	173.876	0	0	0	0	0	0	0	26.6054	0	0	0	0	306.352	25.8993	0	0	0	0	0	0	0	0	0	0	0	0	0	0	0	190.431	0	0	28.2583	0	0	0	0	49.1361	0	233.71
Archaea	Thermoplasmatota				0	0	0	0	0	0	0	0	0	0	0	0	0	0	0	0	0	0	0	0	0	0	0	0	0	0	0	0	0	0	0	0	0	0	0	0	0	0	0	0	0	0	0	0	0
Archaea	Thermoplasmatota	Thermoplasmata			0	0	1.6646	0	0	0	0	10.2478	0	0	0	0	0	0	0	0	0	0	0	0	0	0	0	0	0	0	0	0	0	0	0	0	0	0	0	0	0	0	0	0	0	1.76344	0	0	0
Archaea	Thermoplasmatota	Thermoplasmata	Methanomassiliicoccales		0	0	3.37814	0	0	0	0	15.3731	0	0	0	0	0	0	0	0	0	0	0	0	0	0	0	0	0	0	0	0	0	0	0	0	0	0	0	0	0	0	0	0	0	0	0	0	0
Archaea	Thermoplasmatota	Thermoplasmata	Methanomassiliicoccales	Methanomethylophilaceae	0	0	56.0862	0	0	0	0	286.726	0	0	0	0	0	0	0	0	0	0	0	0	0	0	0	0	0	0	0	0	0	0	0	0	0	0	0	0	0	0	0	0	0	14.7877	0	0	0
Archaea	Thermoproteota	Bathyarchaeia			0	0	0	0	0	0	0	0	0	0	0	0	0	0	0	0	0	0	0	0	0	0	0	0	0	0	0	0	0	0	0	0	0	0	0	0	0	0	0	0	0	0	0	0	0
Archaea	Thermoproteota	Bathyarchaeia	B26-1		0	0	0	0	0	0	0	0	0	0	0	0	0	0	0	0	0	0	0	0	0	0	0	0	0	0	0	0	0	0	0	0	0	0	0	0	0	0	0	0	0	0	0	0	0
Archaea	Thermoproteota	Bathyarchaeia	B26-1	UBA233	0	0	0	0	0	0	0	0	0	0	0	0	0	0	0	0	0	0	0	0	0	0	0	0	0	0	0	0	0	0	0	0	0	0	0	0	0	0	0	0	0	0	0	0	0
Bacteria	Acidobacteriota				0	11.3571	2.17939	0	0	0	0	0	0	0	0	0	0	0	0	0	0	0	0	0	0	0	0	0	0	0	0	0	0	0	0	0	0	0	0	0	0	0	0	0	0	0	0	2.78479	0
Bacteria	Acidobacteriota	Acidobacteriae			0	0	0	0	0	0	0	0	0	0	0	0	0	0	0	0	0	0	0	0	0	0	0	0	0	0	0	0	0	0	0	0	0	0	0	0	0	0	0	0	0	0	0	0	0
Bacteria	Acidobacteriota	Acidobacteriae	Acidobacteriales		0	0	0	0	0	0	0	0	0	0	0	0	0	0	0	0	0	0	0	0	0	0	0	0	0	0	0	0	0	0	0	0	0	0	0	0	0	0	0	0	0	0	0	0	0
Bacteria	Acidobacteriota	Acidobacteriae	Acidobacteriales	Acidobacteriaceae	0	0	0	0	0	0	0	0	0	0	0	0	0	0	0	0	0	0	0	0	0	0	0	0	0	0	0	0	0	0	0	0	0	0	0	0	0	0	0	0	0	0	0	0	0
Bacteria	Acidobacteriota	Holophagae			0	0	0	0	0	0	0	0	0	0	0	0	0	0	0	0	0	0	0	0	0	0	0	0	0	0	0	0	0	0	0	0	0	0	0	0	0	0	0	0	0	0	0	0	0
Bacteria	Acidobacteriota	Holophagae	Holophagales	Holophagaceae	0	0	0	0	0	0	0	0	0	0	0	0	0	0	0	0	0	0	0	0	0	0	0	0	0	0	0	0	0	0	0	0	0	0	0	0	0	0	0	0	0	0	0	0	0
Bacteria	Acidobacteriota	UBA6911	UBA6911	UBA6911	0	57.9853	15.0715	0	0	0	0	0	0	0	0	0	0	0	0	0	0	0	0	0	0	0	0	0	0	0	0	0	0	0	0	0	0	2.02406	0	0	0	0	0	0	0	0	0	26.8387	0
Bacteria	Acidobacteriota	Vicinamibacteria	Vicinamibacterales		0	0	0	0	0	0	0	0	0	0	0	0	0	0	0	0	0	0	0	0	0	0	0	0	0	0	0	0	0	0	0	0	0	0	0	0	0	0	0	0	0	0	0	0	0
Bacteria	Actinobacteriota				7.2775	3.98231	2.03094	0	6.53551	92.9883	55.897	14.9929	6.50652	0	12.5054	0	21.3978	0	16.4308	0	8.03503	4.55635	0	4.47813	32.6843	8.46927	1.10191	14.6457	23.1046	0	0	2.41154	2.0959	0	0	5.14355	0	0	14.0117	0	4.85601	0	0	0	0	1.3197	22.3508	0	6.52101
Bacteria	Actinobacteriota	Acidimicrobiia			0	0	0	0	0	0	0	0	0	0	0	0	0	0	0	0	0	0	0	0	0	0	0	0	0	0	0	0	0	0	0	0	0	0	0	0	0	0	0	0	0	0	0	0	0
Bacteria	Actinobacteriota	Acidimicrobiia	Acidimicrobiales		0	0	0	0	0	0	0	0	0	0	0	0	0	0	0	0	0	0	0	0	0	0	0	0	0	0	0	0	0	0	0	0	0	0	0	0	0	0	0	0	0	0	0	0	0
Bacteria	Actinobacteriota	Acidimicrobiia	Acidimicrobiales	Ilumatobacteraceae	0	0	0	0	0	0	0	0	0	0	0	0	0	0	0	0	0	0	0	0	0	0	0	0	0	0	0	0	0	0	0	0	0	0	0	0	0	0	0	0	0	0	0	0	0
Bacteria	Actinobacteriota	Acidimicrobiia	Acidimicrobiales	Palsa-688	0	0	0	0	0	0	0	0	0	0	0	0	0	0	0	0	0	0	0	0	0	0	0	0	0	0	0	0	0	0	0	0	0	0	0	0	0	0	0	0	0	0	0	0	0
Bacteria	Actinobacteriota	Acidimicrobiia	Acidimicrobiales	RAAP-2	0	0	0	0	0	0	0	0	0	0	0	0	0	0	0	0	0	0	0	0	0	0	0	0	0	0	0	0	0	0	0	0	0	0	0	0	0	0	0	0	0	0	0	0	0
Bacteria	Actinobacteriota	Actinomycetia			20.3218	8.49034	5.34918	0	50.7394	113.651	463.341	53.731	19.2729	0	79.9855	0	86.515	0	273.089	34.2876	16.9326	7.6042	0	0	111.41	15.5459	13.8099	132.597	6.03637	0	0	0	10.2565	0	23.9862	18.4393	0	0	187.811	0	7.06271	0	3.85179	0	12.1831	11.9033	219.916	1.62092	49.5272
Bacteria	Actinobacteriota	Actinomycetia	Actinomycetales		0	0	1.36733	0	8.11256	37.4214	79.2027	8.3848	1.54078	0	10.779	0	18.6306	0	35.591	8.2334	0	0	0	3.91279	37.6997	7.20979	3.10933	26.7798	0	0	0	0	3.81475	0	6.23756	0	0	0	116.57	0	1.02291	0	1.66633	0	3.31991	6.87281	60.1447	1.61095	0
Bacteria	Actinobacteriota	Actinomycetia	Actinomycetales	Actinomycetaceae	0	0	0	0	0	0	0	0	0	0	0	0	0	0	0	0	0	0	0	0	8.46698	0	0	0	0	0	0	0	0	0	0	0	0	0	0	0	0	0	0	0	0	0	0	0	0
Bacteria	Actinobacteriota	Actinomycetia	Actinomycetales	Bifidobacteriaceae	0	0	0	0	0	0	0	10.4848	0	0	0	0	35.1317	0	0	0	4.82649	0	0	0	0	0	0	0	0	0	0	0	0	0	0	0	0	0	72.9101	0	2.0402	0	1.33052	0	1.96585	0	69.9219	0	33.0519
Bacteria	Actinobacteriota	Actinomycetia	Actinomycetales	Cellulomonadaceae	0	0	0	0	0	9.03814	0	0	0	0	0	0	0	0	0	0	0	0	0	0	0	0	0	0	0	0	0	0	0	0	0	2.70418	0	0	0	0	0	0	0	0	0	0	0	0	0
Bacteria	Actinobacteriota	Actinomycetia	Actinomycetales	Microbacteriaceae	0	1.20318	0	0	0	0	0	17.4337	0	0	5.72905	0	9.63643	0	0	0	0	0	0	0	0	0	0	0	0	0	0	0	9.39147	0	0	0	0	0	0	0	0	0	0	0	0	0	0	0	0
Bacteria	Actinobacteriota	Actinomycetia	Mycobacteriales		0	0	0	0	0	0	0	0	0	0	0	0	0	0	0	0	0	0	0	0	0	0	0	0	0	0	0	0	0	0	0	0	0	0	0	0	0	0	0	0	0	0	0	0	0
Bacteria	Actinobacteriota	Actinomycetia	Mycobacteriales	Jatrophihabitantaceae	0	0	0	0	0	0	0	0	0	0	0	0	0	0	0	0	0	0	0	0	0	0	0	0	0	0	0	0	0	0	0	0	0	0	0	0	0	0	0	0	0	0	0	0	0
Bacteria	Actinobacteriota	Actinomycetia	Mycobacteriales	Micromonosporaceae	0	0	0	0	0	0	0	0	0	0	0	0	0	0	0	0	0	0	0	0	0	0	0	0	0	0	0	0	0	0	0	0	0	0	0	0	0	0	0	0	0	0	0	0	0
Bacteria	Actinobacteriota	Actinomycetia	Mycobacteriales	Mycobacteriaceae	0	0	0	0	0	0	0	0	0	0	0	0	0	0	0	0	0	0	0	0	0	0	0	0	0	0	0	0	0	0	0	0	0	0	0	0	0	0	0	0	0	0	0	0	0
Bacteria	Actinobacteriota	Actinomycetia	Propionibacteriales		0	0	0	0	0	0	0	0	0	0	0	0	0	0	0	0	0	0	0	0	0	0	0	0	0	0	0	0	0	0	0	9.66941	0	0	0	0	0	0	0	0	0	0	0	0	0
Bacteria	Actinobacteriota	Actinomycetia	Propionibacteriales	Nocardioidaceae	0	0	0	0	0	0	0	0	0	0	0	0	0	0	0	0	0	0	0	0	0	0	0	0	0	0	0	0	0	0	0	0	0	0	0	0	0	0	0	0	0	0	0	0	0
Bacteria	Actinobacteriota	Actinomycetia	Propionibacteriales	Propionibacteriaceae	9.79871	11.4993	2.0493	0	0	0	19.1998	0	0	0	0	0	0	0	0	0	0	0	0	0	0	0	0	0	0	0	0	0	0	0	0	15.151	0	0	0	0	0	0	0	0	0	0	0	0	0
Bacteria	Actinobacteriota	Actinomycetia	Streptosporangiales	Streptosporangiaceae	0	0	0	0	0	0	0	0	0	0	0	0	0	0	0	0	0	0	0	0	0	0	0	0	0	0	0	0	0	0	0	0	0	0	0	0	0	0	0	0	0	0	0	0	0
Bacteria	Actinobacteriota	Coriobacteriia			34.6843	1.07763	0	0	1.0606	302.012	0	0	0	0	0	0	5.20871	0	0	273.881	3.28415	55.571	0	20.8942	257.714	82.5982	0	0	215.631	0	0	41.046	4.62255	0	0	31.6106	0	19.4752	40.4164	0	42.4782	0	0	0	0	108.153	5.55268	2.20388	58.7471
Bacteria	Actinobacteriota	Coriobacteriia	Coriobacteriales		22.4098	1.22357	4.68352	0	0	207.379	15.8539	5.18579	0	0	0	3.32014	0	0	0	383.62	23.879	114.509	0	42.113	83.315	57.6995	0	7.81696	165.704	0	0	0	0	5.97437	0	36.7946	0	16.8497	58.0062	0	61.0805	0	0	0	0	110.043	0	2.32432	35.4667
Bacteria	Actinobacteriota	Coriobacteriia	Coriobacteriales	Eggerthellaceae	0	0	0	0	0	0	0	0	0	0	0	0	0	0	0	0	0	0	0	0	0	6.11455	0	0	0	0	0	0	0	0	0	0	0	0	0	0	0	0	0	0	0	0	0	0	0
Bacteria	Actinobacteriota	Coriobacteriia	Coriobacteriales	UBA8131	8.23926	3.55023	4.99535	0	0	0	7.16349	0	0	0	0	0	0	0	0	332.935	0	72.2126	0	0	29.4758	15.6782	0	0	75.3127	0	0	0	0	0	0	9.7976	0	5.47304	64.649	0	29.4354	0	0	0	0	23.6532	0	1.5274	29.6532
Bacteria	Actinobacteriota	Coriobacteriia	OPB41		0	0	0	0	0	0	0	0	0	0	0	0	0	0	0	0	0	0	0	0	0	0	0	0	0	0	0	0	0	0	0	0	0	0	0	0	0	0	0	0	0	0	0	0	0
Bacteria	Actinobacteriota	Thermoleophilia			0	0	0	0	0	0	0	0	0	0	0	0	0	0	0	0	0	0	0	0	0	0	0	0	0	0	0	4.96183	0	0	0	0	0	0	0	0	0	0	0	0	0	0	0	0	0
Bacteria	Actinobacteriota	Thermoleophilia	Solirubrobacterales		0	0	0	0	0	0	0	0	0	0	0	0	0	0	0	0	0	0	0	0	0	0	0	0	0	0	0	0	0	0	0	0	0	0	0	0	0	0	0	0	0	0	0	0	0
Bacteria	Actinobacteriota	Thermoleophilia	Solirubrobacterales	Solirubrobacteraceae	0	0	0	0	0	0	0	0	0	0	0	0	0	0	0	0	0	0	0	0	0	0	0	0	0	0	0	2.55332	0	0	0	0	0	0	0	0	0	0	0	0	0	0	0	0	0
Bacteria	Bacteroidota				0	1.10756	69.7305	8.00992	1.01846	0	0	7.83544	0	0	0	0	0	0	0	0	0	0	0	0	0	0	0	0	0	10.0043	0	0	2.69703	0	0	0	0	4.86416	1.46168	0	0	0	0	0	0	0	0	0	0
Bacteria	Bacteroidota	Bacteroidia			145.27	101.193	176.907	464.854	177.339	164.031	25.1195	41.2387	119.549	82.7346	52.2142	210.847	88.6652	13.1896	123.107	136.459	136.791	56.2595	0	88.5948	99.9147	57.2404	296.66	232.647	88.8464	231.134	104.879	133.655	504.262	1660.74	928.52	744.02	373.821	1046.96	62.2454	0	61.6007	0	82.876	183.404	13.9661	18.0551	188.32	89.0422	20.3022
Bacteria	Bacteroidota	Bacteroidia	Bacteroidales		1940.67	1522.35	826.215	699.339	2220.45	201.229	800.963	520.424	452.305	260.211	148.555	1140.3	1088.54	1268.04	632.701	624.534	591.379	518.156	115.397	678.144	548.326	193.617	1304.66	518.152	568.686	1035.31	1089.33	541.915	2066.71	3381.25	4128.3	5418.35	1291.89	3026.41	2492.47	0	974.221	2316.68	1628.95	2272.07	1679.16	1016.06	2496.53	1230.81	6676.87
Bacteria	Bacteroidota	Bacteroidia	Bacteroidales	Azobacteroidaceae	65.9856	0	21.5446	0	53.5178	0	0	0	3.13675	10.0149	9.18472	0	63.1992	37.3646	19.3536	49.3061	0	0	0	0	0	0	3.73277	0	0	55.1817	0	0	74.0803	173.28	181.367	193.702	50.7165	105.216	3503.39	0	43.4777	1288.92	757.774	2291.92	579.23	8596.27	6335.79	1232.9	7236.11
Bacteria	Bacteroidota	Bacteroidia	Bacteroidales	Bacteroidaceae	0	0	0	0	0	0	0	0	0	0	0	0	0	0	0	0	0	0	0	0	63.0181	8.16887	0	0	0	0	0	0	0	0	0	7.35364	0	0	0	0	0	0	0	0	0	0	0	0	0
Bacteria	Bacteroidota	Bacteroidia	Bacteroidales	Dysgonomonadaceae	0	1.04827	0	0	1.22014	0	0	0	0	0	0	0	0	0	0	0	0	0	0	0	0	0	0	0	0	0	0	0	0	0	0	0	0	0	0	0	3.86804	9.58603	0	0	0	4.60013	0	0	0
Bacteria	Bacteroidota	Bacteroidia	Bacteroidales	F082	0	0	0	0	0	0	0	0	0	0	0	0	0	0	0	0	0	0	0	0	0	0	0	0	0	0	0	0	0	0	0	0	0	0	0	0	0	0	0	0	0	0	0	0	0
Bacteria	Bacteroidota	Bacteroidia	Bacteroidales	Marinifilaceae	0	0	0	113.093	0	0	0	0	1.5439	0	0	0	0	0	0	0	0	0	0	0	0	0	0	0	0	0	0	0	0	0	0	0	0	0	0	0	0	0	0	0	0	0	0	0	0
Bacteria	Bacteroidota	Bacteroidia	Bacteroidales	Marinilabiliaceae	4.61859	0	0	0	0	0	0	0	0	0	0	0	0	0	0	0	0	0	0	0	0	0	0	0	0	0	0	0	0	0	0	0	0	0	0	0	0	0	0	0	0	0	0	0	0
Bacteria	Bacteroidota	Bacteroidia	Bacteroidales	ML635J-15	0	0	0	0	0	0	0	0	0	0	0	0	0	0	0	0	0	0	0	0	0	0	0	0	0	0	0	0	0	0	0	0	0	0	0	0	0	0	0	0	0	0	0	0	0
Bacteria	Bacteroidota	Bacteroidia	Bacteroidales	P3	0	7.37202	24.919	0	0	0	0	0	2.27438	0	0	0	0	0	0	0	0	0	0	0	0	0	0	0	0	0	0	0	0	0	0	0	0	0	9.01468	0	0	0	0	0	0	0	0	18.8219	0
Bacteria	Bacteroidota	Bacteroidia	Bacteroidales	Paludibacter Aceae	11.3182	0	9.29017	0	4.71421	3.74986	0	0	0	0	0	0	0	0	0	0	0	0	0	0	0	0	0	0	0	0	0	0	1.16508	0	0	0	0	0	1.41025	0	0	0	0	0	0	0	1.35744	0	9.80547
Bacteria	Bacteroidota	Bacteroidia	Bacteroidales	Prolixibacteraceae	0	0	0	0	0	0	0	0	0	0	0	0	0	0	0	0	0	0	0	0	0	0	0	0	0	0	0	0	0	0	0	0	0	0	0	0	0	0	0	0	0	0	0	0	0
Bacteria	Bacteroidota	Bacteroidia	Bacteroidales	Rikenellaceae	0	0	0	120.29	0	0	0	0	0	0	0	0	0	0	0	0	0	0	0	0	0	0	0	0	0	0	0	0	3.03617	0	5.23618	0	0	0	0	0	2.18647	0	0	0	0	0	0	0	0
Bacteria	Bacteroidota	Bacteroidia	Bacteroidales	Tannerellaceae	716.19	26.6175	0	0	9.13475	0	0	15.648	3.22642	0	0	0	0	0	8.16797	0	0	0	0	0	0	0	0	0	0	0	0	0	0	0	0	0	0	0	0	0	0	0	0	0	0	0	0	0	0
Bacteria	Bacteroidota	Bacteroidia	Bacteroidales	UBA1715	0	0	0	10.5227	0	0	0	0	0	0	0	0	0	0	0	0	0	0	0	0	0	0	0	0	0	0	0	0	0	0	0	0	0	0	0	0	0	0	0	0	0	0	0	0	0
Bacteria	Bacteroidota	Bacteroidia	Bacteroidales	UBA4181	0	0	0	0	3.63984	0	0	0	0	0	0	0	0	0	0	0	0	0	0	0	0	0	0	0	0	0	0	0	0	0	0	0	0	0	0	0	4.28193	0	0	0	0	0	0	0	0
Bacteria	Bacteroidota	Bacteroidia	Bacteroidales	UBA932	0	0	0	0	17.5555	0	0	0	19.3409	0	16.5802	104.549	171.703	0	23.6174	0	77.2265	35.2966	0	0	138.973	35.6211	188.698	18.2856	0	0	0	17.9079	4.29439	0	0	18.9571	0	0	0	0	0	0	0	0	0	0	0	13.9897	0
Bacteria	Bacteroidota	Bacteroidia	Bacteroidales	VadinHA17	0	0	0	0	0	0	0	0	0	0	0	0	0	0	0	0	0	0	0	0	0	0	0	0	0	0	0	0	0	0	0	0	0	0	0	0	0	0	0	0	0	0	0	0	0
Bacteria	Bacteroidota	Bacteroidia	Bacteroidales	WCHB1-69	0	1.81324	237.409	20.9605	7.2299	0	0	0	0	0	0	0	0	0	1.90777	0	0	0	0	0	0	0	9.35298	0	0	37.3939	0	8.56696	10.5312	0	0	16.3386	0	52.8748	0	0	0	0	0	0	0	0	0	13.6049	0
Bacteria	Bacteroidota	Bacteroidia	Chitinophagales		0	0	0	0	0	0	0	0	0	0	0	0	0	0	0	0	0	0	0	0	0	0	0	0	0	0	0	0	0	0	0	0	0	0	0	0	0	0	0	0	0	0	0	0	0
Bacteria	Bacteroidota	Bacteroidia	Chitinophagales	Chitinophagaceae	0	0	0	0	0	0	0	0	0	0	0	0	0	0	0	0	0	0	0	0	0	0	0	0	0	0	0	2.56196	56.6887	0	2.24457	0	0	4.4085	0	0	0	0	0	0	0	0	0	0	0
Bacteria	Bacteroidota	Bacteroidia	Chitinophagales	Saprospiraceae	0	0	0	0	0	0	0	0	0	0	0	0	0	0	0	0	0	9.9652	0	0	0	0	0	0	0	0	0	0	0	0	0	4.28096	0	0	0	0	0	0	0	0	0	0	0	0	0
Bacteria	Bacteroidota	Bacteroidia	Flavobacteriales		5.58373	0	0	0	0	0	0	0	0	0	0	0	0	0	0	0	0	0	0	0	0	0	0	0	0	0	0	0	0	0	0	3.0289	0	0	1.34641	0	0	0	0	0	0	0	0	0	0
Bacteria	Bacteroidota	Bacteroidia	Flavobacteriales	Blattabacteriaceae	6141.64	204.257	0	0	0	0	0	0	0	0	0	0	0	0	0	0	0	0	0	0	0	0	0	0	0	0	0	0	0	0	0	0	0	0	0	0	0	0	0	0	0	0	0	0	0
Bacteria	Bacteroidota	Bacteroidia	Flavobacteriales	Weeksellaceae	18.3393	0	0	0	0	0	0	0	0	0	0	0	0	0	0	0	0	0	0	0	0	0	0	0	0	0	0	0	0	0	0	0	0	0	0	0	0	0	0	0	0	0	0	0	0
Bacteria	Bacteroidota	Ignavibacteria			0	0	0	0	0	0	0	0	0	0	0	0	0	0	0	0	0	0	0	0	0	0	0	0	0	0	0	0	0	0	0	0	0	0	0	0	0	0	0	0	0	0	0	0	0
Bacteria	Bacteroidota	Kapabacteria			0	0	11.1532	0	0	0	0	0	0	0	0	0	0	0	0	0	0	0	0	0	0	0	0	0	0	0	0	0	0	0	0	0	0	0	0	0	0	0	0	0	0	0	0	0	0
Bacteria	Bacteroidota	Kapabacteria	Kapabacteriales		0	0	95.3599	0	0	0	0	0	0	0	0	0	0	0	0	0	0	0	0	0	0	0	0	0	0	0	0	0	0	0	0	0	0	0	0	0	0	0	0	0	0	0	0	0	0
Bacteria	Bacteroidota	UBA10030			0	0	0	0	0	0	0	0	0	0	0	0	0	0	0	0	0	0	0	0	0	0	0	0	0	0	0	0	0	0	0	0	0	0	0	0	0	0	0	0	0	0	0	0	0
Bacteria	Bacteroidota	UBA10030	T3Sed10-11	T3Sed10-11	0	0	0	0	0	0	0	0	0	0	0	0	0	0	0	0	0	0	0	0	0	0	0	0	0	0	0	0	0	0	0	0	0	0	0	0	0	0	0	0	0	0	0	0	0
Bacteria	Bdellovibrionota	Bdellovibrionia	Bdellovibrionales	Bdellovibrionaceae	0	0	0	0	0	0	0	0	0	0	0	0	0	0	0	0	0	0	0	0	0	0	0	0	0	0	0	0	0	0	0	0	0	0	0	0	0	0	0	0	0	0	0	0	0
Bacteria	BdellovibrionotaC	UBA2361	SZUA-149	SZUA-149	0	0	0	0	0	0	0	0	0	0	0	0	0	0	0	0	0	0	0	0	0	0	0	0	0	0	0	0	0	0	0	0	0	0	0	0	0	0	0	0	0	0	0	0	0
Bacteria	BdellovibrionotaD	YA12-FULL-61-11	YA12-FULL-61-11	YA12-FULL-61-11	0	0	0	0	2.69504	0	0	0	0	0	0	0	0	0	0	0	0	0	0	0	0	0	0	0	0	0	0	0	0	0	0	0	0	0	0	0	0	0	0	0	0	0	0	0	0
Bacteria	Campylobacterota	Campylobacteria			0	0	30.5213	0	1.3698	67.9489	0	0	0	0	0	0	0	0	12.1952	50.0268	0	0	0	272.316	0	14.2275	3.51097	5.16304	0	39.7704	0	0	6.19931	0	0	3.30511	0	0	0	0	0	0	0	0	2.39168	11.3899	0	0	0
Bacteria	Campylobacterota	Campylobacteria	Campylobacterales		0	0	119.328	0	0	555.987	0	3.21742	0	0	0	0	0	0	84.9882	513.234	0	0	0	1641.17	0	64.7213	4.93013	55.6285	0	94.0846	0	0	40.2441	0	0	4.53078	0	0	1.30177	0	0	0	0	0	4.9985	20.6322	0	0	0
Bacteria	Campylobacterota	Campylobacteria	Campylobacterales	Arcobacteraceae	0	0	0	0	0	0	0	0	0	0	0	0	0	0	0	0	0	0	0	0	0	0	0	0	0	0	0	0	0	0	0	0	0	0	0	0	0	0	0	0	0	0	0	0	0
Bacteria	Campylobacterota	Campylobacteria	Campylobacterales	Sulfurospirillaceae	0	0	4.02755	0	0	9.92639	0	0	0	0	0	0	0	0	2.7652	29.6915	0	0	0	34.3026	0	0	0	0	0	3.85511	0	0	0	0	0	0	0	0	0	0	0	0	0	0	0	0	0	0	0
Bacteria	Campylobacterota	Campylobacteria	Campylobacterales	SZUA-545	0	0	0	0	0	0	0	0	0	0	0	0	0	0	0	0	0	0	0	97.3093	0	0	0	0	0	0	0	0	0	0	0	0	0	0	0	0	0	0	0	0	2.37898	6.74182	0	0	0
Bacteria	Chloroflexota				0	0	0	0	0	0	0	0	0	0	0	0	0	0	0	0	0	0	0	0	0	0	0	0	0	0	0	0	0	0	0	0	0	0	0	0	0	0	0	0	0	0	0	0	0
Bacteria	Chloroflexota	Dehalococcoidia			0	0	0	0	0	0	0	0	0	0	0	0	0	0	0	0	0	0	0	0	0	0	0	0	0	0	0	0	0	0	0	0	0	0	0	0	0	0	0	0	0	0	0	0	0
Bacteria	Chloroflexota	Dehalococcoidia	Dehalococcoidales		0	0	0	0	0	0	0	0	0	0	0	0	0	0	0	0	0	0	0	0	0	0	0	0	0	0	0	0	0	0	0	0	0	0	0	0	0	0	0	0	0	0	0	0	0
Bacteria	Chloroflexota	Dehalococcoidia	Dehalococcoidales	Dehalococcoidaceae	0	0	0	0	0	0	0	0	0	0	0	0	0	0	0	0	0	0	0	0	0	0	0	0	0	0	0	0	0	0	0	0	0	0	0	0	0	0	0	0	0	0	0	0	0
Bacteria	Cloacimonadota	Cloacimonadia			0	0	0	0	0	0	0	0	0	0	0	0	0	0	0	0	0	0	0	0	0	0	0	0	0	0	0	0	0	0	0	0	0	0	0	0	0	0	0	0	0	0	0	0	0
Bacteria	Cloacimonadota	Cloacimonadia	Cloacimonadales		0	0	0	0	0	0	0	0	0	0	0	0	0	0	0	0	0	0	0	0	0	0	0	0	0	0	0	0	0	0	0	0	0	0	0	0	0	0	0	0	0	0	0	0	0
Bacteria	Cloacimonadota	Cloacimonadia	Cloacimonadales	Cloacimonadaceae	0	0	0	0	0	0	0	0	0	0	0	0	0	0	0	0	0	0	0	0	0	0	0	0	0	0	0	0	0	0	0	0	0	0	0	0	0	0	0	0	0	0	0	0	0
Bacteria	Cloacimonadota	Cloacimonadia	Cloacimonadales	GCA-2742885	0	0	0	0	0	0	0	0	0	0	0	0	0	0	0	0	0	0	0	0	0	0	0	0	0	0	0	0	0	0	0	0	0	0	0	0	0	0	0	0	0	0	0	0	0
Bacteria	Cloacimonadota	Cloacimonadia	Cloacimonadales	TCS61	0	0	0	0	0	0	0	0	0	0	0	0	0	0	0	0	0	0	0	0	0	0	0	0	0	0	0	0	0	0	0	0	0	0	0	0	0	0	0	0	0	0	0	0	0
Bacteria	Cyanobacteria	Cyanobacteriia			0	0	0	0	0	0	0	0	0	0	0	0	0	0	0	0	0	0	0	0	0	0	0	0	2.86128	0	0	0	0	0	0	0	0	0	0	0	0	0	0	0	0	0	0	0	0
Bacteria	Cyanobacteria	Vampirovibrionia			0	0	0	0	0	0	0	0	0	0	0	0	0	0	0	0	0	0	0	0	0	0	0	0	0	0	0	0	0	0	0	0	0	0	0	0	0	0	0	0	0	0	0	0	0
Bacteria	Cyanobacteria	Vampirovibrionia	Gastranaerophilales		0	0	0	0	0	0	0	0	0	0	0	0	0	0	0	0	0	0	0	0	0	0	0	0	0	0	0	0	0	0	0	0	0	0	0	0	0	0	0	0	0	0	0	0	0
Bacteria	Cyanobacteria	Vampirovibrionia	Gastranaerophilales	Gastranaerophilaceae	0	0	0	0	0	0	0	0	0	0	0	0	0	0	0	0	0	0	0	0	0	0	0	0	0	0	0	0	0	0	0	0	0	0	0	0	0	0	0	0	0	0	0	0	0
Bacteria	Deferribacterota	Deferribacteres			0	0	0	0	0	0	0	0	0	0	0	0	0	0	0	0	0	0	0	0	0	0	0	0	0	0	0	0	1.92124	0	0	0	0	0	0	0	0	0	0	0	30.145	0	0	0	0
Bacteria	Deferribacterota	Deferribacteres	Deferribacterales		0	0	0	0	0	0	0	0	0	0	0	0	0	0	0	0	0	0	0	0	0	0	0	0	4.81942	0	0	0	1.4269	0	0	0	0	0	0	0	0	0	0	0	215.576	0	0	0	0
Bacteria	Deferribacterota	Deferribacteres	Deferribacterales	Mucispirillaceae	0	0	0	0	0	0	0	0	0	0	0	0	0	0	0	0	0	0	0	0	0	0	0	0	0	0	0	0	0	0	0	0	0	0	0	0	0	0	0	0	31.0575	0	0	0	0
Bacteria	Desulfobacterota				5.70048	0	0	0	9.00648	0	0	0	0	0	0	0	0	0	0	0	0	0	0	0	0	0	0	0	0	0	0	0	2.79453	0	22.8213	0	0	0	0	0	0	0	0	0	0	0	0	0	0
Bacteria	Desulfobacterota	Desulfarculia			0	0	0	0	0	0	0	0	0	0	0	0	0	0	0	0	0	0	0	0	0	0	1.63773	0	0	0	0	0	0	0	0	0	0	0	0	0	0	0	0	0	0	0	0	0	0
Bacteria	Desulfobacterota	Desulfarculia	Adiutricales	Adiutricaceae	142.101	0	2.80502	0	39.2888	0	0	0	0	0	0	0	0	0	0	0	0	0	0	0	2.24742	0	1.04283	0	0	0	0	0	0	0	203.179	0	0	0	0	0	0	0	0	0	0	0	0	0	0
Bacteria	Desulfobacterota	Desulfarculia	Desulfarculales	Desulfarculaceae	0	0	0	0	0	0	0	0	0	0	0	0	0	0	0	0	0	0	0	0	0	0	0	0	0	0	0	0	0	0	0	0	0	0	0	0	0	0	0	0	0	0	0	0	0
Bacteria	Desulfobacterota	Desulfobacteria	Desulfatiglandales		0	0	0	0	0	0	0	0	0	0	0	0	0	0	0	0	0	0	0	0	0	0	0	0	0	0	0	0	0	0	0	0	0	0	0	0	0	0	0	0	0	0	0	0	0
Bacteria	Desulfobacterota	Desulfobulbia	Desulfobulbales		0	0	0	0	0	0	0	0	0	0	0	0	0	0	0	0	0	0	0	0	0	0	0	0	0	0	0	0	0	0	0	0	0	0	0	0	0	0	0	0	0	0	0	0	0
Bacteria	Desulfobacterota	Desulfobulbia	Desulfobulbales	Desulfobulbaceae	0	0	0	0	0	0	0	0	0	0	0	0	0	0	0	0	0	0	0	0	0	0	0	0	0	0	0	0	0	0	0	0	0	0	0	0	0	0	0	0	0	0	0	0	0
Bacteria	Desulfobacterota	Desulfobulbia	Desulfobulbales	Desulfocapsaceae	0	0	0	0	0	0	0	0	0	0	0	0	0	0	0	0	0	0	0	0	0	0	0	0	0	0	0	0	0	0	0	1.53377	0	0	0	0	0	0	0	0	0	0	0	0	0
Bacteria	Desulfobacterota	Desulfovibrionia	Desulfovibrionales		7.5977	0	36.6247	0	0	0	0	0	0	0	0	0	0	0	0	0	0	0	0	0	0	0	0	0	0	0	0	0	11.9765	8.52522	0	0	0	0	0	19.6181	3.237	0	0	0	0	2.69358	0	0	0
Bacteria	Desulfobacterota	Desulfovibrionia	Desulfovibrionales	Desulfovibrionaceae	34.019	0	989.203	0	488.798	0	0	11.4199	0	0	0	1.02143	133.965	0	0	4.63302	0	0	0	0	0	0	0	0	0	0	0	0	79.8191	134.78	3.05373	0	0	0	0	692.268	33.9103	0	0	0	0	3.01377	0	0	0
Bacteria	Desulfobacterota	Desulfuromonadia	Geobacterales		0	0	3.94183	0	0	0	0	0	0	0	0	0	0	0	0	0	0	0	0	0	0	0	0	0	0	0	0	0	0	0	0	0	0	0	0	0	0	0	0	0	0	0	0	0	0
Bacteria	Desulfobacterota	MBNT15	MBNT15	MBNT15	0	0	0	0	0	0	0	0	0	0	0	0	0	0	0	0	0	0	0	0	0	0	0	0	0	0	0	0	0	0	0	0	0	0	0	0	0	0	0	0	0	0	0	0	0
Bacteria	Desulfobacterota	Syntrophia	Syntrophales		0	0	0	0	0	0	0	0	0	0	0	0	0	0	0	0	0	0	0	0	0	0	0	0	0	0	0	0	0	0	0	0	0	0	0	0	0	0	0	0	0	0	0	0	0
Bacteria	Desulfobacterota	Syntrophorhabdia	Syntrophorhabdales		0	0	0	0	0	0	0	0	0	0	0	0	0	0	0	0	0	0	0	0	0	0	0	0	0	0	0	0	0	0	0	0	0	0	0	0	0	0	0	0	0	0	0	0	0
Bacteria	Elusimicrobiota				0	0	0	0	0	0	0	54.7847	0	0	0	0	0	0	0	0	0	0	0	0	0	0	0	0	0	0	0	0	0	0	0	0	0	0	0	0	0	0	0	0	0	0	0	0	0
Bacteria	Elusimicrobiota	Elusimicrobia	Elusimicrobiales		0	0	0	0	0	0	0	0	0	0	0	0	0	0	0	0	0	0	0	0	0	0	0	0	0	0	0	0	3.27772	0	0	0	0	0	0	0	0	0	0	0	0	0	0	0	0
Bacteria	Elusimicrobiota	Elusimicrobia	Elusimicrobiales	Elusimicrobiaceae	0	0	0	0	0	0	0	0	0	0	0	0	0	0	0	0	0	0	0	0	0	0	0	0	0	0	0	0	51.4289	0	0	0	0	2.80853	0	0	0	0	0	0	0	0	0	0	0
Bacteria	Elusimicrobiota	Endomicrobia			23.6091	0	0	0	0	0	0	0	0	0	0	0	0	0	0	0	0	0	0	0	0	0	0	0	0	0	0	0	0	0	0	0	0	0	0	0	0	0	0	0	0	0	0	0	0
Bacteria	Elusimicrobiota	Endomicrobia	Endomicrobiales		31.244	213.929	65.1219	37.5783	0	0	0	212.684	9.63038	0	32.8531	8.65853	153.639	7.74463	19.964	0	119.145	85.8474	0	22.8519	0	0	70.5305	142.066	37.5483	0	0	5.48117	0	0	0	0	0	13.5315	31.4257	0	41.2288	0	11.3186	0	0	0	5.16436	4.52008	0
Bacteria	Elusimicrobiota	Endomicrobia	Endomicrobiales	Endomicrobiaceae	733.536	3594.39	1784.31	305.188	3964.47	10.7047	7.21643	1589.04	113.728	0	322.135	177.659	1403.82	38.8086	293.408	0	1758.45	1424.61	105.84	643.059	0	0	1301.2	1294.83	455.624	0	0	32.7059	0	0	0	0	0	116.544	132.432	2065.33	696.377	0	98.1697	4.86482	0	9.00466	16.174	0	0
Bacteria	Eremiobacterota	Eremiobacteria	UBP12		0	0	0	0	0	0	0	0	0	0	0	0	0	0	0	0	0	0	0	0	0	0	0	0	0	0	0	0	0	0	0	0	0	0	0	0	0	0	0	0	0	0	0	0	0
Bacteria	Eremiobacterota	Eremiobacteria	UBP12	UBA5184	0	0	0	0	0	0	0	0	0	0	0	0	0	0	0	0	0	0	0	0	0	0	0	0	0	0	0	0	0	0	0	0	0	0	0	0	0	0	0	0	0	0	0	0	0
Bacteria	Fibrobacterota				0	0	0	0	0	0	0	0	0	0	0	0	0	0	0	0	0	0	0	0	0	0	0	0	0	0	0	0	0	0	0	0	0	0	0	0	0	0	0	0	0	0	0	0	0
Bacteria	Fibrobacterota	Chitinivibrionia	Chitinivibrionales		0	0	0	0	0	0	0	0	0	0	0	0	0	0	0	0	0	0	0	0	0	0	0	0	0	0	0	0	0	0	0	0	0	0	0	0	0	0	0	0	0	0	0	0	0
Bacteria	Fibrobacterota	Chitinivibrionia	Chitinivibrionales	Chitinispirillaceae	0	0	0	0	0	0	0	0	0	0	0	0	0	0	0	0	0	0	0	0	0	0	0	0	0	0	0	0	0	0	0	0	0	0	0	0	0	0	0	0	0	0	0	0	0
Bacteria	Fibrobacterota	Chitinivibrionia	Chitinivibrionales	Chitinivibrionaceae	0	0	0	0	0	0	0	0	0	0	0	0	0	0	0	0	0	0	0	0	0	0	0	0	0	0	0	0	0	0	0	0	0	0	0	0	0	0	0	0	0	0	0	0	0
Bacteria	Fibrobacterota	Fibrobacteria	Fibrobacterales	Fibrobacteraceae	0	0	256.248	30.4393	0	0	0	0	0	0	0	0	0	0	0	0	262.273	0	0	0	0	0	0	0	0	0	0	0	0	0	0	0	0	0	0	0	0	0	0	0	0	0	0	0	0
Bacteria	Firmicutes				0	1.28173	0	0	0	0	0	0	0	0	0	0	0	0	0	0	0	0	0	0	0	0	12.1443	0	0	0	0	0	0	0	0	0	0	0	0	0	3.91172	0	0	0	0	0	21.6798	0	0
Bacteria	Firmicutes A				28.1222	40.1463	7.41344	245.086	23.2958	47.9541	95.6613	20.7871	55.8488	0	17.633	40.6608	2.5964	7.59537	42.6772	28.5799	8.97194	48.553	0	43.1029	0	0	1.16535	18.5114	39.9481	0	0	0	58.4237	0	37.1445	10.7899	2.7736	46.4286	61.8267	0	118.251	0	106.811	0	16.8397	5.25618	17.4398	13.0366	15.9236
Bacteria	Firmicutes A	Clostridia			32.6818	50.2869	9.24865	512.377	44.649	32.2175	58.6888	29.0447	84.5109	0	34.0618	54.719	36.1835	9.86418	102.869	83.8837	17.0224	36.7446	0	54.0377	0	0	0	47.9035	57.8111	0	13.8461	5.09851	21.3969	18.4917	34.9436	10.5752	2.47311	20.4721	121.398	0	217.116	31.5194	57.284	0	21.0637	0	23.4154	10.1096	163.423
Bacteria	Firmicutes A	Clostridia A	Christensenellales		5.00487	0	0	0	0	0	0	0	19.4056	0	0	0	0	0	0	0	0	0	0	28.7047	0	0	0	0	0	0	0	0	38.9805	0	0	2.12026	0	24.9952	10.7372	0	0	0	100.847	0	0	0	1.41144	0	0
Bacteria	Firmicutes A	Clostridia A	Christensenellales	CAG-138	0	0	0	0	0	0	0	0	0	0	0	0	0	0	0	0	0	0	0	0	0	0	0	0	0	0	0	0	0	0	0	0	0	0	0	0	0	0	0	0	0	0	0	0	0
Bacteria	Firmicutes A	Clostridia A	Christensenellales	CAG-552	0	0	0	0	0	0	0	0	4.44838	0	0	0	0	0	0	0	0	0	0	3.57446	0	0	0	0	0	0	0	0	10.6398	0	0	0	0	4.20577	0	0	0	0	68.1453	0	0	0	0	0	0
Bacteria	Firmicutes A	Clostridia A	Christensenellales	CAG-74	0	0	0	3.38715	0	2.19257	0	0	0	0	0	0	0	0	0	0	0	0	0	0	0	0	0	0	0	0	0	0	3.8419	0	0	3.24742	0	0	6.9278	0	0	0	0	0	0	0	0	0	0
Bacteria	Firmicutes A	Clostridia A	Christensenellales	CAG-917	0	0	0	0	0	0	0	0	0	0	0	0	0	0	0	0	0	0	0	0	0	0	0	0	0	0	0	0	0	0	0	0	0	0	0	0	0	0	0	0	0	0	0	0	0
Bacteria	Firmicutes A	Clostridia A	Christensenellales	DTU072	0	0	0	0	0	0	0	0	0	0	0	0	0	0	0	0	0	0	0	0	0	0	0	0	0	0	0	0	0	0	0	0	0	0	0	0	0	0	0	0	0	0	0	0	0
Bacteria	Firmicutes A	Clostridia A	Christensenellales	UBA1242	0	0	0	0	0	0	0	0	0	0	0	0	0	0	0	0	0	0	0	0	0	0	0	0	0	0	0	0	0	0	0	0	0	0	0	0	0	0	0	0	0	0	0	0	0
Bacteria	Firmicutes A	Clostridia A	Christensenellales	UBA1750	0	0	0	0	0	0	0	0	0	0	0	0	0	0	0	0	0	0	0	0	0	0	0	0	0	0	0	0	0	0	0	0	0	0	0	0	0	0	0	0	0	0	0	0	0
Bacteria	Firmicutes A	Clostridia A	Christensenellales	UBA4651	0	0	0	0	0	0	0	0	1.29505	0	0	0	0	0	0	0	0	0	0	0	0	0	1.38689	0	0	0	0	0	4.53907	0	0	0	0	0	0	0	0	0	0	0	0	0	0	0	0
Bacteria	Firmicutes A	Clostridia A	Christensenellales	UBA941	0	0	0	0	0	0	0	0	0	0	0	0	0	0	0	0	0	0	0	0	0	0	0	0	0	0	0	0	0	0	0	0	0	0	0	0	0	0	0	0	0	0	0	0	0
Bacteria	Firmicutes A	Clostridia	Acetivibrionales		0	1.49752	0	0	0	0	0	0	3.10233	0	0	9.38166	0	0	0	0	0	0	0	0	0	0	0	0	0	0	0	0	0	0	0	0	0	0	0	0	0	0	0	0	0	0	0	0	0
Bacteria	Firmicutes A	Clostridia	Acetivibrionales	Acetivibrionaceae	1.38877	0	0	0	0	0	0	0	0	0	0	2.48996	0	0	0	0	0	0	0	0	0	0	0	0	0	0	0	0	0	0	0	0	0	0	0	0	0	0	0	0	0	0	0	0	0
Bacteria	Firmicutes A	Clostridia	Acetivibrionales	UBA4821	0	0	0	0	0	0	0	0	0	0	0	0	0	0	0	0	0	0	0	0	0	0	0	0	0	0	0	0	0	0	0	0	0	0	0	0	0	0	4.94329	0	0	0	0	0	0
Bacteria	Firmicutes A	Clostridia	Clostridiales		0	0	0	0	0	0	0	0	0	0	0	0	0	0	0	0	0	0	0	0	0	0	0	0	0	0	0	0	0	0	0	0	0	0	0	0	0	0	0	0	0	0	0	0	0
Bacteria	Firmicutes A	Clostridia	Clostridiales	Clostridiaceae	0	0	0	0	0	0	0	0	0	0	0	0	0	0	0	0	0	0	0	0	0	0	0	0	0	0	0	0	0	0	0	0	0	0	0	0	0	0	0	0	0	0	0	0	0
Bacteria	Firmicutes A	Clostridia	Eubacteriales		0	0	0	0	4.38322	0	110.347	0	0	0	0	0	0	0	0	0	0	0	0	0	0	0	0	0	0	0	0	0	8.90283	0	0	0	0	0	0	0	0	0	0	0	0	0	0	0	0
Bacteria	Firmicutes A	Clostridia	Eubacteriales	Anaerofustaceae	1.7291	0	0	0	3.32951	0	13.4439	0	0	0	0	0	0	0	0	0	0	0	0	0	0	0	0	0	0	0	0	0	3.00027	0	0	0	0	0	0	0	0	0	0	0	0	0	0	0	0
Bacteria	Firmicutes A	Clostridia	Lachnospirales		2.46586	5.18516	1.46974	0	5.1437	0	0	0	0	0	0	0	0	0	0	0	0	0	0	0	0	0	0	0	0	0	0	0	3.50665	0	4.4908	0	0	0	14.4393	0	0	0	0	0	0	0	0	0	0
Bacteria	Firmicutes A	Clostridia	Lachnospirales	CAG-274	0	0	0	0	0	0	0	0	0	0	0	0	0	0	0	0	0	0	0	0	0	0	0	0	0	0	0	0	0	0	0	0	0	0	5.55904	0	0	0	0	0	0	0	0	0	0
Bacteria	Firmicutes A	Clostridia	Lachnospirales	Lachnospiraceae	4.29471	7.88693	0	89.5483	23.0933	0	0	0	0	0	0	0	0	0	0	0	0	0	0	0	0	0	0	0	0	0	0	0	0	0	8.8674	13.7937	0	0	0	0	0	0	0	0	0	1.35978	0	2.07074	0
Bacteria	Firmicutes A	Clostridia	Oscillospirales		26.1542	11.3305	0	1358.01	9.26622	0	0	0	7.20649	0	70.3442	30.5036	0	0	11.2321	20.7572	0	4.51979	0	0	0	0	0	0	0	0	0	0	32.9068	0	10.8569	0	6.18328	5.54721	0	0	47.9977	0	1.49604	0	24.4027	14.0793	13.9348	0	43.0927
Bacteria	Firmicutes A	Clostridia	Oscillospirales	Acutalibacteraceae	0	2.91178	0	0	0	0	0	0	0	0	13.9639	11.4348	0	0	4.93733	0	0	0	0	0	0	0	0	0	0	0	0	0	2.98479	0	2.92348	0	0	0	0	0	36.456	0	4.02945	0	8.96389	9.16261	5.13539	0	7.70669
Bacteria	Firmicutes A	Clostridia	Oscillospirales	Butyricicoccaceae	0	0	0	3.82201	0	0	0	0	0	0	0	0	0	0	0	0	0	0	0	0	0	0	0	0	0	0	0	0	0	0	0	0	0	0	0	0	0	0	0	0	0	0	0	0	0
Bacteria	Firmicutes A	Clostridia	Oscillospirales	Oscillospiraceae	4.40369	2.25957	1.37775	0	2.68767	6.53093	0	0	0	0	8.22167	14.0138	0	0	0	45.4562	0	11.0624	0	0	0	0	0	0	0	0	0	0	13.0691	0	0	0	0	8.36976	0	0	0	0	0	0	0	0	0	0	0
Bacteria	Firmicutes A	Clostridia	Oscillospirales	Ruminococcaceae	2.77456	0	0	308.421	0	0	0	0	0	0	0	0	0	0	0	0	0	0	0	0	0	0	0	0	0	0	0	0	0	0	8.13177	0	5.2523	0	0	0	0	0	0	0	0	0	0	0	3.52189
Bacteria	Firmicutes A	Clostridia	Oscillospirales	UMGS1783	1.33062	0	0	0	0	0	0	0	0	0	0	0	0	0	0	0	0	0	0	0	0	0	0	0	0	0	0	0	0	0	0	0	0	0	0	0	0	0	0	0	0	0	0	0	0
Bacteria	Firmicutes A	Clostridia	Peptostreptococcales		12.4668	13.1105	5.09136	0	11.2626	55.8786	0	8.35425	81.4055	0	0	15.1984	0	15.0118	16.7336	50.7205	5.8125	43.5771	8.89902	47.8271	0	0	0	10.9622	20.2663	0	0	0	8.40765	0	1.49021	13.9005	0	11.2546	17.808	0	106.135	27.9359	0	0	0	0	12.385	2.50625	0
Bacteria	Firmicutes A	Clostridia	Peptostreptococcales	Anaerovoracaceae	16.2961	65.8177	20.8975	0	18.0312	146.828	0	102.656	178.951	0	0	23.793	29.3568	0	48.9556	45.6475	7.33676	70.4907	0	53.9661	2.36421	0	0	18.2498	83.3881	0	0	0	17.1335	0	0	14.9081	0	0	63.1173	0	255.87	69.2562	1.45743	0	0	0	25.1447	1.13525	83.7172
Bacteria	Firmicutes A	Clostridia	Peptostreptococcales	Natronincolaceae	0	0	0	0	0	0	0	0	0	0	0	0	0	0	0	0	0	0	0	0	0	0	0	0	0	0	0	0	0	0	0	0	0	0	0	0	0	0	0	0	0	0	0	0	0
Bacteria	Firmicutes A	Clostridia	Peptostreptococcales	Peptostreptococcaceae	0	0	0	0	0	0	0	0	0	0	0	0	0	0	0	0	0	0	0	0	0	0	0	0	0	0	0	0	0	0	0	0	0	0	0	0	0	0	0	0	0	0	0	0	0
Bacteria	Firmicutes A	Clostridia	TANB77		0	0	0	0	0	0	0	0	0	0	0	0	0	0	0	0	0	0	0	0	0	0	0	0	0	0	0	0	0	0	0	0	0	0	0	0	0	0	0	0	0	0	0	0	0
Bacteria	Firmicutes A	Clostridia	TANB77	CAG-508	0	0	0	0	2.02855	0	0	0	0	0	0	0	0	0	0	0	0	0	0	0	0	0	0	0	0	0	0	0	0	0	0	0	0	0	0	0	0	0	0	0	0	0	0	0	0
Bacteria	Firmicutes A	Clostridia	Tissierellales	Sedimentibacteraceae	0	0	0	0	0	0	0	0	0	0	0	0	0	0	0	0	0	0	0	0	0	0	0	0	0	0	0	0	0	0	0	0	0	0	0	0	0	0	0	0	0	0	0	0	0
Bacteria	Firmicutes A	Clostridia	UMGS1840	UMGS1840	0	0	0	0	0	0	0	0	0	0	0	0	0	0	0	0	0	0	0	0	0	0	0	0	0	0	0	0	0	0	0	0	0	0	0	0	0	0	0	0	0	0	0	0	0
Bacteria	Firmicutes B				0	0	0	0	0	0	0	0	0	0	0	1.35208	0	0	0	0	0	0	0	0	0	0	0	0	0	0	0	0	0	0	0	0	0	0	0	0	0	0	0	0	0	0	0	0	0
Bacteria	Firmicutes B	Dehalobacteriia			0	0	0	0	0	0	0	0	0	0	0	0	0	0	0	0	0	0	0	0	0	0	0	0	0	0	0	0	0	0	0	0	0	0	0	0	0	0	0	0	0	0	0	0	0
Bacteria	Firmicutes B	Dehalobacteriia	UBA4068		0	0	0	0	0	0	0	0	0	0	0	0	0	0	0	0	0	0	0	0	0	0	0	0	0	0	0	0	0	0	0	0	0	0	0	0	0	0	0	0	0	0	0	0	0
Bacteria	Firmicutes B	Dehalobacteriia	UBA4068	UBA4068	0	0	0	0	0	0	0	0	0	0	0	0	0	0	0	0	0	0	0	0	0	0	0	0	0	0	0	0	0	0	0	0	0	0	0	0	0	0	0	0	0	0	0	0	0
Bacteria	Firmicutes B	Desulfitobacteriia	Desulfitobacteriales		2.25965	0	0	0	0	0	0	0	0	0	0	0	0	0	0	0	0	0	0	0	0	0	0	0	0	0	0	0	0	0	0	0	0	0	0	0	0	0	0	0	0	0	0	0	0
Bacteria	Firmicutes B	Desulfitobacteriia	Desulfitobacteriales	Syntrophobotulaceae	0	0	0	0	0	0	0	0	0	0	0	0	0	0	0	0	0	0	0	0	0	0	0	0	0	0	0	0	0	0	0	0	0	0	0	0	0	0	0	0	0	0	0	0	0
Bacteria	Firmicutes B	Desulfotomaculia			0	0	0	0	0	0	0	0	0	0	0	0	0	0	0	0	0	0	0	0	0	0	0	0	0	0	0	0	0	0	0	0	0	0	0	0	0	0	0	0	0	0	0	0	0
Bacteria	Firmicutes B	Desulfotomaculia	Desulfotomaculales		0	0	0	0	0	0	0	0	0	0	0	0	0	0	0	0	0	0	0	0	0	0	0	0	0	0	0	0	0	0	0	0	0	0	0	0	0	0	0	0	0	0	0	0	0
Bacteria	Firmicutes B	Desulfotomaculia	Desulfotomaculales	DesulfotomaculaceaeA	0	0	0	0	0	0	0	0	0	0	0	0	0	0	0	0	0	0	0	0	0	0	0	0	0	0	0	0	0	0	0	0	0	0	0	0	0	0	0	0	0	0	0	0	0
Bacteria	Firmicutes B	Desulfotomaculia	Desulfotomaculales	Pelotomaculaceae	0	0	0	0	0	0	0	0	0	0	0	0	0	0	0	0	0	0	0	0	0	0	0	0	0	0	0	0	0	0	0	0	0	0	0	0	0	0	0	0	0	0	0	0	0
Bacteria	Firmicutes B	Moorellia			0	0	0	0	0	0	0	0	0	0	0	0	0	0	0	0	0	0	0	0	0	0	0	0	0	0	0	0	0	0	0	0	0	0	0	0	0	0	0	0	0	0	0	0	0
Bacteria	Firmicutes B	Moorellia	Desulfitibacterales	Desulfitibacteraceae	0	0	0	0	0	0	0	0	0	0	0	0	0	0	0	0	0	0	0	0	0	0	0	0	0	0	0	0	0	0	0	0	0	0	0	0	0	0	0	0	0	0	0	0	0
Bacteria	Firmicutes B	Peptococcia			0	0	0	0	0	0	0	0	0	0	0	0	0	0	0	0	0	0	0	0	0	0	0	0	0	0	0	0	0	0	0	0	0	0	0	0	0	0	0	0	0	0	0	0	0
Bacteria	Firmicutes B	Peptococcia	DRI-13		0	0	0	0	0	0	0	0	0	0	0	0	0	0	0	0	0	0	0	0	0	0	0	0	0	0	0	0	0	0	0	0	0	0	0	0	0	0	0	0	0	0	0	0	0
Bacteria	Firmicutes B	Peptococcia	DRI-13	UBA5745	0	0	0	0	0	0	0	0	0	0	0	0	0	0	0	0	0	0	0	0	0	0	0	0	0	0	0	0	0	0	0	0	0	0	0	0	0	0	0	0	0	0	0	0	0
Bacteria	Firmicutes B	Syntrophomonadia	Syntrophomonadales	Syntrophomonadaceae	0	0	0	0	0	0	0	0	0	0	0	0	0	0	0	0	0	0	0	0	0	0	0	0	0	0	0	0	0	0	0	0	0	1.43589	0	0	0	0	0	0	0	0	0	0	0
Bacteria	Firmicutes	Bacilli			34.237	23.6979	3.1604	55.9409	197.344	10.0399	65.1584	33.0184	10.3145	11.1589	0	8.11958	0	0	3.17354	0	37.4854	5.10296	0	6.52902	8.46596	0	118.146	0	1.96283	0	0	0	17.5763	0	0	14.2376	0	0	8.59413	0	64.3754	0	41.5085	156.54	3.66377	85.5907	98.3031	135.064	9.22057
Bacteria	Firmicutes	Bacilli	Acholeplasmatales		3.86817	0	0	0	0	0	0	0	0	0	0	0	0	0	0	0	0	0	0	0	0	0	0	0	0	0	0	0	0	0	0	0	0	0	0	0	0	0	0	0	0	0	0	0	0
Bacteria	Firmicutes	Bacilli	Acholeplasmatales	Acholeplasmataceae	2.09674	0	0	0	0	0	0	0	0	0	0	0	0	0	0	0	0	0	0	0	0	0	0	0	0	0	0	0	0	0	0	0	0	0	0	0	0	0	0	0	0	0	0	0	0
Bacteria	Firmicutes	Bacilli	Bacillales		0	0	0	0	0	0	0	0	0	0	0	0	0	0	0	0	0	0	0	0	0	0	0	0	0	0	0	0	0	0	0	0	0	0	0	0	0	0	0	0	0	0	0	0	0
Bacteria	Firmicutes	Bacilli	Bacillales	BacillaceaeG	0	0	0	0	0	0	0	0	0	0	0	0	0	0	0	0	0	0	0	0	0	0	0	0	0	0	0	0	0	0	0	0	0	0	0	0	0	0	0	0	0	0	0	0	0
Bacteria	Firmicutes	Bacilli	Erysipelotrichales		0	3.98913	0	0	0	0	0	0	0	0	0	0	0	0	0	0	0	0	0	0	0	0	0	0	0	0	0	0	0	0	0	0	0	0	0	0	0	0	0	0	0	0	0	0	0
Bacteria	Firmicutes	Bacilli	Erysipelotrichales	Erysipelatoclostridiaceae	0	0	0	0	0	0	0	0	0	0	0	0	0	0	0	0	0	0	0	0	0	0	0	0	0	0	0	0	0	0	0	0	0	0	0	0	0	0	0	0	0	0	0	0	0
Bacteria	Firmicutes	Bacilli	Erysipelotrichales	Erysipelotrichaceae	0	15.6473	0	0	0	0	0	0	0	0	0	0	0	0	0	0	0	0	0	0	0	0	0	0	0	0	0	0	0	0	0	0	0	0	0	0	0	0	0	0	0	0	0	0	0
Bacteria	Firmicutes	Bacilli	Haloplasmatales		0	0	0	0	0	0	0	0	0	0	0	0	0	0	0	0	0	0	0	0	0	0	0	0	0	0	0	0	0	0	0	0	0	0	0	0	0	0	0	0	0	0	0	0	0
Bacteria	Firmicutes	Bacilli	Haloplasmatales	Turicibacteraceae	0	0	0	0	0	0	0	0	0	0	0	0	0	0	0	0	0	0	0	0	0	0	0	0	0	0	0	0	0	0	0	0	0	0	0	0	0	0	0	0	0	0	0	0	0
Bacteria	Firmicutes	Bacilli	Lactobacillales		0	0	0	115.802	449.432	0	84.9865	68.1724	0	0	0	4.90376	0	0	1.32172	12.5376	54.9426	0	0	64.3957	0	0	241.92	0	1.55835	0	0	0	36.5943	0	6.86307	28.2868	0	0	12.0332	0	86.2892	0	4.40907	10.7086	8.15019	0	37.9481	0	0
Bacteria	Firmicutes	Bacilli	Lactobacillales	Enterococcaceae	0	0	0	0	0	0	0	0	0	0	0	0	0	0	0	0	0	0	0	13.3661	0	0	0	0	0	0	0	0	0	0	0	0	0	0	0	0	0	0	0	0	0	0	0	0	0
Bacteria	Firmicutes	Bacilli	Lactobacillales	Lactobacillaceae	0	0	0	0	0	0	144.418	237.533	0	0	0	0	0	0	0	0	830.544	0	0	0	0	0	826.677	0	1.54434	0	0	0	0	0	0	0	0	0	0	0	0	0	0	0	14.33	0	0	0	0
Bacteria	Firmicutes	Bacilli	Lactobacillales	Streptococcaceae	0	0	0	0	0	0	0	154.279	59.1589	12.5333	0	0	0	0	0	0	0	0	0	0	0	0	0	8.13375	10.9535	0	0	0	1.22784	0	0	105.711	0	0	8.45388	0	88.8173	0	14.6793	403.291	0	0	2.81945	0	0
Bacteria	Firmicutes	Bacilli	Mycoplasmatales		9.24306	0	0	0	0	0	0	0	0	0	0	0	0	0	0	0	0	0	0	0	0	0	0	0	0	0	0	0	0	0	0	1.361	0	0	4.88319	0	0	0	27.656	65.2174	0	0	69.5103	50.3672	8.93342
Bacteria	Firmicutes	Bacilli	Mycoplasmatales	Mycoplasmataceae	0	0	0	0	0	0	0	11.0388	0	0	0	0	0	0	0	0	0	0	0	0	0	0	0	0	0	0	0	0	0	0	0	0	0	0	0	0	0	0	0	0	0	0	0	0	0
Bacteria	Firmicutes	Bacilli	Mycoplasmatales	Mycoplasmoidaceae	101.899	471.548	2.67778	0	0	16.6205	0	22.0782	38.578	163.451	0	18.9051	0	0	0	0	85.0217	55.862	0	0	29.821	0	0	0	0	0	72.7556	0	0	0	0	4.83702	2.09473	2.62051	175.444	0	108.88	0	519.544	856.205	9.94377	1368.08	997.113	413.47	43.4397
Bacteria	Firmicutes	Bacilli	RF39		0	0	0	0	37.3927	0	0	0	0	0	0	0	0	0	0	0	0	0	0	0	0	0	0	0	0	0	0	0	0	0	0	0	0	0	0	0	0	0	0	0	0	0	0	0	0
Bacteria	Firmicutes	Bacilli	RF39	CAG-1000	0	0	0	0	56.3265	0	0	0	0	0	0	0	0	0	0	0	0	0	0	0	0	0	0	0	0	0	0	0	0	0	0	0	0	0	0	0	0	0	0	0	0	0	0	0	0
Bacteria	Firmicutes	Bacilli	RF39	CAG-611	0	0	0	0	0	0	0	0	0	0	0	0	0	0	0	0	0	0	0	0	0	0	0	0	0	0	0	0	0	0	0	0	0	0	0	0	0	0	0	0	0	0	0	0	0
Bacteria	Firmicutes	Bacilli	RF39	CAG-822	0	0	0	0	0	0	0	0	0	0	0	0	0	0	0	0	0	0	0	0	0	0	0	0	0	0	0	0	0	0	0	0	0	0	0	0	0	0	0	0	0	0	0	0	0
Bacteria	Firmicutes	Bacilli	RFN20		0	0	0	0	0	0	0	0	0	0	0	0	0	0	0	0	0	0	0	0	0	0	0	0	0	0	0	0	0	0	0	0	0	0	0	0	0	0	0	0	0	0	0	0	0
Bacteria	Firmicutes	Bacilli	RFN20	CAG-826	0	0	0	0	0	0	0	0	0	0	0	0	0	0	0	0	0	0	0	0	0	0	0	0	0	0	0	0	0	0	0	0	0	0	0	0	0	0	0	0	0	0	0	0	0
Bacteria	Firmicutes	Bacilli	ZOR0006		0	0	0	0	0	0	0	0	0	0	0	0	0	0	0	0	0	0	0	0	0	0	0	0	0	0	0	0	0	0	0	0	0	0	0	0	0	0	0	0	0	0	0	0	0
Bacteria	Firmicutes	Bacilli	ZOR0006	VBWP01	0	0	0	0	0	0	0	0	0	0	0	0	0	0	0	0	0	0	0	0	0	0	0	0	0	0	0	0	0	0	0	0	0	0	0	0	0	0	0	0	0	0	0	0	0
Bacteria	Firmicutes C	Negativicutes			9.80756	0	0	0	0	0	0	0	0	0	0	0	0	0	0	0	0	0	0	0	0	0	0	0	59.7772	0	0	0	0	0	0	0	0	0	0	0	0	0	0	0	0	0	0	0	0
Bacteria	Firmicutes C	Negativicutes	Veillonellales	Veillonellaceae	0	0	0	0	0	0	0	0	0	0	0	0	0	0	0	0	0	0	0	0	0	0	0	0	0	0	0	0	0	0	0	0	0	0	0	0	0	0	0	0	0	0	0	0	0
Bacteria	FirmicutesD	Dethiobacteria			0	0	0	0	0	0	0	0	0	0	0	0	0	0	0	0	0	0	0	0	0	0	0	0	0	0	0	0	0	0	0	0	0	0	0	0	0	0	0	0	0	0	0	0	0
Bacteria	FirmicutesD	Dethiobacteria	DTU022		0	0	0	0	0	0	0	0	0	0	0	0	0	0	0	0	0	0	0	0	0	0	0	0	0	0	0	0	0	0	0	0	0	0	0	0	0	0	0	0	0	0	0	0	0
Bacteria	FirmicutesD	Dethiobacteria	DTU022	DTU022	0	0	0	0	0	0	0	0	0	0	0	0	0	0	0	0	0	0	0	0	0	0	0	0	0	0	0	0	0	0	0	0	0	0	0	0	0	0	0	0	0	0	0	0	0
Bacteria	FirmicutesD	Dethiobacteria	DTU022	UBA8154	0	0	0	0	0	0	0	0	0	0	0	0	0	0	0	0	0	0	0	0	0	0	0	0	0	0	0	0	0	0	0	0	0	0	0	0	0	0	0	0	0	0	0	0	0
Bacteria	Fusobacteriota	Fusobacteriia	Fusobacteriales		0	5.25564	0	0	0	0	0	0	0	0	0	0	0	0	0	0	0	0	0	0	0	0	0	0	0	0	0	0	0	0	0	0	0	0	0	0	0	0	0	0	0	0	0	0	0
Bacteria	Fusobacteriota	Fusobacteriia	Fusobacteriales	Fusobacteriaceae	0	75.5271	0	0	0	0	0	0	0	0	0	0	0	0	0	0	0	0	0	0	0	0	0	0	0	0	0	0	0	0	0	0	0	0	0	0	0	0	0	0	0	0	0	0	0
Bacteria	Margulisbacteria	Termititenacia	Termititenacales	Termititenacaceae	0	0	0	0	0	0	0	0	0	0	0	0	0	0	0	0	0	0	0	0	0	0	0	0	0	0	0	0	0	0	0	0	0	0	0	0	0	0	0	0	0	0	0	0	0
Bacteria	Myxococcota				0	0	0	0	0	0	0	0	0	0	0	0	0	0	0	0	0	0	0	0	0	0	0	0	0	0	0	0	0	0	0	0	0	0	0	0	0	0	0	0	0	0	0	0	0
Bacteria	Myxococcota	Myxococcia			0	0	0	0	0	0	0	0	0	0	0	0	0	0	0	0	0	0	0	0	0	0	0	0	0	0	0	0	0	0	0	0	0	0	0	0	0	0	0	0	0	0	0	0	0
Bacteria	Myxococcota	Myxococcia	Myxococcales		0	0	0	0	0	0	0	0	0	0	0	0	0	0	0	0	0	0	0	0	0	0	0	0	0	0	0	0	0	0	0	0	0	0	0	0	0	0	0	0	0	0	0	0	0
Bacteria	Myxococcota	Myxococcia	Myxococcales	Myxococcaceae	0	0	0	0	0	0	0	0	0	0	0	0	0	0	0	0	0	0	0	0	0	0	0	0	0	0	0	0	0	0	0	0	0	0	0	0	0	0	0	0	0	0	0	0	0
Bacteria	Myxococcota	Polyangia	Polyangiales	Polyangiaceae	0	0	0	0	0	0	0	0	0	0	0	0	0	0	0	0	0	0	0	0	0	0	0	0	0	0	0	0	0	0	0	0	0	0	0	0	0	0	0	0	0	0	0	0	0
Bacteria	Patescibacteria				0	0	0	0	0	0	0	0	1.49489	0	0	0	0	0	0	0	0	0	0	0	0	0	0	0	0	0	0	0	0	0	0	0	0	0	0	0	4.27205	0	0	0	0	0	0	0	0
Bacteria	Patescibacteria	Gracilibacteria			0	0	0	0	0	0	0	0	0	0	0	0	0	0	0	0	0	0	0	0	0	0	0	0	0	0	0	0	0	0	0	0	0	0	0	0	0	0	0	0	0	0	0	0	0
Bacteria	Patescibacteria	Gracilibacteria	1-14-2-50-48-13	1-14-2-50-48-13	0	0	0	0	0	0	0	0	0	0	0	0	0	0	0	0	0	0	0	0	0	0	0	0	0	0	0	0	0	0	0	0	0	0	0	0	3.18949	0	0	0	0	0	0	0	0
Bacteria	Patescibacteria	Gracilibacteria	Absconditabacterales	X112	1.18872	0	22.8726	0	0	0	0	0	0	0	14.318	0	0	0	0	0	0	0	0	0	0	0	0	0	7.58014	0	0	51.2602	0	0	1.47371	0	0	0	0	0	0	0	0	0	0	0	0	0	0
Bacteria	Patescibacteria	Gracilibacteria	BD1-5		1.37314	0	0	0	0	0	0	0	0	0	0	0	0	0	0	0	0	0	0	3.91129	0	0	0	0	0	0	0	0	0	0	0	0	0	0	0	0	0	0	0	0	0	0	0	0	0
Bacteria	Patescibacteria	Gracilibacteria	BD1-5	UBA2023	0	0	0	0	0	0	0	0	0	0	0	0	0	0	0	0	0	0	0	0	0	0	0	0	0	0	0	0	0	0	0	79.3961	0	0	0	0	0	0	0	0	0	0	0	0	0
Bacteria	Patescibacteria	Gracilibacteria	BD1-5	UBA6164	2.61401	0	0	0	0	0	0	0	0	0	0	0	0	0	0	0	0	0	0	52.5248	0	19.2332	0	0	0	0	0	0	0	0	0	0	0	0	0	0	0	0	0	0	0	0	0	0	0
Bacteria	Patescibacteria	Microgenomatia			0	0	0	0	0	0	0	0	0	0	0	0	0	0	0	0	0	0	0	0	0	0	0	0	0	0	0	0	0	0	0	0	0	0	0	0	0	0	0	0	0	0	0	0	0
Bacteria	Patescibacteria	Microgenomatia	UBA1400		0	0	0	0	0	0	0	0	0	0	0	0	0	0	0	0	0	0	0	0	0	0	0	0	0	0	0	0	0	0	0	0	0	0	0	0	0	0	0	0	0	0	0	0	0
Bacteria	Patescibacteria	Microgenomatia	UBA1400	PJMF01	0	0	0	0	0	0	0	0	0	0	0	0	0	0	0	0	0	0	0	0	0	0	0	0	0	0	0	0	0	0	0	0	0	0	0	0	0	0	0	0	0	0	0	0	0
Bacteria	Patescibacteria	Saccharimonadia			0	0	0	0	0	0	0	0	0	0	0	0	0	0	0	0	0	0	0	0	0	0	0	0	0	0	0	0	0	0	0	0	0	0	0	0	0	0	0	0	0	0	0	0	0
Bacteria	Patescibacteria	Saccharimonadia	Saccharimonadales		0	0	4.877	0	0	0	0	6.25366	6.72506	0	0	0	0	0	0	0	0	0	0	0	0	0	2.76044	5.01827	0	0	0	0	0	12.6821	0	0	0	0	2.80522	0	65.7694	0	0	0	0	0	12.9921	0	7.72251
Bacteria	Patescibacteria	Saccharimonadia	Saccharimonadales	Saccharimonadaceae	0	0	1.37775	0	0	0	4.00338	0	29.6023	0	6.21846	0	0	0	0	0	0	3.89965	0	0	0	0	4.48021	21.6245	2.11344	0	0	0	0	17.0854	0	22.1322	0	0	4.68042	0	114.589	0	0	0	0	0	13.6901	0	10.1656
Bacteria	Patescibacteria	Saccharimonadia	Saccharimonadales	UBA4665	0	0	0	0	0	0	0	0	0	0	0	0	0	0	0	0	0	0	0	0	0	0	0	0	0	0	0	0	0	0	0	0	0	0	0	0	0	0	0	0	0	0	0	0	0
Bacteria	Planctomycetota				33.287	0	32.474	0	21.4766	0	0	24.3452	0	0	0	2.64126	11.06	0	0	0	0	10.9476	0	0	6.7899	0	15.6768	0	41.8911	0	0	0	0	0	24.2902	0	0	0	0	0	0	0	0	0	0	2.96991	3.2975	4.79188	36.0451
Bacteria	Planctomycetota	Phycisphaerae	UBA1161	UBA1161	0	0	0	0	0	0	0	0	0	0	0	0	0	0	0	0	0	0	0	0	0	0	0	0	0	0	0	0	0	0	0	0	0	0	0	0	0	0	0	0	0	0	0	0	0
Bacteria	Planctomycetota	Planctomycetes			25.3778	1.60613	11.2217	0	4.32604	0	0	45.8246	23.7603	0	0	1.47268	16.7829	6.61441	6.81818	0	16.8099	15.7439	0	0	46.3828	3.64885	18.3174	5.47525	41.656	0	0	0	0	0	0	0	0	0	0	0	0	0	0	0	0	0	0	11.9794	51.6094
Bacteria	Planctomycetota	Planctomycetes	Gemmatales	Gemmataceae	0	0	0	0	0	0	0	0	0	0	0	0	0	0	0	0	0	0	0	0	0	0	0	0	0	0	0	0	0	0	0	0	0	0	0	0	0	0	0	0	0	0	0	0	0
Bacteria	Planctomycetota	Planctomycetes	Pirellulales		138.408	10.7437	22.7108	0	31.4658	0	21.2501	273.077	87.6682	0	0	28.9276	51.1154	29.7773	46.068	57.8076	51.0468	146.657	0	18.2938	136.755	8.75069	164.461	0	317.702	0	0	0	0	0	0	24.5316	0	0	0	0	3.76678	0	3.15062	0	0	44.6368	6.03465	83.6258	283.552
Bacteria	Planctomycetota	Planctomycetes	Pirellulales	Thermoguttaceae	111.6	0	13.0754	0	30.3968	0	0	104.169	32.1403	0	0	7.26296	28.0673	10.0849	48.3094	126.833	42.1228	3746.15	0	9.02273	81.8013	8.47761	111.997	0	222.57	0	0	0	0	0	0	27.8227	0	0	0	0	8.18032	0	0	0	0	38.3507	4.73384	30.4097	154.689
Bacteria	Planctomycetota	SZUA-567	SZUA-567	SZUA-567	266.991	0	286.151	0	49.3876	0	0	85.4316	0	0	0	0	0	0	0	0	0	0	0	0	0	0	0	0	0	0	0	0	0	0	159.307	0	0	6.92213	0	0	0	0	0	0	0	0	0	0	0
Bacteria	Proteobacteria				7.52161	2.5435	5.65632	0	0	17.6627	0	0	0	8.92871	7.7455	3.60755	11.2104	0	6.52635	0	0	15.9624	0	0	8.96596	0	23.1494	63.2919	18.7873	0	0	40.7977	33.1523	31.0471	39.0022	17.3855	0	24.3402	0	0	9.94947	0	4.55413	0	10.4456	9.75309	0	2.55357	0
Bacteria	Proteobacteria	Alphaproteobacteria			47.8482	0	0	0	0	0	0	0	1.07372	72.5429	0	26.7533	61.7742	0	17.6856	0	0	0	0	0	70.8432	0	98.6995	157.5	2.96884	0	0	0	1.04795	0	0	0	0	0	0	0	97.98	0	6.81056	0	0	0	15.3009	0	0
Bacteria	Proteobacteria	Alphaproteobacteria	Acetobacterales	Acetobacteraceae	0	0	0	0	0	0	0	0	0	0	0	0	0	0	0	0	0	0	0	0	0	0	0	0	0	0	0	0	0	0	0	0	0	0	0	0	0	0	0	0	0	0	0	0	0
Bacteria	Proteobacteria	Alphaproteobacteria	ATCC43930	Stellaceae	0	0	0	0	0	0	0	0	0	0	0	0	0	0	0	0	0	0	0	0	0	0	0	0	0	0	0	0	0	0	0	0	0	0	0	0	0	0	0	0	0	0	0	0	0
Bacteria	Proteobacteria	Alphaproteobacteria	Caulobacterales		0	0	0	0	0	0	0	0	0	0	0	0	0	0	0	0	0	0	0	0	0	0	0	0	0	0	0	0	0	0	0	0	0	0	0	0	0	0	0	0	0	0	0	0	0
Bacteria	Proteobacteria	Alphaproteobacteria	Caulobacterales	Caulobacteraceae	0	0	0	0	0	0	0	0	0	0	0	0	0	0	0	0	0	0	0	0	0	0	0	0	0	0	0	0	0	0	0	0	0	0	0	0	0	0	0	0	0	0	0	0	0
Bacteria	Proteobacteria	Alphaproteobacteria	Paracaedibacterales		1.54789	0	0	0	0	0	0	0	0	0	0	1.58255	4.38253	0	4.89654	0	0	0	0	0	4.47996	0	13.104	8.1919	0	0	0	0	0	0	0	0	0	0	0	0	6.17914	0	1.08047	0	0	0	0	0	0
Bacteria	Proteobacteria	Alphaproteobacteria	Paracaedibacterales	UBA11393	0	0	0	0	0	0	0	0	0	0	0	0	10.3292	1.93616	2.69109	0	0	0	0	0	5.69244	0	6.57696	24.7074	0	0	0	0	0	0	0	0	0	0	0	0	6.54203	0	0	0	0	0	0	0	0
Bacteria	Proteobacteria	Alphaproteobacteria	RF32		0	0	0	0	0	0	0	0	0	0	0	0	0	0	0	0	0	0	0	0	0	0	0	0	0	0	0	0	0	0	0	0	0	0	0	0	0	0	0	0	0	0	0	0	0
Bacteria	Proteobacteria	Alphaproteobacteria	RF32	CAG-239	0	0	0	0	0	0	0	0	0	0	0	0	0	0	0	0	0	0	0	0	0	0	0	0	0	0	0	0	0	0	0	0	0	0	0	0	0	0	0	0	0	0	0	0	0
Bacteria	Proteobacteria	Alphaproteobacteria	RF32	CAG-977	0	0	0	0	0	0	0	0	0	0	0	0	0	0	0	0	0	0	0	0	0	0	0	0	0	0	0	0	0	0	0	0	0	0	0	0	0	0	0	0	0	0	0	0	0
Bacteria	Proteobacteria	Alphaproteobacteria	RF32	UBA3637	0	0	0	0	0	0	0	0	0	0	0	0	0	0	0	0	0	0	0	0	0	0	0	0	0	0	0	0	0	0	0	0	0	0	0	0	0	0	0	0	0	0	0	0	0
Bacteria	Proteobacteria	Alphaproteobacteria	Rhizobiales		0	0	0	0	0	0	0	0	0	0	0	0	0	0	0	0	0	0	0	0	0	0	0	0	0	0	0	0	0	0	0	0	0	0	0	0	0	0	0	0	0	0	0	0	0
Bacteria	Proteobacteria	Alphaproteobacteria	Rhizobiales	Beijerinckiaceae	0	0	0	0	0	0	0	0	0	0	0	0	0	0	0	0	0	0	0	0	0	0	0	0	0	0	0	0	0	0	0	0	0	0	0	0	0	0	0	0	0	0	0	0	0
Bacteria	Proteobacteria	Alphaproteobacteria	Rhizobiales	Rhizobiaceae	0	0	0	0	0	0	0	0	0	0	4.89081	0	0	0	0	0	0	0	0	0	0	0	0	0	0	0	0	0	0	0	0	0	0	0	0	0	0	0	0	0	0	0	0	0	0
Bacteria	Proteobacteria	Alphaproteobacteria	Rhizobiales	Xanthobacteraceae	0	0	0	0	0	0	0	0	0	0	0	0	0	0	0	0	0	0	0	0	0	0	0	0	0	0	0	0	0	0	0	0	0	0	0	0	0	0	0	0	0	0	0	0	0
Bacteria	Proteobacteria	Alphaproteobacteria	Rickettsiales	Anaplasmataceae	0	0	0	614.194	0	0	0	0	2.08431	593.08	0	0	56.3419	0	0	0	0	24.0999	0	84.1137	0	0	505.746	0	0	0	0	0	0	0	396.154	0	0	0	0	0	0	0	180.597	0	0	0	0	0	0
Bacteria	Proteobacteria	Alphaproteobacteria	Rickettsiales	Rickettsiaceae	0	0	0	0	0	0	0	0	0	0	0	0	0	0	0	0	0	0	0	0	0	0	0	0	0	0	0	0	0	0	0	0	0	0	0	0	0	0	0	0	0	0	0	0	0
Bacteria	Proteobacteria	Alphaproteobacteria	Rickettsiales	UBA1997	0	0	0	0	0	0	0	0	0	0	0	0	0	0	0	0	4.78221	0	0	0	0	0	0	0	0	0	0	0	0	0	0	0	0	0	0	0	0	0	0	0	0	0	14.8634	0	0
Bacteria	Proteobacteria	Alphaproteobacteria	Rs-D84		0	0	0	0	0	0	0	0	0	0	0	0	0	0	0	0	0	0	0	0	0	0	0	0	0	0	0	0	0	0	0	0	0	0	0	0	0	0	0	0	0	0	0	0	0
Bacteria	Proteobacteria	Alphaproteobacteria	Rs-D84	Rs-D84	5.62745	0	0	0	0	0	0	0	0	0	0	0	0	0	1.98639	0	25.2236	0	0	0	0	0	0	0	0	0	0	0	0	0	0	0	0	0	0	0	0	0	0	0	0	0	0	0	0
Bacteria	Proteobacteria	Alphaproteobacteria	Sphingomonadales	Sphingomonadaceae	0	0	0	0	0	0	0	0	0	0	0	0	0	0	0	0	0	0	0	0	0	0	0	0	0	0	0	0	7.47247	0	0	0	0	0	0	0	0	0	0	0	0	0	0	0	0
Bacteria	Proteobacteria	Alphaproteobacteria	TMED127	TMED127	0	0	0	0	0	0	0	0	0	0	0	0	0	0	0	0	0	0	0	0	0	0	0	0	0	0	0	0	0	0	0	0	0	0	0	0	0	0	0	0	0	0	0	0	0
Bacteria	Proteobacteria	Alphaproteobacteria	UBA1301	UBA1301	0	0	0	0	0	0	0	0	0	0	0	0	0	0	0	0	0	0	0	0	0	0	0	0	0	0	0	0	0	0	0	0	0	0	0	0	0	0	0	0	0	0	0	0	0
Bacteria	Proteobacteria	Alphaproteobacteria	UBA3830	UBA3830	23.1349	1.02076	0	0	0	0	0	0	0	0	0	25.2054	0	0	0	0	0	0	0	0	0	0	0	121.834	0	0	0	0	0	0	0	0	0	0	0	0	32.9088	0	0	0	0	0	0	0	0
Bacteria	Proteobacteria	Gammaproteobacteria			5.86798	5.96932	2.64656	0	51.4363	96.5811	0	7.84868	5.70365	0	0	7.62939	4.92648	0	14.643	0	0	44.4783	0	0	19.7341	0	0	127.921	100.387	0	0	18.0892	39.7856	256.985	69.4962	14.4869	0	12.8898	8.26436	0	1.80297	0	0	0	23.3485	11.6792	9.81992	0	0
Bacteria	Proteobacteria	Gammaproteobacteria	Burkholderiales		106.104	20.7822	77.3822	0	116.71	335.071	0	0	140.348	0	12.9791	91.8585	28.1885	0	0	0	0	19.4747	0	0	218.664	0	0	0	0	408.412	119.307	90.5976	319.69	38.8359	140.263	103.085	0	122.809	29.5899	0	30.4994	0	1.51643	8.77304	103.783	126.517	0	13.9612	0
Bacteria	Proteobacteria	Gammaproteobacteria	Burkholderiales	Burkholderiaceae	0	0	0	0	0	0	0	0	0	0	0	0	0	0	0	0	0	0	0	0	0	0	0	0	0	0	112.003	240.832	152.378	0	653.111	134.857	0	260.034	0	0	0	0	0	0	2.81042	0	0	0	0
Bacteria	Proteobacteria	Gammaproteobacteria	Burkholderiales	Gallionellaceae	0	0	0	0	0	0	0	0	0	0	0	0	0	0	0	0	0	0	0	0	0	0	0	0	0	0	0	0	0	0	0	0	0	0	0	0	0	0	0	0	0	0	0	0	0
Bacteria	Proteobacteria	Gammaproteobacteria	Burkholderiales	Methylophilaceae	0	0	0	0	0	0	0	0	0	0	0	0	0	0	0	0	0	0	0	0	0	0	0	0	0	0	0	0	0	0	0	0	0	0	0	0	0	0	0	0	0	0	0	0	0
Bacteria	Proteobacteria	Gammaproteobacteria	Burkholderiales	Palsa-1005	0	0	0	0	0	0	0	0	0	0	0	0	0	0	0	0	0	0	0	0	0	0	0	0	0	0	0	0	0	0	0	0	0	0	0	0	0	0	0	0	46.0061	35.5695	2.68362	0	0
Bacteria	Proteobacteria	Gammaproteobacteria	Burkholderiales	Rhodocyclaceae	83.1161	13.6531	69.9608	0	163.586	312.376	0	0	102.718	0	0	134.401	34.8405	0	0	0	0	17.8176	0	0	432.575	0	1.75483	0	0	215.182	0	47.1	332.009	16.9485	12.6093	60.8126	0	32.6417	78.8018	0	49.0812	0	1.15363	0	0	42.4194	0	0	0
Bacteria	Proteobacteria	Gammaproteobacteria	Enterobacterales		0	0	0	0	238.347	32.316	0	35.6928	0	0	0	0	0	0	95.7099	0	0	0	0	0	0	0	0	0	0	0	0	0	0	191.433	0	0	0	0	0	0	0	0	9.59151	0	0	0	0	0	0
Bacteria	Proteobacteria	Gammaproteobacteria	Enterobacterales	Enterobacteriaceae	0	0	0	0	120.651	0	0	9.40739	0	0	0	0	0	0	43.8008	0	0	0	0	0	0	0	0	0	0	0	0	0	0	0	0	0	0	0	0	0	0	0	0	0	0	0	0	0	0
Bacteria	Proteobacteria	Gammaproteobacteria	Pseudomonadales		0	10.8563	0	0	0	0	0	0	0	0	0	0	0	0	0	0	0	0	0	0	0	0	0	0	0	0	0	0	3.05771	0	0	0	0	0	0	0	0	0	0	0	0	0	4.89724	0	0
Bacteria	Proteobacteria	Gammaproteobacteria	Pseudomonadales	Halomonadaceae	0	0	0	0	0	0	0	0	0	0	10.1288	0	0	0	0	0	0	0	0	0	0	0	0	0	2.92634	0	0	0	0	0	0	0	0	0	0	0	0	0	0	0	0	0	0	0	0
Bacteria	Proteobacteria	Gammaproteobacteria	Pseudomonadales	Moraxellaceae	0	0	0	0	0	0	0	6.04888	0	0	0	0	0	0	0	0	0	0	0	0	0	0	0	0	0	0	0	0	0	0	0	0	0	0	0	0	0	0	0	69.1146	0	0	0	0	0
Bacteria	Proteobacteria	Gammaproteobacteria	Pseudomonadales	Pseudomonadaceae	0	55.2928	0	0	0	0	0	0	0	0	0	0	0	0	0	0	0	0	0	0	0	0	0	0	0	0	0	0	0	0	0	0	0	0	0	0	0	0	0	0	0	0	0	0	0
Bacteria	Proteobacteria	Gammaproteobacteria	Steroidobacterales	Steroidobacteraceae	0	0	0	0	0	0	0	0	0	0	0	0	0	0	0	0	0	0	0	0	0	0	0	0	0	0	0	0	0	0	0	0	0	0	0	0	0	0	0	0	0	0	0	0	0
Bacteria	Proteobacteria	Gammaproteobacteria	UBA9339	UBA9339	0	0	0	0	0	0	0	0	0	0	0	0	0	0	0	0	0	215.254	0	0	0	0	0	614.58	563.822	0	0	0	0	0	0	0	0	0	0	0	0	0	0	0	0	0	0	0	0
Bacteria	Proteobacteria	Gammaproteobacteria	Xanthomonadales		0	0	0	0	0	0	0	0	0	0	0	0	0	0	0	0	0	0	0	0	0	0	0	0	0	0	0	4.77438	9.16844	0	5.47892	0	0	0	0	0	0	0	0	0	0	0	0	0	0
Bacteria	Proteobacteria	Gammaproteobacteria	Xanthomonadales	Rhodanobacteraceae	0	0	0	0	0	0	0	0	0	0	0	0	0	0	0	0	0	0	0	0	0	0	0	0	0	0	0	0	13.4888	0	10.7275	0	0	0	0	0	0	0	0	0	0	0	0	0	0
Bacteria	Proteobacteria	Gammaproteobacteria	Xanthomonadales	Xanthomonadaceae	0	0	0	0	0	0	0	0	0	0	0	0	0	0	0	0	0	0	0	0	0	0	0	0	0	0	0	0	0	0	0	0	0	0	0	0	0	0	0	0	0	0	0	0	0
Bacteria	Riflebacteria	Ozemobacteria	Ozemobacterales	Ozemobacteraceae	0	0	0	0	0	0	0	0	0	0	0	0	0	0	0	0	0	0	0	0	0	0	0	0	0	0	0	0	0	0	0	0	0	0	0	0	0	0	0	0	0	0	0	0	0
Bacteria	Spirochaetota				0	11.4422	0	0	0	0	0	0	0	0	0	2.40503	16.7231	0	3.07034	0	0	0	0	0	0	0	0	0	11.9773	0	0	0	10.5726	0	0	0	0	0	4.32431	0	15.1027	0	0	0	0	2.6394	0	0	0
Bacteria	Spirochaetota	GWE2-31-10	GWE2-31-10	GWE2-31-10	0	0	0	0	0	0	0	0	0	0	0	0	0	0	0	0	0	0	0	0	0	0	0	0	0	0	0	0	0	0	0	0	0	0	0	0	0	0	0	0	0	0	0	0	0
Bacteria	Spirochaetota	Spirochaetia			41.3068	586.412	244.411	11.8121	83.2463	51.4345	0	0	258.808	693.814	0	368.312	169.874	0	64.4427	144.978	134.932	199.012	0	489.63	59.0019	28.9785	111.316	28.115	159.462	91.1609	30.307	0	213.39	241.339	64.7354	40.8869	0	27.1473	13.8315	483.854	122.263	0	4.71922	0	26.4835	342.826	115.111	491.225	0
Bacteria	Spirochaetota	Spirochaetia	Spirochaetales		0	0	1.83718	0	0	0	0	0	3.30982	0	0	0	0	0	0	0	0	0	0	0	0	0	0	0	0	0	0	0	0	0	0	0	0	0	0	0	0	0	0	0	0	0	0	0	0
Bacteria	Spirochaetota	Spirochaetia	Spirochaetales	Alkalispirochaetaceae	0	0	0	0	0	0	0	0	0	0	0	0	0	0	0	0	0	0	0	0	0	0	0	0	0	0	0	0	0	0	0	0	0	0	0	0	0	0	0	0	0	0	0	0	0
Bacteria	Spirochaetota	Spirochaetia	Treponematales		156.741	1117.66	661.519	0	144.887	14.0928	0	0	378.334	369.649	73.0272	458.787	245.588	27.893	108.033	454.338	120.175	229.666	73.1517	402.608	64.8096	16.974	213.187	0	232.718	188.247	18.8267	45.5632	488.184	308.399	88.174	73.9864	4.88363	72.198	3.38048	654.567	181.767	0	17.6507	0	32.0491	522.672	120.386	407.823	0
Bacteria	Spirochaetota	Spirochaetia	Treponematales	Treponemataceae	116.638	7.41022	469.834	0	0	0	0	0	0	0	0	0	0	0	0	0	0	0	0	0	0	0	0	0	0	0	0	0	0	0	0	0	0	0	0	613.667	145.532	0	0	0	0	77.5316	0	0	0
Bacteria	Spirochaetota	Spirochaetia	Treponematales	Treponemataceae B	47.7074	1401.72	409.906	0	211.83	4.83711	25.352	0	1045.13	660.325	125.782	1435.08	432.225	67.6276	201.726	958.944	382.395	575.233	196.305	1903.78	184.527	116.946	467.449	80.6734	255.149	144.104	57.9461	4.44237	724.118	572.399	177.122	55.4279	0	27.5699	32.6587	0	120.732	0	25.5256	6.1485	34.4114	782.118	208.584	947.284	0
Bacteria	Spirochaetota	UBA12135	UBA12135	UBA12135	0	0	0	0	0	0	0	0	0	0	0	0	0	0	0	0	0	0	0	0	0	0	0	0	0	0	0	0	0	0	0	0	0	0	0	0	0	0	0	0	0	0	0	0	0
Bacteria	Spirochaetota	UBA4802	UBA4802		0	0	0	0	0	0	0	0	0	0	0	0	0	0	0	0	0	0	0	0	0	0	0	0	0	0	0	0	0	0	0	0	0	0	0	0	0	0	0	0	0	0	0	0	0
Bacteria	Spirochaetota	UBA4802	UBA4802	UBA5550	0	0	0	0	0	0	0	0	0	0	0	0	0	0	0	0	0	0	0	0	0	0	0	0	0	0	0	0	0	0	0	0	0	0	0	0	0	0	0	0	0	0	0	0	0
Bacteria	Synergistota	Synergistia	Synergistales		0	1.02076	0	0	105.423	0	0	0	83.7571	0	0	1.48857	0	0	0	0	0	4.23446	0	0	0	32.6337	0	12.0376	80.9423	0	0	0	0	0	3.58028	0	0	0	0	0	2.47979	0	0	0	0	0	0	0	0
Bacteria	Synergistota	Synergistia	Synergistales	Aminobacteriaceae	8.1252	0	3.30329	0	52.789	0	0	0	3.42014	0	0	8.87024	0	0	0	0	0	0	0	0	0	134.314	0	0	0	0	0	0	0	0	3.24065	0	0	0	0	0	0	0	0	0	0	0	0	0	0
Bacteria	Synergistota	Synergistia	Synergistales	Synergistaceae	0	0	0	0	34.3831	0	0	0	27.488	0	0	0	0	0	0	0	0	1.52209	0	0	0	0	0	7.22736	7.80848	0	0	0	0	0	0	0	0	0	0	0	2.56284	0	0	0	0	0	0	0	0
Bacteria	Verrucomicrobiota				0	0	0	0	11.5021	13.5837	0	0	0	0	0	12.07	5.35424	0	0	0	0	0	0	0	6.1139	5.81129	0	0	2.33504	9.95149	0	0	0	0	0	0	0	0	0	0	0	0	0	0	0	0	0	0	0
Bacteria	VerrucomicrobiotaA	Chlamydiia			0	0	0	0	0	0	0	0	0	0	0	0	0	0	0	0	0	0	0	0	0	0	0	0	0	0	0	0	0	0	0	0	0	0	0	0	0	0	0	0	0	0	0	0	0
Bacteria	VerrucomicrobiotaA	Chlamydiia	Parachlamydiales		0	0	0	0	0	0	0	0	0	0	0	0	0	0	0	0	0	0	0	0	0	0	0	0	0	0	0	0	0	0	0	0	0	0	0	0	0	0	0	0	0	0	0	0	0
Bacteria	VerrucomicrobiotaA	Chlamydiia	Parachlamydiales	Rhabdochlamydiaceae	0	0	0	0	0	0	0	0	0	0	0	0	0	0	0	0	0	0	0	0	0	0	0	0	0	0	0	0	0	0	0	0	0	0	0	0	0	0	0	0	0	0	0	0	0
Bacteria	Verrucomicrobiota	Kiritimatiellae			0	0	0	0	0	0	0	0	0	0	0	0	0	0	0	0	0	0	0	0	0	0	0	0	0	0	0	0	0	0	0	3.57922	0	0	0	0	0	0	0	0	0	0	0	0	0
Bacteria	Verrucomicrobiota	Kiritimatiellae	RFP12		0	0	0	0	0	0	0	0	0	0	0	0	0	0	0	0	0	0	0	0	0	0	0	0	0	0	0	0	0	0	0	16.2273	0	0	0	0	0	0	0	0	0	0	0	0	0
Bacteria	Verrucomicrobiota	Kiritimatiellae	RFP12	UBA1067	0	0	0	0	0	0	0	0	0	0	0	0	0	0	0	0	0	0	0	0	0	0	0	0	0	0	0	0	0	0	0	51.725	0	0	0	0	0	0	0	0	0	0	0	0	0
Bacteria	Verrucomicrobiota	Verrucomicrobiae			2.42585	11.598	0	0	155.691	65.7758	0	0	0	0	0	70.1476	25.5201	0	2.44576	0	0	1.59976	0	0	21.2222	28.8491	0	9.76374	18.5297	0	0	0	11.7104	0	0	6.80213	0	0	5.45429	0	0	0	0	0	1.50456	0	0	0	0
Bacteria	Verrucomicrobiota	Verrucomicrobiae	Chthoniobacterales		0	0	0	0	26.2436	0	0	0	0	0	0	0	0	0	0	0	0	0	0	0	0	0	0	0	0	0	0	0	0	0	0	0	0	0	0	0	0	0	0	0	0	0	0	0	0
Bacteria	Verrucomicrobiota	Verrucomicrobiae	Chthoniobacterales	Chthoniobacteraceae	0	0	0	0	58.1639	0	0	0	0	0	0	0	0	0	0	0	0	0	0	0	0	0	0	0	0	0	0	0	0	0	0	0	0	0	0	0	0	0	0	0	0	0	0	0	0
Bacteria	Verrucomicrobiota	Verrucomicrobiae	Methylacidiphilales		0	0	0	0	22.8079	9.24355	0	0	0	0	0	10.1504	0	0	0	0	0	0	0	0	0	0	0	0	0	0	0	0	7.63556	0	0	0	0	0	1.72097	0	0	0	0	0	0	0	0	0	0
Bacteria	Verrucomicrobiota	Verrucomicrobiae	Opitutales		13.4115	124.436	0	0	150.619	130.894	0	0	0	0	0	156.706	45.6913	0	11.3581	0	0	12.0881	0	0	276.092	82.9826	0	3.74849	47.2609	5.18617	19.3089	0	0	0	0	151.46	0	54.3135	3.98725	0	0	0	0	0	3.95657	91.4373	7.45481	0	0
Bacteria	Verrucomicrobiota	Verrucomicrobiae	Opitutales	CAG-312	0	0	0	0	0	0	0	0	0	0	0	0	0	0	0	0	0	0	0	0	0	0	0	0	0	0	0	0	0	0	0	0	0	0	0	0	0	0	0	0	0	0	0	0	0
Bacteria	Verrucomicrobiota	Verrucomicrobiae	Opitutales	Opitutaceae	0	0	0	0	0	0	0	0	0	0	0	0	0	0	0	0	0	0	0	0	0	0	0	0	0	0	0	0	0	4.45316	0	0	0	0	0	0	0	0	0	0	8.65303	0	0	5.16798	0
Bacteria	Verrucomicrobiota	Verrucomicrobiae	Opitutales	UBA953	0	64.6068	0	0	11.8118	62.4839	0	0	0	0	0	0	0	0	0	0	0	0	0	0	0	0	0	0	0	0	0	0	0	0	0	85.7231	0	18.9692	1.29399	0	0	0	0	0	0	49.2541	3.41573	0	0
Bacteria	Verrucomicrobiota	Verrucomicrobiae	Opitutales	UBA9783	0	0	0	0	0	0	0	0	0	0	0	0	108.574	0	0	0	0	0	0	0	50.243	0	0	0	0	0	0	0	0	0	0	0	0	0	0	0	0	0	0	0	0	0	0	0	0
Bacteria	Verrucomicrobiota	Verrucomicrobiae	Pedosphaerales		0	0	0	0	0	0	0	0	0	0	0	0	0	0	0	0	0	0	0	0	0	0	0	0	0	0	0	0	0	0	0	0	0	0	0	0	0	0	0	0	0	0	0	0	0
Bacteria	Verrucomicrobiota	Verrucomicrobiae	Pedosphaerales	Pedosphaeraceae	0	0	0	0	0	0	0	0	0	0	0	0	0	0	0	0	0	0	0	0	0	0	0	0	0	0	0	0	0	0	0	0	0	0	0	0	0	0	0	0	0	0	0	0	0
[truncated: 84 more columns]

## Sheet: S4
Table S4. Moran's I phylogenetic autocorrelation index calculated for 123 prokaryote families. Significance was assessed with 9999 random permutations. P-values <0.05 are indicated by asterisks.
Domain	Phylum	Class	Order	Family	Moran's I index p-value	Moran's I_significant p <=0.05	FDR-corrected p-value	FDR-corrected p <=0.05
Archaea	Halobacteriota	Methanomicrobia	Methanomicrobiales		0.0628		0.105814
Archaea	Halobacteriota	Methanosarcinia	Methanosarcinales	Methanosarcinaceae	0.0202	*	0.0698108
Archaea	Methanobacteriota	Methanobacteria	Methanobacteriales		0.5838		0.629889
Archaea	Methanobacteriota	Methanobacteria	Methanobacteriales	Methanobacteriaceae	0.8179		0.831419
Archaea	Thermoplasmatota	Thermoplasmata			0.0655		0.108872
Archaea	Thermoplasmatota	Thermoplasmata	Methanomassiliicoccales		0.1665		0.204795
Archaea	Thermoplasmatota	Thermoplasmata	Methanomassiliicoccales	Methanomethylophilaceae	0.0741		0.118112
Archaea	Thermoproteota	Bathyarchaeia	B26.1		0.0422	*	0.0915203
Archaea	Thermoproteota	Bathyarchaeia	B26.1	UBA233	0.028	*	0.0765333
Bacteria	Acidobacteriota				0.1727		0.210318
Bacteria	Acidobacteriota	Holophagae	Holophagales	Holophagaceae	0.013	*	0.05494
Bacteria	Acidobacteriota	UBA6911	UBA6911	UBA6911	0.2117		0.252807
Bacteria	Actinobacteriota				0.0007	*	0.0123	*
Bacteria	Actinobacteriota	Actinomycetia			0.1494		0.18773
Bacteria	Actinobacteriota	Actinomycetia	Actinomycetales		0.1763		0.212597
Bacteria	Actinobacteriota	Actinomycetia	Actinomycetales	Bifidobacteriaceae	0.3075		0.353481
Bacteria	Actinobacteriota	Actinomycetia	Propionibacteriales		0.0438	*	0.0915203
Bacteria	Actinobacteriota	Actinomycetia	Propionibacteriales	Propionibacteriaceae	0.0803		0.125024
Bacteria	Actinobacteriota	Coriobacteriia			0.3517		0.400547
Bacteria	Actinobacteriota	Coriobacteriia	Coriobacteriales		0.0005	*	0.0123	*
Bacteria	Actinobacteriota	Coriobacteriia	Coriobacteriales	UBA8131	0.7403		0.765184
Bacteria	Bacteroidota				0.0248	*	0.0726286
Bacteria	Bacteroidota	Bacteroidia			0.0042	*	0.0278368	*
Bacteria	Bacteroidota	Bacteroidia	Bacteroidales		0.0001	*	0.0041	*
Bacteria	Bacteroidota	Bacteroidia	Bacteroidales	Azobacteroidaceae	0.0075	*	0.0384375	*
Bacteria	Bacteroidota	Bacteroidia	Bacteroidales	Bacteroidaceae	0.022	*	0.0712105
Bacteria	Bacteroidota	Bacteroidia	Bacteroidales	Dysgonomonadaceae	0.0395	*	0.0914673
Bacteria	Bacteroidota	Bacteroidia	Bacteroidales	Marinilabiliaceae	0.0372	*	0.0897176
Bacteria	Bacteroidota	Bacteroidia	Bacteroidales	P3	0.1504		0.18773
Bacteria	Bacteroidota	Bacteroidia	Bacteroidales	Paludibacter Aceae	0.057		0.0997859
Bacteria	Bacteroidota	Bacteroidia	Bacteroidales	Prolixibacteraceae	0.038	*	0.0898846
Bacteria	Bacteroidota	Bacteroidia	Bacteroidales	Rikenellaceae	0.019	*	0.0687353
Bacteria	Bacteroidota	Bacteroidia	Bacteroidales	Tannerellaceae	0.0144	*	0.0571355
Bacteria	Bacteroidota	Bacteroidia	Bacteroidales	UBA4181	0.0728		0.117821
Bacteria	Bacteroidota	Bacteroidia	Bacteroidales	UBA932	0.0043	*	0.0278368	*
Bacteria	Bacteroidota	Bacteroidia	Bacteroidales	VadinHA17	0.1167		0.15949
Bacteria	Bacteroidota	Bacteroidia	Bacteroidales	WCHB1.69	0.0897		0.132929
Bacteria	Bacteroidota	Bacteroidia	Chitinophagales	Chitinophagaceae	0.0561		0.0997859
Bacteria	Bacteroidota	Kapabacteria	Kapabacteriales		0.0934		0.135155
Bacteria	Campylobacterota	Campylobacteria			0.054		0.0991343
Bacteria	Campylobacterota	Campylobacteria	Campylobacterales		0.0576		0.0997859
Bacteria	Chloroflexota	Dehalococcoidia	Dehalococcoidales	Dehalococcoidaceae	0.0247	*	0.0726286
Bacteria	Cloacimonadota	Cloacimonadia	Cloacimonadales		0.0287	*	0.0767413
Bacteria	Deferribacterota	Deferribacteres			0.6933		0.722677
Bacteria	Deferribacterota	Deferribacteres	Deferribacterales		0.8638		0.8638
Bacteria	Desulfobacterota				0.0408	*	0.0914673
Bacteria	Desulfobacterota	Desulfarculia	Adiutricales	Adiutricaceae	0.0241	*	0.0726286
Bacteria	Desulfobacterota	Desulfobulbia	Desulfobulbales		0.0355	*	0.0891122
Bacteria	Desulfobacterota	Desulfobulbia	Desulfobulbales	Desulfocapsaceae	0.1511		0.18773
Bacteria	Desulfobacterota	Desulfovibrionia	Desulfovibrionales		0.084		0.12915
Bacteria	Desulfobacterota	Desulfovibrionia	Desulfovibrionales	Desulfovibrionaceae	0.1285		0.169952
Bacteria	Elusimicrobiota	Endomicrobia	Endomicrobiales		0.0001	*	0.0041	*
Bacteria	Elusimicrobiota	Endomicrobia	Endomicrobiales	Endomicrobiaceae	0.0001	*	0.0041	*
Bacteria	Fibrobacterota	Chitinivibrionia	Chitinivibrionales		0.0369	*	0.0897176
Bacteria	Fibrobacterota	Chitinivibrionia	Chitinivibrionales	Chitinispirillaceae	0.0016	*	0.0190091	*
Bacteria	Fibrobacterota	Chitinivibrionia	Chitinivibrionales	Chitinivibrionaceae	0.0929		0.135155
Bacteria	Fibrobacterota	Fibrobacteria	Fibrobacterales	Fibrobacteraceae	0.0002	*	0.00615	*
Bacteria	Firmicutes				0.0715		0.11726
Bacteria	Firmicutes A				0.467		0.517486
Bacteria	Firmicutes A	Clostridia			0.2992		0.347185
Bacteria	Firmicutes A	Clostridia A	Christensenellales		0.0106	*	0.0482889	*
Bacteria	Firmicutes A	Clostridia A	Christensenellales	CAG.552	0.0075	*	0.0384375	*
Bacteria	Firmicutes A	Clostridia A	Christensenellales	CAG.74	0.0068	*	0.0384375	*
Bacteria	Firmicutes A	Clostridia	Acetivibrionales		0.2147		0.253924
Bacteria	Firmicutes A	Clostridia	Lachnospirales		0.0509		0.0974682
Bacteria	Firmicutes A	Clostridia	Lachnospirales	CAG.274	0.1128		0.155892
Bacteria	Firmicutes A	Clostridia	Lachnospirales	Lachnospiraceae	0.057		0.0997859
Bacteria	Firmicutes A	Clostridia	Oscillospirales		0.1412		0.182817
Bacteria	Firmicutes A	Clostridia	Oscillospirales	Acutalibacteraceae	0.0351	*	0.0891122
Bacteria	Firmicutes A	Clostridia	Oscillospirales	Oscillospiraceae	0.1265		0.169125
Bacteria	Firmicutes A	Clostridia	Oscillospirales	Ruminococcaceae	0.0485	*	0.0962177
Bacteria	Firmicutes A	Clostridia	Peptostreptococcales		0.0016	*	0.0190091	*
Bacteria	Firmicutes A	Clostridia	Peptostreptococcales	Anaerovoracaceae	0.0017	*	0.0190091	*
Bacteria	Firmicutes B				0.0409	*	0.0914673
Bacteria	Firmicutes B	Dehalobacteriia			0.0187	*	0.0687353
Bacteria	Firmicutes B	Dehalobacteriia	UBA4068	UBA4068	0.0246	*	0.0726286
Bacteria	Firmicutes B	Desulfotomaculia	Desulfotomaculales		0.0256	*	0.0732279
Bacteria	Firmicutes B	Peptococcia	DRI.13		0.0209	*	0.0698108
Bacteria	Firmicutes	Bacilli			0.1		0.140052
Bacteria	Firmicutes	Bacilli	Lactobacillales		0.2748		0.321909
Bacteria	Firmicutes	Bacilli	Lactobacillales	Lactobacillaceae	0.5974		0.638958
Bacteria	Firmicutes	Bacilli	Lactobacillales	Streptococcaceae	0.0456	*	0.09348
Bacteria	Firmicutes	Bacilli	Mycoplasmatales		0.0101	*	0.0477808	*
Bacteria	Firmicutes	Bacilli	Mycoplasmatales	Mycoplasmoidaceae	0.0039	*	0.0278368	*
Bacteria	Patescibacteria	Gracilibacteria	Absconditabacterales	X112	0.8273		0.834081
Bacteria	Patescibacteria	Saccharimonadia	Saccharimonadales		0.7553		0.774182
Bacteria	Patescibacteria	Saccharimonadia	Saccharimonadales	Saccharimonadaceae	0.3963		0.447201
Bacteria	Planctomycetota				0.5258		0.577441
Bacteria	Planctomycetota	Planctomycetes			0.0007	*	0.0123	*
Bacteria	Planctomycetota	Planctomycetes	Pirellulales		0.0267	*	0.0746386
Bacteria	Planctomycetota	Planctomycetes	Pirellulales	Thermoguttaceae	0.0031	*	0.0272357	*
Bacteria	Planctomycetota	SZUA.567	SZUA.567	SZUA.567	0.0322	*	0.0842681
Bacteria	Proteobacteria				0.0072	*	0.0384375	*
Bacteria	Proteobacteria	Alphaproteobacteria			0.0035	*	0.0278368	*
Bacteria	Proteobacteria	Alphaproteobacteria	Paracaedibacterales		0.1445		0.185141
Bacteria	Proteobacteria	Alphaproteobacteria	Paracaedibacterales	UBA11393	0.6631		0.703115
Bacteria	Proteobacteria	Alphaproteobacteria	Rickettsiales	Anaplasmataceae	0.5408		0.588658
Bacteria	Proteobacteria	Alphaproteobacteria	Rickettsiales	Rickettsiaceae	0.021	*	0.0698108
Bacteria	Proteobacteria	Alphaproteobacteria	Rs.D84	Rs.D84	0.6908		0.722677
Bacteria	Proteobacteria	Gammaproteobacteria			0.0025	*	0.0236538	*
Bacteria	Proteobacteria	Gammaproteobacteria	Burkholderiales		0.0043	*	0.0278368	*
Bacteria	Proteobacteria	Gammaproteobacteria	Burkholderiales	Burkholderiaceae	0.0021	*	0.021525	*
Bacteria	Proteobacteria	Gammaproteobacteria	Burkholderiales	Palsa.1005	0.0435	*	0.0915203
Bacteria	Proteobacteria	Gammaproteobacteria	Burkholderiales	Rhodocyclaceae	0.0984		0.140052
Bacteria	Proteobacteria	Gammaproteobacteria	Enterobacterales		0.4251		0.475339
Bacteria	Proteobacteria	Gammaproteobacteria	Xanthomonadales		0.1002		0.140052
Bacteria	Proteobacteria	Gammaproteobacteria	Xanthomonadales	Rhodanobacteraceae	0.1194		0.161387
Bacteria	Spirochaetota				0.1339		0.17521
Bacteria	Spirochaetota	Spirochaetia			0.0523		0.0974682
Bacteria	Spirochaetota	Spirochaetia	Treponematales		0.0894		0.132929
Bacteria	Spirochaetota	Spirochaetia	Treponematales	Treponemataceae	0.0134	*	0.05494
Bacteria	Spirochaetota	Spirochaetia	Treponematales	Treponemataceae B	0.0464	*	0.0935607
Bacteria	Synergistota	Synergistia	Synergistales		0.0079	*	0.038868	*
Bacteria	Synergistota	Synergistia	Synergistales	Aminobacteriaceae	0.0439	*	0.0915203
Bacteria	Synergistota	Synergistia	Synergistales	Synergistaceae	0.0015	*	0.0190091	*
Bacteria	Verrucomicrobiota				0.0517		0.0974682
Bacteria	Verrucomicrobiota	Kiritimatiellae			0.0506		0.0974682
Bacteria	Verrucomicrobiota	Kiritimatiellae	RFP12		0.0749		0.118112
Bacteria	Verrucomicrobiota	Kiritimatiellae	RFP12	UBA1067	0.0886		0.132929
Bacteria	Verrucomicrobiota	Verrucomicrobiae			0.0056	*	0.03444	*
Bacteria	Verrucomicrobiota	Verrucomicrobiae	Opitutales		0.0189	*	0.0687353
Bacteria	Verrucomicrobiota	Verrucomicrobiae	Opitutales	Opitutaceae	0.0613		0.104721
Bacteria	Verrucomicrobiota	Verrucomicrobiae	Opitutales	UBA953	0.0124	*	0.0544714

## Sheet: S5
Table S5. Relative abundance of prokaryotic CAZymes in gut metagenomes with upward of 10000 contigs longer than 1000 bps. Relative abundance is given as transcripts per million (TPM).
		Color scale	<100	100-500	>500
			Cryp	MD_RNA_1	HSRNA1	SA16-13	US17	AUST14-12	POROTERMES52	PORO-CHILI	AUS89	AUS109	THAI112	H2	THAI31	THAI114	G678_2	SING74	AUS102	AUS91	KE15-30	M16	AUS111	US10	MAL39	AUS110	AUS117	Chi15_131	BRA31	G13-144	NG30	THAI23	G13-54	RDCT112	THAI63	TBRU2.3A	NG90	THAI98	US1	AUS88	AUS121	AUS47	TBRU8.25	CF_RNA_1	NG87	RDCT185	G13-107	RDCT165	CAM16-02a
			1	2	3	4	5	6	7	8	9	10	11	12	13	14	15	16	17	18	19	20	21	22	23	24	25	26	27	28	29	30	31	32	33	34	36	37	38	39	40	41	42	43	44	45	46	47	48
			Cryptocercus kyebangensis	Mastotermes darwiniensis	Hodotermopsis sjostedti	Hodotermes mossambicus	Zootermopsis nevadensis	Stolotermes victoriensis	Porotermes planiceps	Porotermes quadricollis	Kalotermes sp.	Glyptotermes sp.	Glyptotermes sp. 4	Glyptotermes sp.	Glyptotermes sp. 3	Glyptotermes sp. 1	Rugitermes sp. A	Neotermes sp. A	Neotermes sp.	Neotermes sp.	Bifiditermes sp.	Tauritermes sp.	Incisitermes nr. barretti	Incisitermes snyderi	Cryptotermes domesticus	Cryptotermes sp.	Cryptotermes sp.	Stylotermes sp.	Serritermes serrifer	Glossotermes oculatus	Parrhinotermes browni	Parrhinotermes sp. A	Dolichorhinotermes longilabius	Schedorhinotermes lamanianus	Schedorhinotermes sp. 3	Schedorhinotermes sarawakensis	Prorhinotermes inopinatus	Reticulitermes sp. A	Reticulitermes nelsonae	Heterotermes cf. paradoxus	Heterotermes cf. paradoxus	Heterotermes vagus	Heterotermes tenuior	Coptotermes formosanus	Coptotermes elisae	Coptotermes	Coptotermes testaceus	Sphaerotermes sphaerothorax	Acanthotermes acanthothorax
			Cryptocercidae	Mastotermitidae	Archotermopsidae	Hodotermitidae	Archotermopsidae	Stolotermitidae	Stolotermitidae	Stolotermitidae	Kalotermitidae	Kalotermitidae	Kalotermitidae	Kalotermitidae	Kalotermitidae	Kalotermitidae	Kalotermitidae	Kalotermitidae	Kalotermitidae	Kalotermitidae	Kalotermitidae	Kalotermitidae	Kalotermitidae	Kalotermitidae	Kalotermitidae	Kalotermitidae	Kalotermitidae	Stylotermitidae	Serritermitidae	Serritermitidae	Rhinotermitidae	Rhinotermitidae	Rhinotermitidae	Rhinotermitidae	Rhinotermitidae	Rhinotermitidae	Rhinotermitidae	Rhinotermitidae	Rhinotermitidae	Rhinotermitidae	Rhinotermitidae	Rhinotermitidae	Rhinotermitidae	Rhinotermitidae	Rhinotermitidae	Rhinotermitidae	Rhinotermitidae	Termitidae	Termitidae
																															Rhinotermitinae	Rhinotermitinae	Rhinotermitinae	Rhinotermitinae	Rhinotermitinae	Rhinotermitinae	Prorhinotermitinae	Heterotermitinae	Heterotermitinae	Heterotermitinae	Heterotermitinae	Heterotermitinae	Heterotermitinae	Coptotermitinae	Coptotermitinae	Coptotermitinae	Coptotermitinae	Sphaerotermitinae	Macrotermitinae
CAZYme	CAZYme family	CAZYme subfamily	cockroach	lower termites (LT)	lower termites (LT)	lower termites (LT)	lower termites (LT)	lower termites (LT)	lower termites (LT)	lower termites (LT)	lower termites (LT)	lower termites (LT)	lower termites (LT)	lower termites (LT)	lower termites (LT)	lower termites (LT)	lower termites (LT)	lower termites (LT)	lower termites (LT)	lower termites (LT)	lower termites (LT)	lower termites (LT)	lower termites (LT)	lower termites (LT)	lower termites (LT)	lower termites (LT)	lower termites (LT)	lower termites (LT)	lower termites (LT)	lower termites (LT)	lower termites (LT)	lower termites (LT)	lower termites (LT)	lower termites (LT)	lower termites (LT)	lower termites (LT)	lower termites (LT)	lower termites (LT)	lower termites (LT)	lower termites (LT)	lower termites (LT)	lower termites (LT)	lower termites (LT)	lower termites (LT)	lower termites (LT)	lower termites (LT)	lower termites (LT)	non-Macrotermitinae wood-feeding Termitidae (WF)	fungal-cultivating termites (FC)
AA1_3	AA1	subfamily 3	0	0	0	0	0	0	0	0	0	0	0	0	0	0	0	0	0	0	0	0	0	0	0	0	2.95904	0	0	0	0	0	0	0	0	0	0	0	0	0	0	0	0	0	0	0	0	0	0
AA10	AA10		0	2.36732	0	0	0	0	0	0	0	0	0	0	0	0	3.93741	0	0	0	0	0	0	0	0	0	0	0	0	0	1.8323	0	0	0	0	0	0	0	0	0	0	11.0527	0	0	0	0	0	0	0
AA2	AA2		0	0	0	0	0	0	0	0	0	0	0	0	0	0	0	0	0	0	0	0	0	0	0	0	2.71874	0	0	0	0	0	0	0	0	0	0	0	0	0	0	0	0	0	0	0	0	0	0
AA3	AA3		1.78349	8.15439	2.05857	0	12.6146	0	0	5.38183	0	0	0	0	0	0	8.43539	0	0	0	0	0	0	0	0	0	0	0	0	5.39353	8.78901	0	24.3433	0	0	7.0985	13.1738	0	0	9.25368	0	0	0	2.9255	3.35413	0	7.02265	0	0
AA3_2	AA3	subfamily 2	3.82001	2.29149	23.2751	48.0174	0	0	16.074	4.50274	10.6859	12.4306	33.2056	0	0	0	6.62146	0	0	0	22.0173	0	3.9064	30.7308	0	0	18.4936	54.403	0	20.3142	19.9904	0	28.376	17.8992	42.6655	4.12112	9.82189	20.4976	3.19203	67.5527	26.7878	31.2867	50.6706	35.7867	14.742	0	0	0	59.5648
AA3_3	AA3	subfamily 3	0	0	0	0	0	0	0	0	0	0	0	0	0	0	0	0	0	0	0	0	0	0	0	0	2.54342	0	0	0	0	0	0	0	0	0	0	0	0	0	0	0	0	0	0	0	0	0	0
AA4	AA4		0	0	0	0	0	0	0	0	0	0	0	5.21779	0	0	0	0	0	0	0	0	0	0	0	0	8.59541	0	0	0	1.00889	0	0	0	0	1.73717	0	0	3.20123	0	0	0	0	0	0	0	0	0	0
AA6	AA6		15.7567	2.06911	3.75704	0	10.0139	0	0	0	0	0	0	8.77084	0	0	6.64828	0	0	3.58166	0	8.8638	14.0152	0	8.96883	0	12.2418	0	0	0	0	0	21.0553	0	0	7.21213	0	0	0	0	1.31451	0	0	0	0	0	0	0	0
AA7	AA7		0	0	0	0	0	0	0	0	0	0	0	0	0	0	0	0	0	0	0	0	0	0	11.1434	0	0	0	0	0	0	0	0	0	0	0	0	0	0	0	0	0	0	0	0	0	0	0	0
CBM13	CBM13		0	0	0	0	0	0	0	0	0	0	0	0	0	0	0	0	0	0	0	0	0	0	0	0	0	0	0	0	0	0	0	0	0	0	0	0	2.34633	0	0	0	0	0	0	0	0	0	0
CBM22	CBM22		0	0	0	0	0	0	0	0	0	0	0	0	0	0	0	0	0	0	0	0	0	0	0	0	0	0	0	0	0	0	0	0	0	0	0	0	0	0	0	0	0	0	0	0	0	0	0
CBM23	CBM23		0	0	0	0	0	0	0	0	0	0	0	1.65099	0	0	0	0	0	0	0	0	0	0	0	0	0	0	0	0	0	0	0	0	0	0	0	0	2.58613	0	0	0	0	0	0	0	0	0	0
CBM32	CBM32		0	0	0	0	0	0	0	0	0	0	0	0	0	0	0	0	0	0	0	0	0	0	0	0	0	0	0	0	0	0	0	0	0	0	0	0	0	0	0	0	0	0	0	0	0	0	0
CBM35	CBM35		0	0	0	0	0	0	0	0	0	0	0	0	0	0	0	0	0	0	0	0	0	0	0	0	0	0	0	0	0	0	0	0	0	0	0	0	0	0	0	0	0	0	0	0	0	0	0
CBM36	CBM36		0	0	0	0	0	0	0	0	0	0	0	0	0	0	0	0	0	0	0	0	0	0	0	0	0	0	0	0	0	0	0	0	0	0	0	0	0	0	0	0	0	0	0	0	0	0	0
CBM4	CBM4		0	0	0	0	0	0	0	0	0	0	0	0	0	0	0	0	0	0	0	0	0	0	0	0	0	0	0	0	0	0	0	0	0	0	0	0	0	0	0	0	0	0	0	0	0	0	0
CBM42	CBM42		0	0	0	0	0	0	0	0	0	0	0	0	0	0	0	0	0	0	0	0	0	0	0	0	0	0	0	0	0	0	0	0	0	0	0	0	0	0	0	0	0	0	0	0	0	0	0
CBM51	CBM51		4.78759	0	10.8495	0	5.29188	0	0	10.9487	1.84533	0	0	0	0	0	3.94041	0	4.5957	6.42079	0	0	0	0	0	0	17.4741	0	0	0	2.35362	0	0	0	0	0	0	0	0	0	0	0	0	2.22583	0	10.6499	0	42.7452	0
CBM57	CBM57		0	0	0	0	0	0	0	2.02879	0	0	0	0	0	0	0	0	0	0	0	0	0	0	0	0	0	0	0	0	0	0	0	0	0	0	0	0	0	0	0	0	0	0	0	4.95169	0	0	0
CBM6	CBM6		0	0	0	0	0	0	0	0	0	0	0	0	0	0	0	0	0	4.21372	0	0	0	0	0	0	0	0	0	0	0	0	0	0	0	0	0	0	0	0	0	0	0	0	0	0	0	0	0
CBM61	CBM61		0	1.71521	0	0	0	0	0	0	0	0	0	0	0	0	0	0	0	0	0	0	0	0	0	0	0	0	0	0	0	0	0	0	0	0	0	0	0	0	0	0	0	0	0	0	0	0	0
CBM62	CBM62		5.16912	2.12303	1.85561	0	6.92267	0	0	0	0	0	0	0	0	14.633	0	0	0	0	0	0	0	0	0	0	0	0	0	0	0	0	2.67008	0	0	0	0	0	9.34657	0	0	0	0	0	0	0	6.91939	0	0
CBM63	CBM63		0	0	0	0	0	0	0	0	0	0	0	0	0	0	0	0	0	0	0	0	0	0	0	0	0	0	0	0	0	0	0	0	0	0	0	0	0	0	0	0	0	0	0	0	0	0	0
CBM66	CBM66		1.0621	2.34233	5.25246	0	20.2984	0	0	0	0	10.5348	8.66775	4.59791	0	0	0	7.46395	0	10.5624	0	8.09471	0	0	0	0	0	0	0	5.84297	1.93867	0	0	0	0	0	0	0	0	0	0	0	0	2.02171	0	2.69002	0	0	0
CBM67	CBM67		0	0	0	0	0	0	0	0	0	0	0	2.26152	0	0	0	9.88853	2.69725	0	0	0	0	0	2.09982	0	2.88805	4.9515	0	0	0	0	0	0	0	0	0	0	0	0	0	0	0	0	4.13129	0	0	0	0
CBM77	CBM77		0	0	0	0	0	0	0	0	0	0	0	0	0	0	0	0	0	0	0	0	0	0	0	0	0	0	0	0	0	0	0	0	0	0	0	0	0	0	0	0	0	0	0	0	0	0	0
CBM9	CBM9		12.8245	5.6796	3.62794	0	11.9037	0	0	8.62645	6.9351	0	11.7607	13.6037	13.5512	0	0	0	0	0	0	0	0	2.51248	99.1607	38.4037	8.82928	0	0	1.57572	10.0513	37.9727	0	0	0	0	0	0	7.23774	0	0	0	0	2.02432	0	15.8785	0	40.4698	0
CE1	CE1		85.3731	68.4987	50.9077	290.831	140.141	0	59.1904	24.6617	71.6723	27.9772	47.6478	99.1229	22.3193	0	36.5433	40.8693	59.4817	55.6059	18.596	4.32117	42.9283	29.2622	99.1989	26.1726	17.6814	0	117.152	29.5426	34.5834	0	43.4026	26.7872	0	22.7439	8.7339	0	94.8433	0	13.2798	10.2752	6.92234	26.5413	1.93124	23.0255	14.3005	39.9558	30.2585
CE10	CE10		99.1729	63.0515	55.909	127.588	143.098	14.6943	49.2499	51.3271	67.0035	11.3685	12.4079	118.845	27.2555	0	38.0726	55.3733	47.9579	56.9308	0	0	37.5522	24.1249	61.0883	13.7738	90.6584	4.13238	79.6406	45.7372	41.1664	12.953	75.9694	19.9014	6.67962	21.8389	14.359	12.2712	55.4747	21.9455	13.87	10.5221	15.6524	57.7045	14.6865	22.2647	4.24432	164.619	0
CE11	CE11		219.687	69.0544	101.32	32.1226	126.017	50.4409	0	68.0317	31.6103	16.0193	12.9869	24.5492	68.8178	82.7483	41.1207	38.2875	72.5423	68.6226	0	92.9142	42.589	13.0009	135.855	93.194	53.9457	53.9004	15.3496	32.1477	118.8	191.552	303.864	239.244	60.7918	164.572	158.457	0	42.5527	101.653	75.1283	118.85	68.4373	214.251	187.798	63.1048	324.357	1.39792	20.119
CE12	CE12		0	12.0917	0	22.8876	2.97499	0	0	0	1.54423	0	0	0	6.94255	0	0	0	63.906	21.1683	32.1262	0	7.87631	3.47413	22.8398	53.2863	22.7086	0	0	0	0	0	0	3.41036	0	0	0	0	6.05905	0	0	0	0	1.98297	0	3.85798	0	11.8522	0
CE13	CE13		0	0	0	0	0	0	0	0	0	0	0	0	0	0	0	0	0	0	0	0	0	0	0	0	0	0	0	0	0	0	0	0	0	0	0	0	0	0	0	0	0	0	0	0	0	0	0
CE14	CE14		1.24377	0	0	0	0	0	15.6965	0	0	0	0	0	0	0	6.06208	0	0	1.96349	0	0	0	0	0	3.90487	0	0	0	0	0	0	0	0	0	0	0	0	0	0	0	0	0	0	0	0	0	0	0
CE15	CE15		21.1899	31.7984	3.12787	23.9351	23.2463	3.69193	18.1857	6.02181	12.1253	7.27168	8.86408	11.2265	9.89012	10.9587	14.1433	0	0	3.41665	0	9.50299	0	6.5294	41.2152	0	23.9482	0	23.5515	14.9165	7.23876	0	3.37832	2.87152	0	0	1.85229	0	2.18614	0	2.04833	0	0	0	3.42103	5.41257	0	90.2113	0
CE16	CE16		0	0	0	0	0	0	0	0	0	0	0	0	0	0	0	0	0	0	0	0	0	0	0	0	2.22188	0	0	0	0	0	0	0	0	0	0	0	0	0	0	0	0	0	0	0	0	0	0
CE2	CE2		0	0	9.55252	11.2907	2.20699	0	0	0	0	0	0	0	0	0	0	0	0	0	0	0	0	0	0	0	2.83381	0	0	0	1.86736	0	0	0	0	0	0	0	0	0	0	0	0	0	0	0	4.93483	60.9254	0
CE3	CE3		0	0	0	0	5.02641	0	0	0	0	0	0	0	0	0	2.45765	0	0	0	0	0	0	0	0	0	8.15579	0	0	0	0	0	0	3.70834	0	5.48754	0	0	0	0	0	0	0	0	0	0	0	0	0
CE4	CE4		14.3858	22.1908	48.8195	8.87077	64.4865	12.6898	33.5273	20.8738	9.57995	29.0793	15.3174	11.3357	10.7397	0	3.8626	9.32994	67.8396	30.1836	0	26.7172	20.7544	2.34883	45.1176	82.0247	37.7438	0	0	0	14.6021	15.6966	31.0456	2.67425	0	5.54341	18.9065	17.2216	51.8646	0	25.5541	19.5122	9.32319	5.12599	2.99687	25.4317	24.9967	2.52476	14.0881
CE5	CE5		0	0	0	0	0	0	0	1.75872	0	0	0	0	0	0	0	0	0	0	0	0	0	0	0	0	0	0	0	0	0	0	0	0	0	0	0	0	0	0	0	0	0	0	0	0	0	0	0
CE6	CE6		0	0	0	19.6131	0	0	0	0	0	0	0	0	0	0	0	0	0	0	0	0	0	0	1.63205	0	0	0	0	0	6.11182	0	10.5409	0	0	0	0	0	0	0	0	0	0	0	0	0	0	0	0
CE7	CE7		52.986	14.2531	19.6852	8.4684	64.0612	0	0	7.46909	9.87936	50.447	6.36099	13.2149	19.1373	4.79463	26.7156	4.85476	11.2529	10.4285	0	0	29.3132	2.75341	23.2906	0	24.1713	4.53352	0	7.95467	6.67598	0	6.3475	0	0	0	0	0	22.9831	0	2.74585	0	0	1.82383	2.53605	14.5889	0	2.13082	0
CE8	CE8		6.21573	9.04952	0	41.486	20.7768	0	0	3.68126	5.65818	0	11.7089	4.1287	0	0	3.03272	0	5.69464	2.27768	0	0	13.1021	0	9.27174	0	2.72263	0	0	0	11.4785	12.9714	0	0	0	3.18822	3.84198	0	17.3667	0	2.06861	0	0	12.0031	0	16.2102	0	27.4054	0
CE9	CE9		21.2158	66.1313	16.071	6.68734	61.2822	0	0	27.1253	35.4696	32.96	9.03785	49.4055	30.532	0	38.3314	23.7689	48.0337	33.3421	0	57.5149	6.78687	3.45115	56.9778	6.72367	28.9331	0	43.8793	9.19449	55.8381	26.7989	18.0661	9.4878	2.58364	0	17.232	0	36.332	0	20.6483	28.475	5.28055	64.3052	24.8419	37.7662	0	92.2306	0
GH1	GH1		31.8748	54.0902	13.5068	0	76.6759	7.69759	0	52.4921	59.0998	45.118	2.9066	81.034	28.2143	13.9043	28.8691	58.2156	94.8213	60.4606	0	142.867	9.5563	4.7588	158.541	36.6193	52.4988	16.9668	0	5.65258	37.5334	34.4149	14.632	18.638	0	4.99649	4.38933	0	30.9339	0	4.76679	35.6704	2.20145	49.5905	23.2881	55.1786	2.08095	184.195	9.24967
GH10	GH10		100.262	40.349	38.2572	190.728	69.6528	0	21.737	48.6157	46.4221	17.0464	34.944	26.3582	11.2924	15.5482	8.76911	14.5056	8.64995	16.2708	0	9.28452	34.4089	10.3896	68.8326	0	9.8847	10.7743	35.1425	36.8077	49.377	19.6538	28.3401	20.5449	0	19.3846	21.2214	0	23.9664	0	8.66713	0	0	58.5556	1.97304	45.008	31.9363	268.168	0
GH101	GH101		0	0	0	0	0	0	0	0	0	0	0	0	0	0	0	0	0	0	0	0	0	0	0	0	0	0	0	0	0	0	0	0	0	0	0	0	0	0	0	0	0	0	0	0	0	0	0
GH102	GH102		5.2161	2.98996	24.1459	0	20.4944	0	0	0	6.7749	0	0	5.1498	0	0	4.04049	0	0	6.62817	0	0	28.0612	0	0	21.5653	19.7317	12.8439	0	6.9204	23.4661	4.50161	17.7667	9.16909	0	10.2524	3.38327	0	0	0	1.05031	0	4.24983	4.63931	0	0	0	1.19053	43.827
GH103	GH103		29.3553	8.88937	5.27982	0	17.291	0	0	4.81161	11.7009	0	0	0	0	0	0	0	5.11826	2.01637	0	0	25.7945	0	0	0	0	20.8426	0	12.8311	26.3781	7.05698	31.0348	10.0559	0	7.79714	2.61057	0	5.23043	0	0	0	18.918	9.16507	2.11927	0	0	1.73657	22.389
GH104	GH104		0	0	0	0	0	0	0	0	0	0	0	0	0	0	0	0	0	0	0	0	0	0	2.40784	0	0	0	0	7.88749	1.87806	0	9.13467	10.6635	0	4.48613	0	0	8.83649	0	0	0	0	0	0	0	0	0	0
GH105	GH105		31.3813	45.9391	18.6427	14.7776	71.6465	0	97.3731	22.2627	55.9937	36.4172	27.615	33.101	10.8966	24.9969	19.5354	56.9538	44.2397	46.0351	13.5929	7.58122	67.8432	19.8605	83.1832	22.4177	27.6015	0	142.059	46.2633	60.5607	44.7738	52.9383	8.16396	0	16.9149	45.1973	0	102.873	0	4.86028	0	2.39957	26.4164	15.5555	119.028	26.4162	13.4402	0
GH106	GH106		90.4041	260.708	61.0402	0	173.767	0	32.2639	51.039	99.6221	0	27.3316	64.1741	40.538	38.5443	67.843	80.9529	103.599	120.422	78.8538	79.1467	27.496	29.525	105.524	305.163	150.844	0	49.8125	5.99005	46.4484	28.3706	1.51595	5.22849	0	6.82663	28.3102	0	77.2528	16.269	14.727	0	20.1125	41.545	4.53827	44.9448	27.9135	6.69511	0
GH108	GH108		0	0	0	0	0	0	0	0	0	0	0	0	0	0	0	0	0	0	0	0	0	0	0	0	0	0	0	0	0	0	4.87295	0	0	0	0	0	0	0	0	0	0	0	0	0	0	0	0
GH109	GH109		16.9155	58.4899	3.87941	0	43.3237	0	0	19.4476	20.5095	0	26.101	40.3543	9.28901	95.0279	14.3393	0	19.4209	17.7556	0	0	9.51579	8.76172	110.607	10.7061	29.7918	0	0	9.05891	14.4616	0	12.3934	2.98629	0	3.81717	10.2676	0	43.0218	0	0	0	0	8.69312	0	15.7339	7.89575	1.75462	0
GH11	GH11		0	0	5.14497	0	0	0	0	0	0	0	0	0	0	0	0	0	0	0	0	0	0	0	0	0	0	0	0	0	0	0	0	0	0	0	0	0	0	0	0	0	0	0	0	0	0	286.694	0
GH110	GH110		32.5604	23.4365	12.8319	0	89.7473	0	0	4.38841	11.924	0	0	4.67162	8.66427	0	6.71168	7.51076	0	6.01017	0	5.46899	0	0	9.29044	9.33564	16.2305	0	0	0	3.35184	28.3389	10.6482	6.98082	0	0	0	0	9.20561	0	1.15047	0	0	7.95677	0	6.26807	22.6459	0	0
GH112	GH112		0	2.31883	0	0	0	0	0	0	0	0	0	0	0	0	0	0	0	0	0	0	0	3.43297	0	0	0	0	0	0	1.56467	0	0	2.24069	0	0	2.20076	0	1.64007	0	1.94001	0	0	0	0	9.04749	0	1.4019	0
GH113	GH113		1.23256	2.5966	0	0	0	0	0	0	1.63794	0	8.46964	3.91456	3.80342	0	0	0	0	0	0	0	0	0	4.05873	0	0	0	0	0	2.36039	11.8208	0	0	0	0	1.64572	0	5.81321	0	0	0	0	6.5512	0	0	0	52.945	0
GH114	GH114		0	0	0	0	0	0	0	2.33172	0	0	0	0	0	0	0	0	0	0	0	0	0	0	0	0	0	0	0	0	0	0	0	0	0	0	0	0	0	0	0	0	0	0	0	0	0	0	0
GH115	GH115		50.3397	12.2628	0	20.3308	56.8859	0	0	25.478	7.83244	0	8.89929	3.28008	0	0	0	25.2658	47.2264	19.9975	0	0	20.8785	3.22541	7.35802	7.53271	9.31022	5.04205	0	14.3875	10.2822	0	8.08306	4.41917	0	7.75105	17.3447	0	23.4268	0	0	0	2.58917	7.97954	0	0	0	2.25025	0
GH116	GH116		19.7954	37.783	20.3848	0	77.7116	0	0	4.42226	17.1154	0	4.33467	19.7284	11.561	0	13.77	0	0	3.99063	12.4346	0	0	0	49.791	24.9595	15.1755	36.8881	0	6.39129	3.2025	16.6187	3.8441	22.7623	0	5.42874	17.6073	0	31.6425	0	0	0	13.4582	7.38052	0	8.45044	0	43.8085	0
GH117	GH117		0	0	0	0	0	0	0	0	0	0	0	0	0	0	3.33546	0	0	0	0	0	0	0	0	0	0	0	0	0	0	0	0	0	0	0	0	0	0	0	0	0	0	0	0	0	0	0	0
GH120	GH120		0	12.7844	5.36544	21.9584	17.5611	0	0	0	10.1046	0	5.76159	6.64345	11.4332	10.1021	0	0	0	0	0	0	0	0	79.6806	36.8226	32.7573	0	0	0	0	0	0	0	0	0	6.46822	0	12.6304	0	3.13035	0	0	9.52113	0	0	7.8009	35.8014	0
GH121	GH121		0	0	0	0	0	0	0	0	0	0	0	0	0	0	0	0	0	0	0	0	0	0	0	0	0	0	0	0	0	0	0	0	0	0	0	0	0	0	0	0	0	0	0	0	0	0	0
GH123	GH123		13.5746	17.2463	1.71025	0	16.7945	6.81377	0	7.17985	13.1933	24.8283	5.3652	7.76612	3.10068	0	10.9178	0	0	0	0	21.2897	0	3.4633	30.6969	23.7104	15.4074	0	20.7775	3.86946	1.44426	0	8.01103	0	0	0	13.8509	0	13.1637	0	1.85315	0	0	4.57733	0	5.2427	0	0	0
GH125	GH125		18.3341	16.1294	5.4277	0	50.2494	5.0725	0	2.05697	15.6456	38.3897	10.0189	8.19088	8.91446	0	22.925	0	45.6633	2.94247	0	4.79432	8.83987	3.9351	10.3614	49.0568	44.4578	5.22366	33.6356	27.9444	20.7273	21.0458	7.27018	0	0	6.87774	0	19.2037	17.7445	0	6.47132	14.1209	3.63861	0	0	15.4751	10.3061	0	0
GH126	GH126		0	0	0	0	0	0	0	0	0	0	0	0	0	0	0	0	0	0	0	0	0	0	0	0	0	0	0	0	0	0	0	0	0	0	0	0	0	0	0	0	0	0	0	0	0	0	0
GH127	GH127		102.729	82.6691	55.6812	25.1849	111.449	0	0	19.5439	71.0992	88.218	44.1463	41.4005	23.0174	47.6722	41.6735	48.6132	47.6051	106.959	21.2911	15.6625	0	26.7251	142.263	77.7295	111.071	9.93357	144.941	24.8591	25.3303	42.6131	9.35944	27.5901	0	18.4511	30.9097	0	81.3734	0	9.51815	0	0	38.594	7.93581	35.7866	19.4387	35.103	0
GH128	GH128		1.89856	1.31318	0	0	47.7202	0	0	0	1.24623	0	0	3.3593	0	0	14.8085	8.5561	0	0	0	16.6821	0	0	0	37.8863	12.8992	0	22.9415	0	2.67896	0	0	0	0	0	0	0	3.82476	0	0	0	0	13.9384	0	11.1806	9.15234	0	0
GH129	GH129		5.92822	0	1.60985	0	4.82184	0	0	0	0	0	0	0	4.81271	0	0	7.47171	0	5.36687	0	0	0	0	6.67768	0	2.48133	0	0	0	0	0	0	0	0	0	0	0	0	0	0	0	0	0	0	0	0	0	0
GH13	GH13		14.9981	13.9599	3.96903	52.4425	56.7526	0	0	12.8413	37.8767	8.25701	15.7391	12.375	9.47962	0	19.4561	11.5932	0	24.7154	0	23.8733	17.1324	2.36947	14.8307	6.10294	25.3705	7.31844	0	6.62116	33.3975	11.4125	7.32138	11.5856	0	5.24032	13.6234	0	45.8385	0	2.8846	0	0	19.1513	14.8894	15.439	22.5753	22.7989	0
GH13_1	GH13	subfamily 1	0	0	0	0	0	0	0	0	0	0	0	0	0	0	0	0	0	0	0	0	0	0	0	0	0	0	0	0	0	0	0	0	0	0	0	0	0	0	0	0	0	0	0	0	0	0	0
GH13_10	GH13	subfamily 10	0	1.23321	0	0	0	0	0	0	1.10315	0	0	0	6.84084	0	3.35283	0	0	0	0	0	0	0	0	0	0	0	0	0	0	0	0	0	0	0	0	0	3.01416	0	0	0	0	0	1.75849	0	0	0	0
GH13_11	GH13	subfamily 11	18.2558	82.6702	48.1785	10.5676	22.1448	0	15.528	7.18424	31.7671	65.8641	14.805	91.0722	25.4769	15.9099	22.6657	29.4634	18.0442	33.2916	0	56.1601	28.405	4.03792	50.6626	0	26.9585	16.1001	0	0	38.5078	30.4734	2.113	10.909	0	0	20.5918	66.3467	3.18189	0	0	0	0	38.5412	24.1324	16.9651	9.80202	100.036	0
GH13_13	GH13	subfamily 13	1.4881	7.76994	0	0	0	0	0	5.99533	5.98299	0	0	10.7258	3.00091	21.8864	0	0	3.70723	3.22584	22.0903	0	0	0	0	0	0	0	0	0	4.91594	11.1767	0	0	0	0	0	0	4.57313	0	0	0	0	11.9614	4.97567	12.7972	0	18.1305	0
GH13_14	GH13	subfamily 14	0	0	0	7.70121	0	0	0	0	0	0	0	0	0	0	0	0	0	0	0	0	0	0	0	0	0	0	20.9918	0	0	0	0	0	0	0	0	0	0	0	0	0	0	0	0	0	0	0	0
GH13_15	GH13	subfamily 15	0	0	0	0	0	0	0	0	0	0	0	0	0	0	0	0	0	6.49227	0	0	0	0	0	18.9519	15.6844	0	0	0	0	0	0	0	0	0	0	0	0	0	0	0	0	0	0	0	0	0	0
GH13_16	GH13	subfamily 16	0	0	0	0	0	0	0	0	0	0	0	0	0	0	0	0	0	0	0	0	0	0	0	0	0	0	0	0	0	0	0	0	0	4.38914	0	0	0	0	1.13114	0	0	0	0	0	0	0	0
GH13_18	GH13	subfamily 18	0	0	0	0	19.9923	0	0	2.99085	25.2211	0	0	15.4191	0	0	6.1933	0	9.51027	10.2215	0	0	0	4.52456	20.944	0	0	0	0	0	22.8139	17.7227	0	1.99852	0	0	0	0	0	0	0	0	0	2.66223	0	0	0	79.876	0
GH13_19	GH13	subfamily 19	0	0	0	0	7.76389	0	0	2.93425	0	0	0	0	0	0	2.67131	0	0	0	0	0	0	0	0	0	0	0	0	0	0	0	0	0	0	0	0	0	0	0	0	0	0	0	0	0	0	0	0
GH13_2	GH13	subfamily 2	1.84161	10.9167	0	0	0	0	0	0	0	0	0	0	0	0	0	0	0	0	0	0	0	0	0	0	0	0	0	0	0	0	1.24402	0	0	0	0	0	0	0	0	0	0	0	0	0	0	0	0
GH13_20	GH13	subfamily 20	25.6124	82.8609	18.0825	61.5515	19.2975	10.2123	25.0357	7.26038	20.6041	104.063	2.02568	31.8561	20.3779	21.3242	19.4362	48.1014	28.8331	6.29232	0	8.84404	0	0	14.4239	0	3.1983	9.42832	0	0	10.4791	12.9311	1.97052	8.57066	2.83271	2.55387	7.68498	0	18.2528	0	1.49681	11.0413	0	12.2025	12.3039	17.9915	0	134.87	0
GH13_21	GH13	subfamily 21	0	0	0	8.14612	7.82138	0	0	3.82926	0	0	0	0	0	0	3.12062	0	0	0	0	0	0	0	0	0	0	0	0	0	0	0	0	0	0	0	4.90346	0	0	0	0	0	0	0	0	0	0	0	0
GH13_23	GH13	subfamily 23	0	0	0	0	0	0	0	0	0	0	0	0	0	0	0	0	0	0	0	0	0	0	0	0	0	0	0	0	0	0	2.39763	0	0	0	5.62623	0	0	0	0	0	0	0	0	6.43523	0	49.1069	0
GH13_26	GH13	subfamily 26	0	0	0	0	0	0	0	0	0	0	0	0	0	0	3.16427	0	0	0	0	0	0	0	0	0	0	0	0	0	0	0	0	0	0	0	0	0	0	0	0	0	0	0	0	0	0	0	0
GH13_28	GH13	subfamily 28	0	0	0	0	0	0	0	0	0	0	0	0	0	0	0	0	0	0	0	0	0	0	0	0	0	0	0	0	0	0	0	0	0	0	0	0	0	0	0	0	0	0	0	0	0	0	0
GH13_29	GH13	subfamily 29	0	12.976	0	0	14.4437	0	0	7.03126	2.02629	0	0	3.92646	0	0	3.80633	0	6.14145	3.13722	0	0	0	0	0	0	0	0	0	0	0	0	0	0	0	0	0	0	4.66239	0	0	0	0	2.46116	7.55931	0	0	0	0
GH13_3	GH13	subfamily 3	0	1.81027	6.21136	0	3.03273	0	0	0	0	0	0	0	4.59553	0	6.12926	0	0	0	0	0	0	0	0	7.03096	0	0	0	0	0	0	0	4.43689	0	0	11.8337	0	0	0	0	0	0	0	11.4052	0	3.7732	40.3981	0
GH13_30	GH13	subfamily 30	0	0	0	0	1.57004	6.30905	0	1.71207	1.43692	0	7.83031	0	0	0	8.89894	0	0	0	0	0	0	0	1.14433	5.20485	0	0	0	0	0	0	0	3.1013	0	0	0	0	0	0	0	0	0	1.24556	0	0	0	0	0
GH13_31	GH13	subfamily 31	1.5475	1.21177	5.14362	0	31.3028	0	0	23.1088	22.0792	0	11.1842	22.8864	5.37943	14.2645	0	98.9821	40.5302	5.60613	0	79.5104	0	0	86.6111	17.1564	6.35334	9.01268	0	0	4.56081	0	2.54978	5.09108	0	0	4.32516	0	18.1437	0	11.077	24.1663	0	5.49521	8.38888	4.11276	0	98.0133	0
GH13_33	GH13	subfamily 33	0	0	17.7259	0	0	0	0	0	0	0	0	0	3.65421	0	0	0	0	0	0	0	0	0	0	0	0	0	0	0	3.35331	0	0	0	0	0	0	17.1145	0	0	0	0	0	0	0	0	0	0	0
GH13_36	GH13	subfamily 36	0	3.84046	2.06102	6.91193	0	0	0	0	9.80919	0	0	6.1502	7.5941	0	0	0	3.5451	4.22033	0	0	0	3.30225	6.31225	9.7957	8.26595	0	0	0	2.24522	0	0	0	0	0	0	0	2.77375	0	0	10.8104	0	2.4975	8.75932	2.82894	0	0	0
GH13_38	GH13	subfamily 38	33.2115	38.9519	6.69183	0	47.4164	0	0	22.2616	13.6656	0	0	43.8415	0	36.6981	6.5981	33.211	0	14.8729	0	40.6287	6.71245	3.20002	117.993	51.5384	47.8362	51.8462	0	17.282	16.9611	0	203.515	8.98433	57.4601	139.493	3.77411	0	25.4637	96.9191	69.3752	116.467	68.6329	228.612	172.711	53.2851	334.166	0	0
GH13_5	GH13	subfamily 5	1.49458	0	0	0	6.86653	0	0	0	1.51585	0	0	0	0	0	0	0	0	0	0	0	0	0	0	0	0	0	0	0	0	0	0	0	0	0	1.27694	0	0	0	0	0	0	0	0	0	0	0	0
GH13_6	GH13	subfamily 6	1.36972	0	0	0	0	0	0	0	0	0	0	0	0	0	0	0	0	0	0	0	0	0	0	0	0	0	0	0	0	0	0	0	0	0	0	0	0	0	0	0	0	0	0	0	7.60198	0	0
GH13_7	GH13	subfamily 7	0	0	0	0	0	0	0	0	0	0	0	0	0	0	0	0	0	0	0	0	0	0	0	0	0	0	0	0	0	0	0	0	0	0	0	0	0	0	0	0	0	0	0	0	0	0	0
GH13_8	GH13	subfamily 8	34.975	33.8278	27.7555	30.5449	62.1912	11.7396	54.4	2.71647	27.444	9.72881	9.94936	11.5792	10.0269	108.312	16.6046	0	0	14.9338	6.87989	29.7848	11.5368	8.88435	113.366	37.0737	20.4871	33.9473	0	15.4737	11.8334	0	183.654	188.607	57.989	104.36	12.1469	0	32.5051	97.1002	70.5514	105.383	74.9523	217.276	177.179	63.3228	289.751	0	0
GH13_9	GH13	subfamily 9	24.7746	6.62861	10.1861	58.6896	31.2529	4.40398	13.0358	12.1019	6.95601	0	3.39334	15.1748	5.11549	0	9.08411	0	7.2719	12.4881	0	0	0	9.90079	5.67224	0	25.0912	0	0	0	9.01177	0	8.71472	13.6939	0	4.19996	20.1617	6.2934	14.251	0	0	0	0	4.62692	12.4323	3.39236	16.76	51.9528	19.2191
GH130	GH130		84.194	14.2857	56.3134	0	177.333	0	17.9235	11.6092	19.1191	65.5864	6.29614	81.1771	8.25136	20.7667	0	12.8262	33.6473	20.6826	0	4.80386	48.4334	4.66636	82.2944	6.28439	20.7138	9.08021	0	5.13796	18.4947	11.3142	0	7.68398	0	2.9762	1.04951	0	23.0636	0	0	0	0	48.9285	8.91988	43.5634	8.05368	101.391	0
GH133	GH133		42.4958	24.1285	26.7418	26.2619	64.5754	0	43.0755	27.3597	16.5271	9.49591	8.198	38.2761	9.78833	101.189	24.1484	7.50366	19.4401	27.0461	0	28.6619	17.1432	10.0693	90.4718	40.53	52.1106	31.5245	0	28.7319	17.4027	6.72434	17.5007	228.747	61.3041	152.862	11.0438	0	27.9178	0	3.8466	113.649	13.9926	207.339	195.75	76.834	294.112	0	0
GH136	GH136		2.37534	22.814	0	0	14.3542	0	0	0	9.79087	7.60999	0	0	0	0	0	0	0	2.55449	0	3.37287	0	0	34.3947	0	4.28302	0	44.5394	17.3673	11.7374	0	0	0	0	0	8.77135	0	18.6886	0	0	0	3.47066	13.2698	0	24.411	7.73735	0	0
GH137	GH137		0	13.4747	6.8162	0	14.7941	0	0	8.44305	13.4722	0	0	0	0	0	2.38207	7.23375	29.3346	0	0	0	0	0	25.73	0	19.1478	0	0	0	0	0	0	0	0	0	0	0	1.91638	0	2.14174	0	0	10.5249	2.74386	12.7019	15.1159	0	0
GH138	GH138		0	3.00898	0	0	0	0	0	3.12958	1.45268	0	5.19766	1.40432	0	0	0	0	0	0	0	0	0	2.61916	0	0	0	0	0	0	0	0	0	0	0	0	7.02814	0	0	0	2.81699	0	0	8.65646	3.40916	6.85623	10.1661	0	0
GH139	GH139		1.38877	24.4979	11.0582	0	23.7513	0	0	9.02895	22.3501	0	0	9.08967	4.91099	0	22.0422	0	0	15.9286	0	0	6.51718	10.3014	27.0562	69.7531	52.2867	0	15.3091	0	0	0	0	0	0	0	4.88837	0	11.1216	0	0	0	7.93156	3.21291	0	20.8775	25.6582	0	0
GH14	GH14		0	0	0	0	0	0	0	0	0	0	0	0	0	0	0	0	0	0	0	0	0	0	0	0	0	0	0	0	0	0	0	0	0	3.9337	0	0	0	0	0	0	0	0	0	0	0	0	0
GH140	GH140		0	2.01189	2.06675	0	1.95315	0	0	0	5.31565	0	4.67634	0	0	0	2.90584	0	0	0	0	0	0	3.5811	2.63789	0	0	0	22.1991	0	0	0	0	0	0	0	5.59762	0	3.2982	0	1.51169	0	3.62161	3.70153	0	9.94679	10.5967	0	0
GH141	GH141		23.7961	26.7038	12.3039	0	44.3226	0	0	18.3792	18.7928	0	3.66428	7.76614	0	0	14.2846	0	2.44973	14.802	0	0	0	3.29556	44.2283	18.7242	53.9395	0	29.7621	0	5.55734	0	0	7.94853	0	0	5.39211	0	16.0911	0	1.27885	0	0	6.03297	0	12.0213	11.593	0	7.45387
GH142	GH142		6.84188	6.85265	9.07974	0	25.3415	0	0	6.98004	3.83869	0	0	4.45734	0	0	11.4909	0	0	7.56134	0	0	5.56446	3.00025	13.1817	0	23.9811	0	16.8107	0	1.33215	19.0458	0	0	0	0	0	0	12.6423	0	0	0	0	3.4301	0	0	6.70974	0	0
GH143	GH143		0	0	0	0	0	0	0	0	0	0	0	0	0	0	0	0	0	0	0	0	0	0	0	0	0	0	0	0	0	0	0	0	0	0	0	0	1.4265	0	0	0	0	0	0	0	0	0	0
GH144	GH144		14.1878	6.34956	0	0	7.23756	0	0	9.80983	0	0	0	3.30211	0	0	2.3785	0	0	2.05271	0	0	0	0	2.26318	0	0	3.3379	0	22.5291	3.90808	5.21368	0	7.33968	0	4.26071	7.02958	0	11.6409	0	0	0	0	6.04299	0	4.16607	6.06608	0	0
GH145	GH145		0	7.64465	1.63282	0	29.5516	0	28.061	3.38891	6.74728	0	3.84307	1.3927	0	0	0	0	6.82438	7.53106	0	0	14.3634	3.16711	9.21837	0	11.6527	0	0	0	0	0	0	0	0	0	0	0	2.63515	0	1.27964	0	0	0	0	3.81416	0	0	0
GH15	GH15		11.931	0	1.55165	0	0	0	0	0	1.10639	0	0	0	0	0	0	0	0	0	0	0	0	0	0	0	0	0	0	0	0	0	0	0	0	0	0	0	1.45065	0	0	0	0	0	0	0	0	0	0
GH16	GH16		46.195	29.9348	13.1707	7.88539	74.6036	0	11.3906	13.5916	24.6526	9.20833	20.701	63.9376	61.5348	50.5165	18.9641	38.1368	107.527	48.5426	0	123.754	20.6781	14.9513	152.321	46.3767	69.1853	0	9.5004	35.0784	22.688	10.5601	13.7304	3.54459	0	12.0338	8.60482	0	18.3907	0	3.11898	0	0	29.4886	2.47613	20.0675	12.6142	57.1333	0
GH17	GH17		0	0	0	0	0	0	0	0	0	0	0	0	0	0	0	0	0	0	0	0	0	0	0	0	0	0	0	0	1.68183	0	0	0	0	0	0	0	0	0	0	0	0	0	0	0	0	0	0
GH18	GH18		22.3653	91.7531	21.8245	79.861	40.4676	4.42327	0	2.42184	31.2511	114.269	52.6754	55.1278	44.7439	0	10.9746	26.758	15.6381	15.1073	0	83.7737	0	0	52.745	11.5941	32.5862	0	27.744	16.828	41.0161	43.7896	11.3228	3.47423	0	7.06643	7.39222	0	33.4122	0	3.42557	0	0	50.3232	12.9487	48.6287	12.8627	102.267	0
GH19	GH19		0	5.11516	0	0	5.23519	5.08444	0	0	7.15348	0	7.15057	200.465	0	729.14	5.94511	0	0	0	0	13.2605	15.8928	0	0	0	0	0	0	0	18.5892	0	0	2.14403	0	0	0	0	2.77379	0	85.0411	0	0	1.56308	5.67773	0	0	9.73739	0
GH2	GH2		182.094	350.325	82.4342	86.6194	707.22	5.91695	47.7782	36.1821	200.636	23.6178	85.8334	168.323	25.0823	149.532	80.5423	72.3578	148.186	166.862	38.6368	35.615	102.649	14.6471	281.65	82.3733	129.563	0	197.654	101.149	138.964	85.0159	65.9366	29.4137	0	33.4619	93.6491	0	238.476	0	21.2812	9.45237	0	94.5101	5.82511	141.925	60.7816	165.58	0
GH20	GH20		63.925	86.2852	38.9957	0	93.7701	0	0	36.1406	42.9259	24.8891	16.1033	66.1367	29.4084	154.891	16.6768	4.52351	15.4752	24.1623	0	45.7918	18.3891	5.74919	70.8939	38.3214	41.7173	0	68.3997	31.1384	51.1679	39.2867	39.3039	20.1618	5.14093	28.2721	23.4318	0	60.3307	0	7.39736	0	6.97982	76.9275	1.73588	43.4303	27.5108	62.0913	13.8631
GH23	GH23		12.0165	4.55792	3.43908	23.7938	9.72072	0	0	7.10335	7.65202	0	0	16.5832	0	0	0	5.27766	5.62565	4.69268	0	17.7435	12.3994	0	1.9139	0	11.5463	0	0	0	0	0	34.7819	0	0	0	2.64782	0	1.2202	0	0	0	2.29776	2.15267	0	3.31517	0	5.98625	24.5048
GH24	GH24		4.93635	6.07532	3.94532	0	35.7786	5.00375	17.1393	8.91191	2.59478	0	0	3.17826	0	0	15.7709	0	0	0	0	0	30.9198	0	4.91202	9.24526	0	0	0	6.7562	20.4964	0	9.43724	2.63288	0	0	4.23077	0	8.85535	16.4332	6.64646	9.9308	5.42063	8.84197	16.9113	13.3467	0	0	64.9709
GH25	GH25		18.2062	2.28235	10.309	213.146	36.8144	11.5818	0	6.21887	22.0981	29.6832	0	21.0272	1.64711	4.70719	1.99667	33.334	6.66869	12.9601	0	0	18.3516	12.7402	56.0112	38.3654	22.842	0	0	16.2001	5.79102	0	2.40159	13.1172	0	0	19.9468	0	33.2921	0	18.514	11.0651	2.06319	6.4507	14.8915	10.8033	15.3616	30.3988	0
GH26	GH26		50.742	8.73471	16.8963	60.3038	112.694	0	0	1.54204	14.6343	6.77128	11.0632	14.2758	10.9992	0	2.25328	0	6.73505	0	0	0	25.9475	0	56.3063	3.97722	3.52796	4.80442	0	19.0112	19.1273	0	12.5015	0	0	0	6.0738	0	47.0513	0	1.88112	0	0	6.00127	0	10.6166	0	141.624	0
GH27	GH27		17.0289	2.49572	0	0	47.7652	0	0	3.24382	4.60445	0	3.85355	3.06708	8.43028	0	0	0	0	1.9982	0	0	7.18821	0	15.9602	0	4.23285	30.5492	19.0368	0	1.59689	0	1.5352	0	0	3.88468	0	0	5.82963	0	0	0	0	0	4.94895	4.47202	0	0	0
GH28	GH28		32.2318	57.0968	48.4721	22.6679	157.058	0	30.5351	28.6279	22.8209	6.95822	13.6946	34.8199	14.2935	0	22.2176	49.3075	41.4699	43.6369	0	18.155	71.6938	18.9165	26.366	4.57045	7.74812	14.858	71.7138	7.76559	28.5441	19.5947	10.8147	11.9875	0	5.52534	16.8221	0	95.8626	0	10.3977	0	2.86238	18.8764	19.4576	50.8572	35.3863	4.77527	0
GH29	GH29		223.323	268.823	112.29	0	381.44	17.3091	57.7166	34.0953	112.908	27.5791	67.8135	150.948	104.185	274.734	119.289	50.8545	198.248	88.9187	25.8531	38.8691	51.8893	27.0383	221.755	158.22	117.888	7.27485	174.065	24.9958	156.522	132.628	46.76	60.6972	0	33.9528	52.73	0	198.826	0	24.8116	0	16.7208	129.428	44.4059	142.759	66.7133	8.18405	0
GH3	GH3		158.841	318.924	95.3994	211.656	439.156	8.2041	34.9029	59.6671	210.956	216.46	62.6719	258.376	93.1206	140.131	84.8682	213.207	106.952	106.265	45.1614	213.343	116.852	30.2143	401.224	83.7846	91.4247	48.6615	86.3713	78.5029	186.961	96.3116	81.7655	35.0908	0	26.0868	63.5735	64.7773	211.687	0	23.3953	0	17.7495	117.754	16.919	108.765	28.8318	423.755	18.739
GH30	GH30		32.6806	10.8366	7.66578	0	47.504	0	0	7.72724	10.695	7.50962	11.607	7.67128	0	0	7.385	0	24.6988	11.3602	0	0	9.24118	13.0837	11.416	6.91286	0	0	0	31.3655	18.1968	0	9.83903	0	0	12.8122	0	0	5.96818	0	2.02455	0	0	12.0023	0	3.89897	0	74.7714	0
GH30_1	GH30	subfamily 1	8.26495	0	2.73331	0	17.633	4.82539	0	0	0	0	0	0	0	0	0	0	0	0	0	0	0	0	0	0	0	0	0	8.39601	2.73281	27.7978	0	0	0	0	3.52118	0	12.3683	0	0	0	0	5.329	0	6.93627	6.8504	20.6179	0
GH30_2	GH30	subfamily 2	20.8827	17.8299	6.20574	0	49.3493	0	42.2072	0	11.304	9.30744	8.32177	6.34029	9.15668	0	6.78447	10.3502	54.8813	30.7334	0	16.5925	6.72355	0	14.5283	70.7609	81.9757	0	0	0	14.4199	11.9011	2.45562	5.08152	0	13.1778	7.63482	0	29.8453	0	2.69798	0	3.3703	8.60452	2.44244	10.0779	0	0	0
GH30_4	GH30	subfamily 4	5.24317	9.62691	8.60133	0	0	0	0	0	3.20158	6.93976	4.67417	4.19723	0	0	0	0	0	17.6568	0	0	6.75926	0	2.67512	0	0	0	22.6862	20.0741	4.16156	0	0	0	0	0	0	0	14.056	0	1.67783	0	0	3.69691	0	5.86543	0	0	0
GH30_5	GH30	subfamily 5	0	0	0	0	2.53962	0	0	0	0	0	0	5.64512	4.71252	14.1586	4.62036	0	0	0	25.8592	0	0	0	49.2594	8.82509	0	0	0	0	0	0	0	5.83472	0	0	0	0	0	0	0	0	0	13.6625	0	0	0	0	0
GH30_6	GH30	subfamily 6	0	0	0	0	0	0	0	0	0	0	0	0	0	0	0	0	0	0	0	0	0	0	0	0	0	0	0	0	0	0	2.39111	0	0	0	0	0	0	0	0	0	0	0	0	0	0	0	0
GH30_7	GH30	subfamily 7	0	0	0	0	0	0	0	0	0	0	0	0	0	0	0	0	0	0	0	0	0	0	0	0	14.222	0	0	0	0	0	0	0	0	0	0	0	0	0	0	0	0	0	0	0	0	0	0
GH30_8	GH30	subfamily 8	1.36171	5.852	0	0	0	0	0	0	5.17114	0	0	5.91985	0	0	0	0	5.27984	11.3674	0	0	0	0	3.3212	0	0	0	0	0	2.93809	0	4.16582	0	0	0	0	0	5.59261	0	0	0	0	0	2.99936	2.23945	0	96.2975	0
GH31	GH31		46.1015	60.8761	14.1307	37.1337	173.619	0	41.8197	28.6881	66.3193	53.6938	30.5537	64.6621	38.9288	35.882	22.5936	18.3807	56.0645	39.8312	0	15.0173	30.7309	19.101	96.0173	56.4347	37.1693	6.10764	207.139	36.174	30.8554	53.8953	32.1003	7.01044	0	4.5605	19.2511	0	66.9345	0	11.4686	7.97539	2.02042	43.9294	7.31793	43.0241	0	70.1517	0
GH32	GH32		24.8657	17.9405	0	0	48.981	0	16.6192	5.84465	13.5449	20.6887	7.34185	3.49843	5.0767	0	12.8989	40.4917	51.3071	3.00969	0	0	0	8.16838	13.7011	9.22667	0	4.36368	0	11.723	0	12.3717	5.95147	1.97985	0	3.18086	11.9351	0	31.6453	0	15.4202	0	0	14.5779	4.25016	15.6183	0	0	0
GH33	GH33		7.44453	13.959	3.34607	0	6.17755	0	0	0	12.1741	0	0	1.91583	0	0	3.46533	0	0	2.83228	0	0	0	8.06584	8.42362	0	56.3219	0	0	0	0	0	0	5.20033	0	0	0	0	0	0	0	0	0	0	0	11.4855	7.7367	0	0
GH35	GH35		30.3601	1.09614	0	0	53.3646	0	12.3246	0	9.80201	13.6706	13.5644	4.36334	0	0	0	0	0	18.8558	0	0	12.6699	5.90437	2.60592	0	12.26	0	24.7151	0	2.9932	0	2.81303	8.17479	0	2.93494	1.54041	0	23.1124	0	0	0	0	9.7565	3.10269	26.9178	13.8347	3.22574	0
GH36	GH36		38.6109	42.6269	18.0803	14.1409	58.0354	0	23.6027	5.30586	39.2839	16.3928	9.87724	59.2153	11.9304	58.6214	10.7311	0	69.2042	33.3538	19.4589	13.6275	20.9828	4.49603	85.4229	12.4168	90.5507	0	51.8059	0	27.8825	8.18548	8.06914	8.32626	0	3.16981	16.0725	0	16.427	0	11.6543	0	0	13.343	1.59116	17.0389	5.68107	0	0
GH37	GH37		0	3.67097	0	0	13.9291	5.29375	0	7.22226	1.27514	0	0	0	0	0	8.21313	0	0	0	0	0	0	0	5.99777	0	4.6296	0	0	5.17664	4.82457	0	0	2.25948	6.4032	0	2.46403	0	0	8.56495	0	7.83723	0	3.66605	4.06587	0	0	0	0
GH38	GH38		26.3063	48.892	4.50343	0	70.014	0	0	2.17011	24.3959	0	18.5089	53.709	13.6	0	12.0627	0	8.79449	11.2041	0	9.44055	9.34458	0	102.807	5.03784	10.3468	0	0	8.19663	13.8059	13.9341	2.12456	0	0	0	4.54153	0	27.0914	0	4.75376	9.10196	0	19.1041	5.46701	15.0056	0	20.1487	0
GH39	GH39		4.10134	1.05113	10.3884	6.03784	18.6094	0	0	0	11.9842	0	12.9568	21.5576	16.904	0	9.62585	0	2.72014	5.47945	24.0793	0	0	0	52.3026	16.0712	8.49905	6.83354	0	0	5.04168	0	0	0	0	8.34079	0	0	6.80309	0	1.89115	0	0	7.28684	0	0	0	8.36471	0
GH4	GH4		31.3275	31.4088	4.8272	12.4207	37.7953	0	0	2.04291	35.6599	23.0813	0	46.3907	20.8697	0	19.4567	0	9.73169	16.3929	0	0	7.16585	0	83.0781	11.8388	24.4803	0	0	0	30.1496	38.3763	12.7615	4.5232	0	0	12.5415	0	6.47232	0	1.88505	0	5.93896	39.033	5.74251	38.8438	0	44.1694	0
GH42	GH42		21.0924	10.4246	15.9179	0	13.1954	0	0	7.35445	25.3653	0	6.64241	38.5064	19.491	25.8731	12.1103	0	39.4326	31.2827	21.5443	22.1675	0	7.03526	70.5254	17.7416	8.103	0	0	0	36.2665	34.9059	7.77497	8.08905	0	0	7.21952	0	6.85223	0	0	0	0	12.5217	6.50366	10.4791	0	47.9558	0
GH43	GH43		11.6897	24.0881	4.64595	0	34.8077	0	0	5.16318	20.4682	24.5421	0	15.2305	16.3457	0	16.2033	0	49.2063	16.8868	0	0	0	3.85505	13.7141	112.827	25.1752	0	24.709	4.50067	1.76108	0	4.98162	0	0	3.00018	11.3403	0	15.7035	0	5.7857	0	0	6.92893	0	5.52588	4.11469	86.2314	0
GH43_1	GH43	subfamily 1	12.5055	1.41435	16.3665	28.7436	42.2871	0	26.8865	31.9162	12.2118	7.04939	6.05732	6.36619	0	0	0	9.4456	12.2508	6.21458	0	7.32113	0	7.50293	2.87669	5.75409	0	0	42.4256	0	10.8876	0	13.6132	0	0	11.6635	11.615	0	18.2387	0	0	0	0	5.40605	0	0	4.62745	104.961	0
GH43_10	GH43	subfamily 10	1.26851	6.82222	11.3684	41.1461	10.6427	0	0	32.6471	15.7253	0	18.598	5.26262	0	0	3.54654	34.0839	59.3263	33.2852	0	0	16.4317	0	7.08778	0	0	0	0	14.6453	0	0	14.4668	0	0	0	9.82704	0	11.2204	0	0	0	0	6.07939	0	7.21095	0	5.02604	0
GH43_11	GH43	subfamily 11	0	11.543	1.37653	0	8.28422	0	0	11.4009	13.0262	0	0	12.2766	0	0	4.37947	46.4802	9.88346	13.7177	0	0	0	0	0	0	0	0	0	0	4.07417	0	2.78362	0	0	0	3.85274	0	4.61524	0	0	10.9748	0	26.0406	9.07647	5.08057	0	0	0
GH43_12	GH43	subfamily 12	6.74838	0	4.51441	48.877	28.5449	0	34.4836	7.26741	6.82725	6.87725	4.99	7.5203	0	0	0	0	21.7627	0	0	0	0	0	13.5234	15.3092	4.02465	0	0	0	16.1897	0	0	3.05068	0	0	9.67206	0	5.02368	0	0	0	0	7.22375	0	7.81747	0	13.1378	0
GH43_13	GH43	subfamily 13	0	0	0	0	0	0	0	0	0	0	0	0	0	0	0	0	0	0	0	0	0	0	0	0	3.32522	0	0	0	0	0	0	0	0	0	0	0	0	0	0	0	0	0	0	0	0	0	0
GH43_14	GH43	subfamily 14	0	0	0	0	0	0	0	0	0	0	0	0	0	0	0	0	0	0	0	0	0	0	0	0	0	0	0	4.00939	0	12.9614	0	0	0	0	0	0	0	0	0	0	0	0	0	0	0	0	0
GH43_17	GH43	subfamily 17	5.51972	21.3218	8.51365	0	6.29029	0	0	5.30419	12.109	0	4.35689	25.0679	9.65603	25.0444	8.75683	0	30.9909	13.9819	0	2.99852	6.89365	0	6.21673	0	8.31954	0	0	0	11.96	14.0881	2.84112	8.2158	0	0	0	0	17.9758	0	2.33187	0	80.3287	26.6162	6.14082	32.0562	0	49.8034	0
GH43_18	GH43	subfamily 18	6.75485	2.84219	1.39553	0	13.9602	0	0	0	8.85886	0	6.06671	0	3.08948	0	4.55804	0	0	3.86963	0	0	16.193	5.59574	26.2434	0	9.84125	0	15.306	2.82962	0	0	0	0	0	0	5.44358	0	4.09268	0	3.27466	0	0	1.84703	1.34508	6.2207	14.1307	0	0
GH43_19	GH43	subfamily 19	10.3288	12.7379	0	0	4.0583	0	0	0	1.79512	19.6896	3.89147	4.4119	0	0	3.47084	17.2397	8.20536	3.53143	0	0	0	0	2.14911	0	23.6365	0	0	0	0	0	0	1.39855	0	0	4.27809	0	0	0	0	0	0	5.28935	1.43297	0	0	0	0
GH43_2	GH43	subfamily 2	2.27414	13.2012	5.97226	20.5389	24.8812	0	0	0	2.86425	7.09973	0	3.75615	4.17441	0	4.66675	0	0	2.54956	0	0	0	0	2.27626	0	0	0	0	16.2205	4.61022	16.1495	8.58342	1.2609	0	0	3.39266	0	45.7021	0	4.91711	0	0	4.63975	0	0	0	0	0
GH43_20	GH43	subfamily 20	0	0	0	0	0	0	0	0	0	0	0	0	0	0	0	0	0	0	0	0	0	0	0	0	0	0	0	0	0	0	0	0	0	0	0	0	0	0	0	0	0	0	0	0	0	0	0
GH43_21	GH43	subfamily 21	0	0	0	0	0	0	0	0	0	0	0	0	0	0	0	0	0	0	0	0	0	0	0	0	0	0	0	0	0	0	0	0	0	0	0	0	0	0	0	0	0	0	0	0	0	0	0
GH43_22	GH43	subfamily 22	0	0	0	0	1.00708	0	0	0	2.69021	0	0	0	0	0	0	0	12.6414	5.10847	0	0	0	0	0	0	0	0	0	0	0	0	0	0	0	0	0	0	5.52864	0	0	0	0	0	0	0	0	10.0726	0
GH43_24	GH43	subfamily 24	12.5146	14.485	4.69867	0	53.7014	0	0	0	2.96399	41.8626	5.20214	7.70444	0	0	4.10926	8.89462	31.3568	14.9629	0	0	0	0	5.07863	0	3.61115	0	0	0	6.36716	0	1.45518	0	0	0	4.09087	0	14.2827	0	6.07135	0	0	25.0759	1.48875	18.3847	11.968	0	0
GH43_26	GH43	subfamily 26	0	1.28531	3.43541	0	0	0	0	0	0	0	0	0	0	18.3794	0	0	0	0	0	10.7735	0	0	5.93556	0	0	0	37.7934	0	8.07976	0	0	0	0	2.27245	6.20495	0	9.5702	0	0	0	0	0	0	2.00744	0	0	0
GH43_27	GH43	subfamily 27	0	0	0	0	0	0	0	0	0	0	0	2.06011	0	0	0	0	0	0	0	0	0	0	0	0	0	0	0	0	0	0	0	0	0	0	0	0	0	0	0	0	0	0	0	0	0	0	0
GH43_28	GH43	subfamily 28	21.4423	11.6053	10.1633	18.8827	23.7477	0	0	0	13.1746	0	3.97381	9.71645	0	0	6.60487	9.83663	0	4.7891	0	6.22231	0	3.28524	15.5938	17.4921	0	7.69411	0	0	16.1887	12.2267	17.4979	4.05776	0	2.48963	7.13587	0	20.8881	0	7.19419	0	0	6.1346	5.57108	13.2867	0	4.5437	0
GH43_29	GH43	subfamily 29	1.0621	8.16352	5.59584	89.4741	20.8744	0	21.7344	0	0	0	4.7724	2.12927	0	0	0	0	0	0	0	0	0	0	1.13691	0	0	0	50.6349	0	0	0	0	0	0	0	0	0	0	0	2.37421	0	0	0	0	0	14.908	0	0
GH43_3	GH43	subfamily 3	7.92858	18.4857	2.08553	0	28.5476	0	0	1.76128	12.7218	0	6.00704	6.06176	10.1436	0	4.61245	9.32793	0	0	0	9.37317	11.8124	8.41655	4.32906	19.1265	0	0	19.4712	0	1.53184	9.33156	4.6989	0	0	0	4.43188	0	19.3634	0	3.78946	0	0	5.45718	7.18283	5.66115	0	0	0
GH43_30	GH43	subfamily 30	0	0	0	0	0	0	0	0	0	0	0	0	0	0	0	0	0	0	0	0	0	0	0	0	0	0	0	0	0	0	0	0	0	0	0	0	2.46312	0	0	0	0	0	0	0	0	0	0
GH43_31	GH43	subfamily 31	4.59855	12.276	3.69028	0	27.2693	0	0	7.89588	0	20.0846	0	7.86911	0	0	6.02194	0	0	0	0	0	11.9417	0	14.2912	12.292	3.71598	0	19.396	16.1817	0	5.39629	4.97383	0	0	0	7.71971	0	12.2081	0	0	0	0	2.00948	0	6.60731	0	0	0
GH43_33	GH43	subfamily 33	2.86956	14.6123	1.50728	0	21.9601	0	0	0	0	9.47348	4.70393	1.60737	0	20.7597	0	0	8.22497	0	13.3958	0	0	0	41.397	0	0	0	45.1555	21.302	0	0	11.8576	3.00159	0	0	3.42688	0	2.27955	0	1.21561	0	0	0	0	6.75012	0	0	0
GH43_35	GH43	subfamily 35	0	0	6.36139	16.0705	3.24808	0	0	0	6.36392	0	0	5.20169	0	0	0	0	0	5.22999	0	0	0	0	0	0	0	9.25527	0	8.07401	11.5885	0	0	4.0983	0	0	0	0	8.37574	0	0	0	0	7.21811	0	0	0	44.0097	0
GH43_37	GH43	subfamily 37	0	0	0	0	0	0	0	0	0	0	0	2.60979	0	0	0	0	0	0	0	0	0	0	0	0	0	0	0	3.72831	0	0	4.67422	0	0	0	0	0	2.2373	0	0	0	0	0	0	2.73234	0	0	0
GH43_4	GH43	subfamily 4	0	5.8871	3.41304	0	0	0	0	0	7.03971	0	0	3.36361	0	0	0	0	17.4875	4.6386	23.0691	0	16.3152	0	41.1486	0	0	3.9051	0	0	0	0	0	1.64478	0	0	11.1534	0	0	0	4.55182	0	0	6.21985	0	7.32289	0	15.2359	0
GH43_5	GH43	subfamily 5	4.94961	0	0	0	1.61242	0	0	4.35421	3.30826	0	0	1.64399	0	0	0	0	0	0	0	0	0	0	6.6757	5.36617	13.9446	0	18.4822	6.02864	0	0	0	0	0	0	0	0	1.5887	0	0	0	0	0	0	0	0	0	0
GH43_6	GH43	subfamily 6	0	0	0	0	0	0	0	0	0	0	0	0	0	0	0	0	0	0	0	0	0	0	0	0	2.68678	0	0	0	0	0	0	0	0	0	0	0	0	0	0	0	0	0	0	0	0	0	0
GH43_7	GH43	subfamily 7	0	6.81301	4.42066	9.74625	0	0	0	0	0	0	0	0	0	0	0	0	0	0	0	0	0	0	0	0	0	0	30.7887	0	0	0	0	0	0	0	0	0	0	0	0	0	0	2.0886	0	0	0	0	0
GH43_8	GH43	subfamily 8	2.72291	0	2.18267	0	7.46101	0	0	0	0	0	4.20088	5.16697	0	0	4.04535	0	0	0	0	0	0	0	0	0	0	0	0	0	0	0	0	1.13044	0	0	3.80116	0	7.20208	0	0	0	0	0	0	0	7.33046	0	0
GH43_9	GH43	subfamily 9	0	0	0	0	0	0	0	0	0	0	0	0	0	0	0	11.0362	11.2587	0	0	0	0	0	0	64.4611	24.1323	0	0	0	0	0	0	0	0	0	0	0	0	0	0	0	0	2.85756	0	0	0	0	0
GH44	GH44		0	0	1.33316	36.5454	0	0	0	0	0	0	0	0	0	0	0	11.7345	0	0	0	0	0	0	0	0	0	0	25.8074	0	1.20431	0	4.67536	0	0	0	0	0	0	0	0	0	0	0	0	0	0	35.7169	0
GH45	GH45		0	0	4.99182	0	0	0	0	0	0	0	0	0	0	0	0	0	0	0	0	0	0	0	0	0	7.82872	0	0	0	0	0	12.2833	1.30892	3.78371	0	0	0	0	0	0	0	0	3.57165	0	0	0	161.97	0
GH46	GH46		0	0	0	0	0	0	0	0	0	0	0	0	0	0	0	0	0	0	0	0	0	0	0	0	0	0	0	0	0	0	0	0	0	0	0	0	0	0	0	0	0	0	0	0	0	0	0
GH47	GH47		0	0	0	0	0	0	0	0	0	0	0	0	0	0	0	0	0	0	0	0	0	0	0	0	8.79041	0	0	0	0	0	0	0	0	0	0	0	0	0	0	0	0	0	0	0	0	0	0
GH48	GH48		0	0	0	24.5058	0	0	0	0	0	0	0	0	0	0	0	0	0	0	0	0	0	0	0	0	0	0	0	0	0	0	0	0	0	0	0	0	0	0	0	0	0	0	0	0	0	0	0
GH49	GH49		0	0	0	0	0	0	0	0	0	0	0	0	0	0	0	0	0	0	0	0	0	0	0	0	0	0	0	0	0	0	0	0	0	0	0	0	0	0	0	0	0	0	0	0	0	0	0
GH5	GH5		6.26196	2.98134	3.93702	0	3.09889	0	0	17.2216	2.97573	0	0	1.79344	8.29251	0	6.64187	0	0	2.71658	0	0	0	0	21.5068	0	0	0	0	0	0	0	0	0	0	0	0	0	3.58915	0	0	0	0	0	0	3.0005	0	35.9747	0
GH5_1	GH5	subfamily 1	0	0	0	95.7387	0	0	0	0	0	0	0	0	0	0	0	0	0	0	0	0	0	0	0	0	0	0	0	0	0	0	3.8517	2.99104	0	0	0	0	0	0	0	0	0	0	0	0	0	0	0
GH5_10	GH5	subfamily 10	0	0	0	9.38381	0	0	0	0	0	0	0	0	0	0	0	0	0	0	0	0	0	0	0	0	0	0	0	0	0	0	0	0	0	0	0	0	0	0	0	0	0	0	0	0	0	40.3663	0
GH5_11	GH5	subfamily 11	0	0	0	0	0	0	0	0	0	0	0	0	0	0	0	0	0	0	0	0	0	0	0	0	3.04587	0	0	0	0	0	0	0	0	0	0	0	0	0	0	0	0	0	0	0	0	0	0
GH5_12	GH5	subfamily 12	0	0	0	0	0	0	0	0	21.7619	0	0	20.0943	0	0	0	0	4.06988	4.9922	0	0	0	0	5.21188	0	2.45152	0	0	0	22.8916	0	0	0	0	0	0	0	0	0	0	0	4.08219	25.3627	0	14.7108	0	81.9608	0
GH5_13	GH5	subfamily 13	7.01516	30.5766	9.94386	0	58.4666	0	0	6.56592	6.93797	0	0	16.1545	11.3239	0	2.52963	12.9621	0	16.0647	11.4154	0	0	0	10.0317	0	5.59467	0	0	0	1.49936	0	0	0	0	0	0	0	1.67686	0	4.98447	0	0	3.00484	1.80766	7.63979	20.7232	0	0
GH5_18	GH5	subfamily 18	0	0	0	0	0	0	0	3.26003	0	0	0	0	0	0	0	0	0	0	0	0	0	0	0	0	0	0	0	0	0	0	0	0	0	0	0	0	0	0	0	0	0	0	0	0	0	0	0
GH5_19	GH5	subfamily 19	0	0	0	0	1.14864	0	0	0	0	0	0	0	0	0	0	0	0	0	0	0	0	0	0	0	0	0	0	0	0	0	0	0	0	0	0	0	0	0	0	0	0	0	0	0	0	0	0
GH5_2	GH5	subfamily 2	25.1698	0	27.6432	0	37.4184	4.96486	0	0	1.06341	0	0	0	0	0	0	0	0	1.5981	0	0	0	0	12.812	3.3001	0	0	0	6.38305	5.51014	0	0	1.09313	0	0	0	0	7.50575	0	0	0	0	0	0	2.96161	0	194.56	0
GH5_22	GH5	subfamily 22	10.9521	1.95691	0	0	0	0	0	0	3.85202	19.3107	0	2.88652	0	0	0	0	0	0	0	0	0	0	7.60424	0	0	0	0	0	0	0	0	0	0	0	0	0	5.43873	0	0	0	0	4.69515	2.16454	10.8301	0	20.1149	0
GH5_24	GH5	subfamily 24	0	0	0	0	0	0	0	0	0	0	0	0	0	0	0	0	0	0	0	0	0	0	0	0	2.56374	0	0	0	0	0	0	0	0	0	0	0	0	0	0	0	0	0	0	0	0	0	0
GH5_25	GH5	subfamily 25	0	4.52267	0	0	0	0	0	1.88991	0	0	0	0	0	0	0	0	0	0	0	0	0	0	0	0	0	0	0	0	1.09021	0	0	0	0	3.03036	4.96071	0	0	0	0	0	0	0	0	0	0	0	0
GH5_26	GH5	subfamily 26	13.7607	9.93927	6.0165	0	30.8137	0	0	0	0	0	0	0	0	0	0	0	0	0	0	0	0	5.36044	2.03691	0	0	0	0	0	3.77065	0	2.76686	0	0	9.97087	0	0	5.58363	0	0	0	0	0	0	0	0	0	0
GH5_28	GH5	subfamily 28	0	1.23	0	0	0	0	0	0	0	0	0	0	0	0	0	0	0	0	0	0	0	0	0	0	0	0	0	0	0	0	0	0	0	0	0	0	3.84012	0	0	0	0	0	0	0	0	0	0
GH5_36	GH5	subfamily 36	21.655	0	7.74428	0	8.83732	0	0	3.05813	4.46791	0	0	1.53142	0	0	5.71303	0	0	6.65998	0	0	0	2.31495	5.61057	0	24.8014	0	0	0	1.03446	0	0	0	0	0	0	0	0	0	1.15671	0	0	0	0	0	0	0	0
GH5_37	GH5	subfamily 37	7.94864	0	6.93982	0	0	0	0	0	0	0	0	0	0	0	0	0	0	0	0	0	0	0	0	0	0	0	0	0	0	0	0	0	0	0	0	0	0	0	0	0	0	0	0	0	0	19.3225	0
GH5_38	GH5	subfamily 38	16.0501	6.89636	5.33649	0	28.8012	0	0	0	0	0	0	0	0	0	0	0	0	0	0	0	0	0	0	0	0	0	0	2.22297	0	0	11.9514	0	0	8.59793	0	0	0	0	1.64178	0	0	0	0	0	0	0	0
GH5_39	GH5	subfamily 39	0	0	13.9373	0	0	0	0	0	1.92678	0	0	7.99394	0	0	0	0	0	0	0	0	0	3.59305	0	0	0	0	0	0	1.65185	0	0	0	0	0	0	0	0	0	0	0	0	1.38976	0	0	0	68.1615	0
GH5_4	GH5	subfamily 4	1.10557	16.7421	2.63332	67.4951	1.06788	0	0	0	0	0	0	5.8258	0	14.9218	2.71519	0	0	0	0	0	10.6599	0	9.74263	0	0	0	32.2056	0	2.54944	0	0	0	0	0	0	0	3.13948	0	0	0	0	5.183	0	8.01873	0	382.259	0
GH5_40	GH5	subfamily 40	0	0	0	0	0	0	0	0	0	0	0	0	0	0	0	0	0	0	0	0	0	0	0	0	0	0	0	0	0	0	0	0	0	0	0	0	0	0	0	0	0	0	0	0	0	71.1605	0
GH5_41	GH5	subfamily 41	0	0	0	0	0	0	0	0	0	0	0	0	0	0	0	0	0	0	0	0	0	0	0	0	0	0	0	0	0	0	0	0	0	0	0	0	0	0	0	0	0	0	0	0	0	0	0
GH5_44	GH5	subfamily 44	0	0	0	0	0	0	0	0	0	0	0	0	0	0	0	0	0	0	0	0	0	0	0	0	0	0	0	0	0	0	0	0	0	0	0	0	0	0	0	0	0	0	0	0	0	0	0
GH5_45	GH5	subfamily 45	0	0	0	0	0	0	0	0	4.46125	0	0	0	0	0	0	0	0	0	0	0	0	0	0	0	0	0	0	0	0	0	0	0	0	0	0	0	0	0	0	0	0	0	0	0	0	0	0
GH5_46	GH5	subfamily 46	2.01647	15.1545	2.93741	0	11.7095	0	0	0	13.0351	0	8.01551	15.4912	7.87075	9.65603	4.52648	7.583	15.4626	2.14938	0	0	7.77386	0	1.84761	0	0	0	0	12.5199	5.98888	0	6.98967	1.49244	0	0	2.42956	0	6.56197	0	2.35209	0	0	7.50356	0	0	0	2.21093	0
GH5_48	GH5	subfamily 48	1.22252	0	0	0	0	0	0	0	0	0	0	4.61681	13.0635	0	0	0	4.73451	0	0	0	15.9198	0	4.1277	0	0	0	0	0	0	0	0	0	0	0	0	0	0	0	0	0	0	0	0	0	0	0	0
GH5_5	GH5	subfamily 5	0	0	0	0	7.8848	0	0	0	0	0	0	0	0	0	0	0	0	0	0	0	0	0	0	0	2.23812	0	0	0	0	0	1.36625	0	0	0	0	0	1.23181	0	0	0	0	1.77597	0	2.87635	0	0	0
GH5_52	GH5	subfamily 52	0	0	0	0	0	0	0	0	0	0	0	0	0	0	0	0	0	0	0	0	0	0	0	0	0	0	0	0	0	0	0	0	0	0	0	0	0	0	0	0	0	0	0	0	0	48.6577	0
GH5_7	GH5	subfamily 7	8.52054	0	2.93413	0	34.8478	0	0	2.24633	4.07895	0	0	0	5.53907	0	3.32113	0	0	1.68525	0	0	34.3702	0	4.26861	0	1.77236	0	0	0	2.81395	0	0	0	0	0	0	0	7.8277	0	0	0	0	1.3486	0	0	0	0	0
GH5_8	GH5	subfamily 8	0	0	0	0	0	0	0	0	0	0	0	0	0	0	0	0	0	0	0	0	0	0	0	0	0	0	0	0	0	0	0	0	0	0	0	0	0	0	0	0	0	0	0	0	0	0	0
GH5_9	GH5	subfamily 9	0	0	0	0	0	0	0	0	0	0	0	0	0	0	0	0	0	0	0	0	0	0	0	0	3.09591	0	0	0	0	0	0	0	0	0	0	0	0	0	0	0	0	0	0	0	0	0	0
GH50	GH50		4.47171	16.5135	8.10692	0	27.814	0	0	8.66132	24.8305	6.22808	9.09388	7.37245	12.5367	0	6.09191	0	0	3.94135	14.6524	0	5.3285	4.43361	16.7787	0	13.7705	0	0	3.7108	3.35828	0	0	7.36582	0	10.6594	3.28456	0	15.3271	0	0	0	0	5.68989	0	15.6888	0	0	0
GH51	GH51		40.1297	114.255	43.6562	73.3766	118.654	0	0	20.8819	52.4094	99.3583	30.6231	51.8315	27.3528	37.6735	32.7103	21.7086	65.1703	61.9594	22.8207	23.1328	18.4325	16.7507	112.664	22.4168	54.5919	7.05008	148.053	30.6059	20.3501	35.8229	14.148	8.13769	0	20.5059	31.0861	0	87.9589	0	6.51357	0	4.251	55.7677	6.28045	70.4073	26.0545	86.6115	0
GH52	GH52		0	0	0	0	2.14899	0	0	0	0	0	0	0	0	0	0	0	0	0	0	0	0	0	0	0	0	0	0	0	0	0	0	0	0	0	0	0	0	0	0	0	0	0	0	0	0	0	0
GH53	GH53		9.16882	9.03076	0	0	13.6041	0	0	0	4.73664	0	6.53041	4.22989	8.41919	0	3.82458	0	9.34714	0	0	0	15.4412	0	25.9787	0	0	0	0	5.11851	1.0651	0	1.68756	4.69986	0	0	0	0	8.72558	0	0	0	0	6.49907	1.43615	2.17922	0	51.6284	0
GH54	GH54		0	0	0	0	0	0	0	0	0	0	0	0	0	0	0	0	0	0	0	0	0	0	0	0	0	0	0	0	0	0	0	0	0	0	0	0	0	0	0	0	0	0	0	0	0	0	0
GH55	GH55		4.44372	3.50625	0	0	13.4899	0	0	0	5.53719	7.17788	9.64692	0	0	0	0	0	0	0	0	0	0	0	0	0	5.37959	0	10.1895	0	5.23719	0	0	0	0	0	1.80764	0	16.1151	0	0	0	0	0	0	0	0	0	0
GH57	GH57		100.864	54.7788	61.5169	27.3801	91.5635	0	35.7913	43.9245	88.2445	80.6196	19.311	107.771	10.2736	65.886	21.2663	92.5888	90.8279	112.475	0	243.253	30.6181	7.76329	142.961	48.1203	105.781	33.4723	25.0531	18.4465	59.5262	8.14238	216.622	215.336	61.4247	118.443	27.033	0	28.8535	101.415	78.0499	137.144	65.7736	261.933	152.846	87.2826	325.819	205.515	31.5828
GH59	GH59		0	0	0	0	1.78103	0	0	0	1.56433	15.2038	0	0	0	0	0	0	0	0	0	0	0	0	2.904	0	0	0	0	0	0	0	0	0	0	0	0	0	0	0	0	0	0	0	0	0	0	0	0
GH6	GH6		0	0	0	0	0	0	0	0	0	0	0	0	0	0	0	0	0	0	0	0	0	0	0	0	0	0	0	0	0	0	0	0	0	0	0	0	0	0	0	0	0	0	0	0	0	0	0
GH62	GH62		0	0	0	0	0	0	0	0	0	0	0	0	0	0	0	0	0	0	0	0	0	0	0	0	2.59386	0	0	0	0	0	0	0	0	0	0	0	0	0	0	0	0	0	0	0	0	0	0
GH63	GH63		0	4.71845	0	0	8.17867	0	0	2.21977	1.4744	0	10.4086	3.40306	0	0	0	0	0	0	0	0	0	0	0	0	0	0	0	0	1.01191	0	0	0	5.0691	2.41452	0	0	0	0	0	0	0	3.84396	0	6.38928	0	0	0
GH64	GH64		0	0	0	0	0	0	0	0	0	0	0	0	0	0	0	0	0	0	0	0	0	0	0	0	4.89891	0	0	0	0	0	0	0	0	0	0	0	0	0	0	0	0	0	0	0	0	0	0
GH65	GH65		8.98187	11.5824	0	16.1202	31.7659	0	20.347	10.4085	11.6355	0	8.72741	7.21053	12.3252	0	12.0949	0	31.7485	4.49579	0	3.99598	24.3802	0	41.8893	0	0	0	0	0	12.5751	18.0844	6.08333	1.89059	0	2.90791	1.57608	0	6.56918	0	0	22.1459	0	8.31629	2.07509	10.3446	0	66.6953	0
GH66	GH66		1.0685	0	2.01378	0	3.9095	0	0	0	0	0	0	0	0	0	3.21521	0	0	0	0	0	0	0	0	0	0	0	0	0	0	0	1.57391	0	0	0	3.96641	0	8.14611	0	0	0	0	3.18468	0	0	0	0	0
GH67	GH67		19.3291	12.021	7.39345	41.6446	26.0444	0	0	18.5448	11.4026	0	0	15.8834	7.37378	0	0	9.03399	27.9174	12.3138	12.1721	8.81099	12.0659	0	11.7047	0	10.3547	4.45846	0	10.9686	23.4719	25.3275	10.1773	8.24323	0	8.59473	8.65681	0	19.8871	0	1.73726	9.93048	0	9.90391	0	17.5056	0	73.4921	0
GH70	GH70		0	0	0	0	0	0	0	0	0	0	0	0	0	0	0	0	9.21679	0	0	0	0	0	31.8087	0	0	0	0	0	0	0	0	0	0	0	0	0	0	0	0	0	0	0	0	0	0	0	0
GH72	GH72		0	0	0	0	0	0	0	0	0	0	0	0	0	0	0	0	0	0	0	0	0	0	0	0	5.86964	0	0	0	0	0	0	0	0	0	0	0	0	0	0	0	0	0	0	0	0	0	0
GH73	GH73		27.5675	58.8928	34.7395	26.0589	80.0278	0	31.361	34.9794	21.4104	14.9884	11.4607	40.5652	45.8447	0	18.6091	36.7399	75.3963	16.3977	0	17.2886	40.3035	6.60214	172.834	29.1889	23.1908	56.8935	0	37.8776	128.611	138.62	270.295	237.063	53.0513	132.507	150.424	0	38.7485	127.001	82.0606	180.521	90.6312	305.19	261.449	74.2602	439.481	0	14.8591
GH76	GH76		13.0554	12.8716	3.4123	0	83.563	0	0	0	11.6578	34.0586	8.16703	16.7186	3.72729	0	0	0	18.3965	12.8688	0	14.8145	6.19915	15.1339	14.3052	0	7.64281	6.765	22.3742	34.1658	12.2102	25.0969	21.7543	8.24823	0	0	11.3735	0	37.6768	0	4.68515	0	0	4.94479	4.57102	6.29695	0	0	0
GH77	GH77		119.198	111.795	75.132	52.8789	108.772	10.8712	36.0616	41.3881	77.188	19.5736	28.8437	95.3518	22.9414	77.2011	32.7584	90.0833	93.6499	63.6556	20.2457	217.994	28.8925	12.2828	189.82	89.1096	29.3647	37.1781	35.1482	11.2748	57.0278	16.9658	19.9563	188.107	54.8699	102.322	37.7274	58.5699	37.5627	99.9953	65.3413	127.369	62.402	251.486	227.261	104.931	318.656	225.878	0
GH78	GH78		136.76	145.841	42.3833	0	167.96	8.02957	11.5637	23.1565	67.8022	36.3739	32.4317	70.6644	38.911	0	55.2696	107.047	80.1531	42.502	13.3196	19.2934	31.8612	28.298	86.4475	131.18	73.4529	14.0969	120.107	8.62153	46.918	29.3084	69.4138	26.2379	0	71.3665	38.6658	0	120.383	0	22.1855	0	14.8939	39.39	17.8984	99.9125	52.7005	13.7857	0
GH79	GH79		0	0	0	0	0	0	0	0	0	0	0	0	0	0	0	0	0	0	0	0	0	0	0	0	0	0	0	0	0	0	0	0	0	0	0	0	0	0	0	0	0	0	0	0	0	0	0
GH8	GH8		4.01722	1.19145	11.8234	39.917	10.6472	0	0	5.62526	3.14611	0	3.47553	0	0	0	4.09807	0	6.75686	0	0	0	0	3.02288	16.8043	0	0	0	0	0	0	0	0	0	0	3.44399	0	0	2.92209	0	1.55822	0	0	3.88423	0	0	0	226.424	0
GH81	GH81		0	0	0	0	7.38323	0	0	0	1.11706	0	0	0	0	0	0	0	0	0	0	0	0	0	0	0	2.56974	0	0	0	0	0	0	0	0	0	0	0	0	0	0	0	0	2.23436	0	0	0	0	0
GH84	GH84		0	0	0	0	0	0	0	0	0	0	2.56359	0	0	0	0	0	0	0	0	0	0	0	0	0	0	0	0	0	0	0	0	0	0	0	0	0	0	0	0	0	0	0	0	0	0	1.76577	0
GH85	GH85		0	0	0	0	0	0	0	0	0	0	0	0	0	0	0	0	0	0	0	0	0	0	0	0	0	0	23.7886	0	0	0	0	0	0	0	0	0	0	0	0	0	0	2.34085	0	0	0	0	0
GH87	GH87		1.26339	1.14764	1.17557	0	1.76458	0	0	0	0	0	0	0	4.62549	0	0	0	0	0	0	3.92009	0	0	4.19217	0	4.08797	0	0	8.38101	3.78378	0	4.24833	0	0	0	2.00738	0	6.17729	0	0	0	0	0	0	0	0	1.32339	0
GH88	GH88		42.3019	49.2237	18.2255	11.8801	75.2951	10.4305	26.2899	14.2414	21.2579	21.4103	28.5879	24.9846	9.01543	0	23.3317	107.753	47.584	68.4029	21.4345	0	15.9816	6.40106	67.7868	0	123.04	8.24091	0	14.6412	38.5076	18.7055	24.6219	20.9199	0	11.4663	3.7934	0	50.7868	0	1.7221	0	0	33.2198	3.21015	60.2507	11.7051	14.1906	0
GH89	GH89		1.9002	10.6298	4.58364	0	3.02465	0	0	5.74729	0	0	0	0	0	0	4.46129	7.85282	0	0	0	0	13.0539	0	0	0	2.30668	0	0	0	1.56843	0	0	0	0	0	12.8567	0	0	0	12.3427	0	0	46.9333	8.52461	0	9.64549	0	0
GH9	GH9		48.9602	21.7246	14.9244	221.08	76.4736	0	0	1.92467	12.7966	0	25.3011	12.9168	0	0	4.21783	0	25.8226	0	0	9.10437	12.4854	0	9.6864	0	12.3901	0	27.6256	28.3339	23.3022	0	8.72365	0	0	0	12.0489	0	52.5714	0	0	0	0	7.1003	0	11.5121	9.72984	197.655	0
GH91	GH91		0	0	0	0	0	0	0	0	0	0	0	0	0	0	0	0	0	0	0	0	0	0	0	0	0	0	0	0	0	0	0	0	0	0	0	0	3.36829	0	0	0	0	0	0	0	0	0	0
GH92	GH92		125.981	132.883	96.8611	4.32569	414.886	4.89467	12.1337	17.9045	58.983	23.6089	48.5289	58.7661	14.4303	39.5536	45.4492	76.1197	25.0308	33.7354	0	39.8122	74.8232	34.1113	94.0443	82.756	60.584	15.8434	116.434	55.1767	76.9749	25.3112	48.1362	22.219	6.68531	21.7417	51.7335	0	179.078	0	25.4296	20.7133	6.18361	72.2953	13.3133	70.6318	36.6649	0	0
GH93	GH93		0	4.50314	0	0	0	0	0	0	0	0	0	4.21569	0	5.4523	0	0	0	0	24.7821	13.8869	0	0	0	6.36933	9.12854	0	0	4.74776	0	0	1.80692	1.63455	0	0	0	0	0	0	0	0	0	0	0	0	0	0	0
GH94	GH94		13.2902	6.98168	16.5354	125.245	17.9561	0	0	0	14.7243	0	0	11.7738	0	22.6305	0	25.6759	3.87466	25.1278	0	0	0	0	13.2036	7.55578	17.3584	4.06907	0	0	11.5493	9.10703	2.20907	0	0	3.66022	0	0	4.36706	0	0	0	0	2.97531	0	18.4486	0	178.525	0
GH95	GH95		90.3554	153.856	38.3061	34.9358	184.103	0	15.4871	28.9905	59.5086	13.4032	37.8646	36.579	21.8681	7.4246	64.4381	35.2229	15.4396	32.6265	0	40.6272	29.9597	19.1246	150.586	78.9808	39.1936	11.7175	87.3261	34.3473	50.1299	25.1027	39.1672	26.7764	0	7.48261	41.6446	0	91.69	5.48816	16.1438	0	13.7528	53.4726	4.10288	68.0366	59.4893	1.21683	0
GH97	GH97		38.0052	47.0185	35.9316	69.7797	171.796	8.33253	60.0162	9.19743	30.5803	44.8212	17.2881	17.5856	0	0	39.1351	116.099	47.1963	31.0918	0	7.63781	33.2254	8.62212	30.7402	0	7.86502	6.05537	76.0864	39.3164	17.203	0	18.0808	15.6006	0	38.7088	21.9679	0	82.4832	0	5.04723	0	10.0461	23.695	2.31078	16.5806	48.2895	0	0
GH98	GH98		0	2.59143	0	0	0	0	0	4.62927	0	0	0	0	0	0	0	0	0	0	0	0	0	0	0	0	0	0	0	0	0	0	0	0	0	0	0	0	0	0	0	0	0	0	0	0	0	0	0
GH99	GH99		1.60654	3.71839	0	7.02191	34.8806	0	0	2.87011	5.49601	0	0	7.10481	0	0	0	0	0	2.34333	0	0	0	2.67142	0	0	0	0	0	0	7.71899	0	7.67612	2.49258	5.98847	0	4.72355	0	2.53871	0	5.84209	0	0	10.522	0	0	8.28068	11.2766	0
GT1	GT1		14.5778	10.5649	0	4.05305	46.1872	0	0	0	10.1916	0	4.28641	16.2469	7.99409	0	0	14.3909	7.61427	8.23918	0	0	0	0	4.26035	0	11.224	4.42795	17.8041	38.8187	8.09542	8.05176	9.3994	3.68464	0	0	14.5056	0	8.59	0	0	0	0	28.8189	12.5714	8.64448	6.36629	5.01085	0
GT10	GT10		16.6425	12.265	5.31724	0	23.2004	0	0	0	4.25306	0	0	8.34583	36.8203	0	0	0	33.4771	0	0	14.2361	0	0	77.0249	12.2892	13.5518	0	48.5066	15.0412	1.59164	0	0	0	0	3.9214	3.44961	0	3.37858	0	0	0	0	4.81982	2.53174	5.25418	4.15492	0	0
GT101	GT101		0	3.77291	2.43366	0	1.2975	0	18.3215	3.24551	0	0	4.35619	1.81478	4.03081	0	0	0	10.9521	0	0	0	0	0	0	0	0	0	0	0	0	0	4.11878	1.38232	0	0	1.66615	0	2.38037	0	0	0	0	3.15632	4.79642	3.95111	21.4713	0	0
GT102	GT102		7.2885	0	0	0	3.71193	0	0	0	0	0	0	4.16663	0	0	0	0	0	0	0	0	0	0	0	0	0	0	0	0	8.37286	0	10.0691	4.03718	0	6.22334	0	0	0	0	0	0	0	0	0	0	0	0	0
GT104	GT104		3.23802	6.03238	0	0	4.58279	19.4336	0	0	6.51583	0	0	5.11138	0	0	0	0	0	0	0	0	16.3908	0	0	0	0	11.0411	8.88907	10.5144	19.8718	0	14.4376	7.37688	0	7.27612	3.60681	0	5.15185	0	0	0	0	2.68404	0	2.12215	0	0	23.7802
GT11	GT11		20.5516	22.4654	9.96657	17.3698	83.0905	0	0	4.43808	17.6111	8.88384	0	14.5868	5.82767	0	18.26	0	0	11.5921	0	43.1321	5.78845	9.20212	12.2589	7.09941	0	0	68.5975	4.69959	12.6582	0	0	7.27743	0	0	7.67409	0	20.7557	0	1.22741	0	0	14.7885	8.76735	23.2462	7.9917	13.0777	0
GT14	GT14		16.317	26.676	3.22969	0	40.5044	0	0	4.99441	0	0	0	0	33.0825	0	14.6697	0	0	0	0	71.2664	0	0	0	0	0	0	15.2742	3.78086	12.0464	0	1.91377	0	0	0	0	0	15.4848	0	0	0	0	2.16789	1.70784	7.90661	0	7.63351	0
GT15	GT15		0	0	0	0	0	0	0	0	0	0	0	0	0	0	0	0	0	0	0	0	0	0	0	0	0	0	0	0	0	0	0	0	0	0	0	0	0	0	0	0	0	0	0	0	0	0	0
GT17	GT17		7.84788	0	0	0	0	0	0	0	9.69349	0	0	0	0	0	0	0	0	0	0	0	6.76538	2.46155	0	0	2.72331	0	0	0	0	0	0	0	0	0	0	0	0	0	0	0	0	0	0	18.9267	0	0	0
GT19	GT19		91.866	67.0832	101.96	21.792	98.702	21.5735	0	43.8869	17.8942	13.2417	18.866	60.0865	62.5109	32.9482	19.9219	74.2354	67.2644	53.679	0	68.0067	51.1675	21.2479	260.674	73.2054	75.3452	48.7375	0	28.018	36.768	23.0427	222.16	226.544	85.517	199.921	14.049	0	35.0343	0	6.41409	0	84.8265	15.4842	8.57237	23.8183	35.3413	52.7695	40.2889
GT2	GT2		136.24	208.908	119.106	188.381	268.022	69.4944	13.0391	58.5252	73.4446	29.9101	23.9894	445.729	107.341	47.7677	72.0849	240.154	120.243	109.644	0	497.214	60.5859	24.8391	283.95	56.7246	80.5719	5.76961	72.0566	68.0089	115.72	20.0394	36.879	34.5406	0	20.2964	60.1744	0	75.1721	0	7.83011	25.4349	13.2543	97.7646	216.213	108.307	437.596	384.082	0
GT20	GT20		6.56968	0	0	0	7.83682	3.01931	0	2.51446	0	0	4.51164	0	0	0	10.1023	0	0	0	0	0	0	6.18168	1.10717	0	2.70781	5.86996	0	0	0	0	12.4417	5.83911	4.76626	0	2.71073	0	0	0	0	0	0	0	0	0	0	0	0
GT21	GT21		0	1.88197	0	0	0	0	0	0	0	0	0	0	0	0	0	0	0	0	0	0	0	0	0	0	0	0	0	0	0	0	11.4118	1.93222	0	0	0	0	0	0	0	0	0	0	0	0	0	0	0
GT22	GT22		0	1.15056	0	0	0	0	0	0	3.51534	0	4.97838	2.33014	0	0	0	18.3151	0	0	0	0	0	0	0	0	2.24892	0	0	5.9419	0	0	0	0	0	0	0	0	3.26446	0	0	0	0	2.09215	0	2.47857	0	0	0
GT24	GT24		0	0	2.44997	0	0	0	0	0	0	0	0	0	0	0	0	0	0	0	0	0	0	0	0	0	2.41053	5.39501	0	0	0	0	5.78634	0	0	3.89594	0	0	0	0	5.11529	0	0	2.30851	5.21086	0	0	0	0
GT25	GT25		8.40827	9.55097	5.81506	0	0	0	0	5.0249	0	0	0	9.92432	0	0	0	0	0	3.21154	0	0	0	0	6.28041	0	0	0	0	0	0	0	0	2.59335	0	0	0	0	8.48472	0	0	0	4.27228	8.15386	0	0	0	0	0
GT26	GT26		14.5479	75.6179	16.7224	0	84.4085	5.78669	28.7133	4.92731	51.0762	17.8857	7.27564	56.2038	20.4213	9.01575	11.987	38.3827	3.74345	26.1354	0	143.381	10.2276	23.7135	27.8721	0	13.8861	10.3312	38.1181	19.3962	49.0334	11.3579	12.5424	5.47868	0	0	19.3274	0	30.8671	0	7.83094	0	0	40.1235	10.8694	43.176	16.7964	125.743	0
GT27	GT27		0	0	3.19259	0	0	0	0	0	0	0	0	116.156	82.5907	0	1.70126	0	58.864	0	0	0	0	0	21.0007	0	0	0	28.5527	0	1.38892	0	0	0	0	0	0	0	2.17169	0	1.52231	0	0	6.24303	0	3.84939	0	0	0
GT28	GT28		287.042	157.734	142.215	132.056	194.866	40.5996	79.6023	58.0382	83.1467	118.936	39.225	100.829	94.9442	39.4267	44.7558	131.024	118.208	86.3595	43.2866	179.012	57.6878	15.168	251.455	182.745	98.1835	67.2879	66.5449	7.69685	82.3766	196.869	245.734	241.253	57.8932	143.5	177.588	53.4291	78.3688	90.8331	84.7297	127.973	87.427	266.207	193.904	102.736	298.736	147.156	36.6318
GT3	GT3		6.7431	35.7314	7.03517	0	54.9369	4.28333	41.3652	17.3407	5.55419	0	0	35.6259	0	17.8736	0	14.5337	20.0942	11.9943	0	24.2835	0	0	57.831	17.6521	25.5281	25.2809	33.5087	15.9379	5.14551	0	197.307	3.38159	55.3601	3.21694	3.4506	0	21.1849	116.734	71.7673	119.443	65.4422	188.409	149.167	71.4741	294.746	0	0
GT30	GT30		56.2377	35.0867	96.1381	22.0362	87.44	12.8591	0	53.0413	30.2245	0	13.3738	54.2208	63.1397	3.3408	29.8455	48.3638	56.8406	42.5361	0	87.8223	27.5324	8.71458	131.662	123.607	55.4533	43.1054	71.3576	16.9042	30.1884	12.2372	193.387	196.481	0	11.71	15.1452	0	28.6932	0	3.58453	0	83.8593	8.61928	0	12.541	29.8216	0	44.6028
GT31	GT31		0	0	0	0	0	0	0	0	0	0	0	0	0	0	0	0	0	0	0	0	0	0	0	0	0	0	0	0	0	0	0	0	0	0	0	0	0	0	0	0	0	0	0	0	0	0	0
GT33	GT33		0	0	0	0	0	0	0	0	0	0	0	0	0	0	0	0	0	0	0	0	0	0	0	0	2.36708	0	0	0	0	0	0	0	0	0	0	0	0	0	0	0	0	0	0	0	0	0	0
GT35	GT35		73.6664	72.763	66.4316	125.514	109.14	7.10093	13.1897	43.2703	65.6165	8.70032	16.2511	80.1637	21.6732	7.69637	35.4563	36.9519	48.1394	67.075	18.3054	92.9968	25.8929	11.3039	134.71	65.9445	66.2294	27.2449	38.3804	11.1554	45.8608	28.3411	193.854	19.8613	53.4081	20.8286	29.8945	0	58.3645	110.507	74.6193	129.648	64.6707	235.766	184.662	67.7983	276.497	93.0603	0
GT39	GT39		0	0	0	0	1.05436	0	0	0	0	0	9.79259	2.59153	0	0	6.31729	16.8109	0	0	0	0	6.85539	0	0	0	0	0	0	0	1.65281	0	0	0	0	0	3.17115	0	0	0	5.71191	0	0	0	0	2.84259	0	0	0
GT4	GT4		216.562	296.737	240.558	127.712	367.445	44.7984	12.5682	93.2284	211.652	116.516	52.2656	333.933	169.008	166.973	180.226	263.844	221.048	160.229	11.1733	371.831	69.5638	59.8557	633.748	123.081	230.122	94.5291	244.979	82.4561	164.254	43.9546	429.11	437.456	69.4665	181.069	91.3081	32.0104	221.297	110.731	86.0746	145.071	130.873	344.755	246.134	127.723	420.396	361.14	59.8793
GT41	GT41		17.1795	3.01884	11.4751	0	10.2151	0	0	0	15.5056	0	0	6.41246	0	7.10036	0	0	0	4.09922	0	0	22.7977	0	8.3055	0	7.8172	6.22263	24.0223	8.14176	13.2375	0	14.7619	5.44365	0	1.81253	0	0	1.86766	0	0	0	0	5.86529	0	0	0	4.63326	17.5482
GT42	GT42		0	3.33619	2.73691	0	0	0	0	0	0	0	0	0	0	0	0	0	0	0	0	0	0	0	0	0	0	0	0	0	0	0	0	0	0	0	0	0	0	0	0	0	0	0	0	0	0	21.9316	0
GT43	GT43		0	0	0	0	0	0	0	0	0	0	0	0	0	0	3.53203	0	0	0	0	0	0	0	0	0	0	0	0	0	0	0	0	0	0	0	0	0	0	0	0	0	0	0	0	0	0	0	0
GT46	GT46		0	1.18909	0	0	0	0	0	0	1.67966	0	0	0	0	0	0	0	0	1.53953	0	0	0	0	0	0	0	0	0	0	0	0	0	0	0	0	0	0	12.3019	0	0	0	0	4.5391	0	0	0	5.51176	21.604
GT5	GT5		298.46	162.241	145.135	168.517	128.937	15.6788	6.79967	39.5178	84.7198	25.089	11.3755	125.97	46.8498	44.9718	25.7113	92.6225	45.9417	62.9603	30.9906	113.1	46.6899	17.684	103.054	49.6647	47.2629	35.6101	67.7138	12.1871	146.891	209.911	245.784	227.978	61.8675	161.042	193.091	59.505	77.7041	122.861	75.849	9.61569	68.9507	285.14	258.097	134.734	368.915	153.313	12.4876
GT51	GT51		198.843	155.908	161.864	99.8168	322.134	1.48941	53.2372	76.4478	99.3753	91.7766	31.8955	196.817	85.1845	76.76	48.4255	97.9332	147.504	93.0735	0	196.936	71.1739	21.3495	245.418	154.018	127.649	70.6956	36.8373	58.9491	209.256	182.299	274.347	239.437	54.3436	122.732	167.749	143.21	125.698	85.1484	78.7834	170.142	94.0598	250.033	209.403	78.065	319.441	327.555	46.7141
GT52	GT52		0	0	0	0	8.17961	0	0	0	0	0	0	0	0	0	0	0	0	0	0	0	0	0	0	0	0	0	0	0	0	0	0	0	0	0	0	0	0	0	0	0	0	0	0	0	0	0	0
GT56	GT56		4.52661	0	0	11.1991	8.17394	0	0	1.40713	1.55936	0	0	0	0	6.36232	8.97988	0	0	5.221	0	0	0	0	0	0	0	0	14.3195	0	0	0	0	0	0	0	0	0	0	0	0	0	0	0	0	0	0	6.97348	0
GT57	GT57		0	0	0	0	0	0	0	0	0	0	0	0	0	0	0	0	0	0	0	0	0	0	0	0	0	0	0	0	0	0	0	0	0	0	0	0	0	0	0	0	0	2.98964	0	0	0	0	0
GT6	GT6		0	0	0	0	14.383	0	0	0	0	0	0	0	23.9104	16.6415	0	0	10.9921	0	0	0	0	0	0	6.71848	0	0	22.8705	0	3.49134	0	1.94347	0	0	0	2.46572	0	1.92638	0	0	0	0	1.29937	0	3.12522	0	0	0
GT60	GT60		0	0	0	0	0	0	0	0	0	0	0	0	0	0	0	0	0	0	0	0	0	0	0	0	0	0	0	0	0	0	0	0	0	0	0	0	0	0	0	0	0	0	0	0	0	0	0
GT66	GT66		3.78513	0	24.0616	0	14.4537	10.9089	0	6.46052	0	0	3.5551	0	0	0	0	14.8381	0	13.0375	0	31.0895	0	0	0	23.5285	18.6479	0	0	0	3.27829	0	0	0	0	0	11.0417	17.6162	0	0	0	0	3.45268	3.70419	0	0	0	0	0
GT7	GT7		0	0	0	0	0	0	0	0	0	4.87916	3.5492	0	0	0	2.64852	0	0	0	0	0	0	0	0	0	0	0	0	0	0	0	0	0	0	0	0	0	0	0	0	0	0	0	0	0	0	0	0
GT70	GT70		0	0	0	0	0	0	0	0	0	0	0	0	3.14959	0	0	0	0	0	0	0	0	0	0	0	0	0	0	0	0	0	0	0	0	0	0	0	0	0	0	0	0	0	0	0	0	0	0
GT71	GT71		0	0	0	0	0	0	0	0	0	0	0	0	0	0	0	0	0	0	0	0	0	0	0	0	0	0	0	0	0	0	0	0	0	0	0	0	0	0	0	0	0	0	0	0	0	0	0
GT73	GT73		0	0	0	0	11.7443	0	0	0	0	0	0	0	0	0	0	0	0	0	0	0	0	0	0	0	0	0	0	0	0	0	0	0	0	0	0	0	0	0	0	0	0	0	0	0	0	0	0
GT74	GT74		0	0	0	0	1.28351	0	0	0	0	0	0	0	0	0	0	0	0	0	0	0	0	0	0	0	0	0	0	0	0	0	0	0	0	0	0	0	7.19517	0	0	0	0	1.79023	0	5.91363	0	0	0
GT75	GT75		0	0	0	0	0	0	0	0	0	0	0	0	0	0	0	0	0	0	0	0	0	0	0	0	0	0	0	0	1.4206	0	0	0	0	0	0	0	0	0	0	0	0	0	0	0	0	0	0
GT76	GT76		0	0	0	0	0	0	0	0	0	0	0	0	0	0	0	0	0	0	0	0	0	0	0	0	0	0	0	0	0	0	0	0	0	0	0	0	0	0	2.54733	0	0	0	0	0	0	0	0
GT8	GT8		40.2525	110.698	19.0505	6.74867	95.8094	0	0	3.01871	24.7484	0	21.2348	77.3243	34.8697	4.77583	22.219	55.2755	56.6531	56.05	22.391	98.5155	5.22281	45.9149	27.5786	83.3328	52.9504	4.61959	22.5179	9.01926	22.936	0	6.73836	2.06979	0	0	40.476	6.86039	51.6997	14.532	7.7993	0	46.3365	64.4221	61.2501	26.9224	68.8601	51.8277	0
GT81	GT81		3.40856	0	15.4268	0	14.388	0	0	0	26.1843	0	0	14.178	0	0	4.08391	0	21.4805	17.9459	0	5.79028	0	6.21261	0	0	3.22099	0	0	0	8.60625	0	0	0	0	0	8.5242	0	0	0	0	0	0	2.64836	0	9.36606	7.59627	79.3968	0
GT82	GT82		0	0	0	0	0	0	0	0	0	0	0	0	0	0	0	0	0	0	0	0	0	0	0	0	0	0	0	0	0	0	0	0	0	0	0	0	0	0	0	0	0	0	2.51027	0	0	0	0
GT83	GT83		28.8916	52.2052	29.6626	9.06691	62.3403	0	25.2082	21.1742	26.3175	0	10.1966	14.2357	3.79338	125.841	29.0286	0	73.9357	54.0609	0	46.4842	11.9348	10.7907	33.4851	66.1916	37.8674	25.4583	23.6519	16.7633	24.4809	12.5962	36.0103	13.0018	0	10.1889	13.4558	0	14.1097	0	4.30496	0	0	12.3735	0	8.66135	0	0	0
GT84	GT84		0	0	0	0	0	0	0	0	0	0	0	1.68572	0	0	0	0	0	0	0	0	0	0	0	0	0	0	0	0	0	0	0	0	0	0	0	0	0	0	0	0	0	0	0	0	0	0	0
GT87	GT87		0	0	0	0	0	0	0	0	0	0	0	0	0	0	6.90369	0	0	0	0	0	0	0	0	0	0	0	0	0	0	0	0	0	0	0	0	0	0	0	0	0	0	0	0	0	0	0	0
GT89	GT89		0	5.15516	0	0	0	0	0	0	0	0	0	0	0	0	0	0	0	0	0	0	0	0	0	0	0	0	0	0	0	0	0	0	0	0	1.55647	0	0	0	0	0	0	0	0	0	0	0	0
GT9	GT9		137.28	50.4806	180.67	31.0377	156.732	17.6236	0	91.9696	46.3599	15.6987	24.9236	69.995	117.348	30.4336	66.1137	40.8925	177.334	129.897	0	143.408	74.4797	25.7923	310.543	188.935	130.268	62.3231	20.1952	13.6937	54.9643	9.22045	51.4877	193.519	0	6.36583	39.4202	0	52.0241	0	14.677	0	119.925	13.5449	0	9.66746	13.4168	1.5082	78.5071
GT92	GT92		0	0	5.23572	0	0	0	0	0	0	20.0497	0	0	0	0	0	0	0	0	0	0	0	0	0	0	0	0	0	0	0	0	1.59339	0	0	0	0	0	0	0	0	0	0	0	0	0	0	0	0
GT93	GT93		0	0	0	0	0	0	0	0	0	0	0	0	0	0	0	0	0	0	0	0	0	0	0	0	0	0	0	0	0	0	0	0	0	0	0	0	0	0	0	0	0	0	0	0	0	0	0
GT94	GT94		0	0	0	0	1.12516	0	0	0	0	0	0	0	0	0	0	0	0	0	0	0	0	0	0	0	0	0	0	0	0	0	0	0	0	0	0	0	1.49561	0	0	0	0	0	0	0	0	1.45486	0
GT99	GT99		0	0	0	0	2.48697	0	0	0	3.55949	0	0	0	0	0	0	0	0	0	0	0	0	0	0	0	0	0	0	0	3.753	0	0	3.61137	0	0	0	0	0	0	0	0	0	0	1.95923	0	0	0	0
PL1	PL1		1.2021	2.73379	0	0	2.74886	0	0	0	3.16025	0	11.8596	7.8991	0	0	0	0	4.80846	2.49437	0	0	0	0	1.00496	0	0	0	0	0	4.13964	0	10.5161	0	0	0	0	0	0	0	0	0	0	10.8464	0	6.75999	0	56.9796	0
PL1_2	PL1	subfamily 2	6.70094	11.1778	2.56801	20.277	12.8623	0	0	5.72078	7.01726	0	26.3769	0	12.8215	0	0	0	14.3582	3.00276	0	0	14.4605	3.561	26.293	0	0	0	16.1067	0	5.11757	0	0	0	0	2.62378	21.2177	0	15.5037	0	0	0	0	5.89791	0	19.1584	17.0125	3.24486	0
PL1_6	PL1	subfamily 6	0	0	0	0	0	0	0	0	0	0	0	0	0	0	0	0	0	0	0	0	0	0	0	0	0	0	0	0	0	0	0	0	0	0	0	0	0	0	0	0	0	0	0	0	0	0	0
PL1_8	PL1	subfamily 8	0	0	0	0	0	0	0	0	0	0	0	0	0	0	0	0	0	0	0	0	0	0	0	0	0	0	0	0	0	0	0	0	0	0	0	0	0	0	0	0	0	0	0	0	0	0	0
PL10	PL10		2.29871	0	0	0	1.55224	0	0	0	0	0	0	0	0	0	0	0	0	0	0	0	14.9182	7.34061	0	0	0	0	0	0	0	0	0	0	0	0	0	0	0	0	0	0	0	0	0	0	0	0	0
PL10_2	PL10	subfamily 2	1.59032	3.56817	1.16141	0	1.53384	0	0	0	2.57545	0	3.69544	0	0	0	0	0	0	0	0	0	0	3.69671	2.20032	0	0	0	0	0	0	0	0	0	0	0	0	0	0	0	0	0	0	0	0	0	0	0	0
PL10_3	PL10	subfamily 3	0	0	0	0	0	0	0	0	0	0	0	0	0	0	0	0	0	3.37547	0	0	0	0	4.9234	0	1.18309	0	0	0	0	0	0	0	0	0	0	0	0	0	0	0	0	0	0	0	0	0	0
PL11	PL11		12.3783	11.3426	0	22.8903	1.28855	0	0	4.50949	2.7533	0	0	1.95315	0	0	0	0	20.1053	11.8302	0	0	18.3654	2.19296	18.6698	0	0	0	0	0	0	0	0	0	0	0	5.5377	13.7777	11.9557	0	0	0	0	1.83004	0	26.6317	0	38.5345	0
PL11_1	PL11	subfamily 1	0	0	0	0	0	0	0	0	0	0	0	0	0	0	0	0	0	0	0	0	0	0	0	0	0	0	0	0	0	0	0	0	0	0	0	0	0	0	0	0	0	2.45373	0	0	0	0	0
PL11_2	PL11	subfamily 2	1.98848	0	0	0	0	0	0	0	0	0	0	0	0	0	0	0	21.6514	0	0	0	0	0	0	0	0	0	0	0	0	0	0	1.63493	0	0	0	0	0	0	0	0	0	0	0	0	0	0	0
PL12	PL12		0	0	0	0	19.3677	0	0	0	0	0	0	0	0	0	0	0	0	0	0	0	0	0	0	0	0	0	0	7.04717	0	0	0	0	0	0	0	0	0	0	0	0	0	0	0	0	0	0	0
PL12_1	PL12	subfamily 1	0	0	0	0	0	0	0	0	0	0	0	0	0	0	0	0	0	0	0	0	0	0	0	0	0	0	0	0	0	0	0	0	0	0	0	0	0	0	0	0	0	0	0	0	0	0	0
PL12_2	PL12	subfamily 2	0	0	0	0	5.85569	0	0	0	0	0	0	0	0	0	0	0	0	0	0	0	0	0	3.81309	0	0	0	0	0	0	0	0	0	0	0	1.3016	0	0	0	0	0	0	0	0	0	0	0	0
PL12_3	PL12	subfamily 3	1.86963	0	0	0	0	0	0	0	0	0	0	0	0	0	0	0	0	0	0	0	0	0	0	0	0	0	0	0	0	0	0	0	0	0	2.90993	0	0	0	0	0	0	0	0	0	0	0	0
PL14	PL14		0	0	0	0	0	0	0	0	0	0	0	0	0	0	0	0	0	0	0	0	0	0	0	0	0	0	0	0	0	0	0	0	0	0	0	0	0	0	0	0	0	0	0	0	0	0	0
PL14_3	PL14	subfamily 3	0	0	0	0	0	0	0	0	0	0	0	0	0	0	0	0	0	0	0	0	0	0	0	0	0	0	0	0	0	0	0	0	0	0	0	0	0	0	0	0	0	0	0	0	0	0	0
PL15_1	PL15	subfamily 1	0	0	0	0	0	0	0	0	0	0	0	0	0	0	0	0	0	0	0	0	0	0	0	0	0	0	0	0	0	0	0	0	0	0	0	0	0	0	0	0	0	0	0	0	0	0	0
PL15_2	PL15	subfamily 2	0	0	0	0	0	0	0	0	0	0	0	0	0	0	0	0	0	0	0	0	0	0	0	0	0	0	0	0	0	0	0	0	0	0	0	0	0	0	0	0	0	0	0	0	0	0	0
PL17	PL17		0	0	0	0	0	0	0	0	0	0	0	0	0	0	0	0	0	1.23505	0	0	0	0	0	0	0	0	0	0	1.47803	0	0	0	0	0	0	0	0	0	0	0	0	0	0	0	0	0	0
PL17_1	PL17	subfamily 1	0	0	0	0	0	0	0	0	0	0	0	0	0	0	0	0	0	0	0	0	0	0	0	0	0	0	0	0	0	0	0	0	0	0	0	0	0	0	0	0	0	0	0	0	0	0	0
PL17_2	PL17	subfamily 2	0	0	0	0	0	0	0	0	0	0	0	0	0	0	0	0	0	0	0	0	0	0	0	0	0	0	0	0	1.11601	0	2.25788	0	0	0	0	0	1.61986	0	0	0	0	0	0	0	0	0	0
PL2	PL2		0	0	0	0	0	0	0	0	0	0	0	0	0	0	0	0	0	0	0	0	0	0	0	0	0	0	0	0	0	0	0	0	0	0	0	0	0	0	0	0	0	0	0	0	0	0	0
PL2_1	PL2	subfamily 1	0	0	0	0	0	0	0	0	0	0	0	0	0	0	0	0	0	0	0	0	0	0	0	0	0	0	0	0	0	0	0	0	0	0	0	0	0	0	0	0	0	0	0	0	0	0	0
PL21	PL21		0	0	0	0	0	0	0	0	0	0	0	0	0	0	0	0	0	0	0	0	0	0	0	0	0	0	0	0	0	0	0	0	0	0	0	0	0	0	0	0	0	0	0	0	0	0	0
PL21_1	PL21	subfamily 1	0	0	0	0	0	0	0	0	0	0	0	0	0	0	0	0	0	0	0	0	0	0	0	0	0	0	0	0	0	0	0	0	0	0	0	0	0	0	0	0	0	0	0	0	0	0	0
PL22	PL22		0	0	0	0	0	0	0	3.42567	0	0	0	0	0	0	0	0	0	0	0	0	0	0	0	0	0	0	0	0	0	0	0	0	0	0	0	0	0	0	0	0	0	0	0	0	0	0	0
PL22_2	PL22	subfamily 2	3.04585	0	0	0	0	0	0	0	0	0	0	0	0	0	4.17592	0	0	0	0	0	0	0	0	0	0	0	0	0	0	0	1.12545	0	0	0	0	0	0	0	0	0	0	0	0	0	0	0	0
PL26	PL26		1.86698	0	0	0	0	0	0	0	0	0	0	0	0	0	0	0	0	0	0	0	0	0	0	0	0	0	0	0	0	0	0	0	0	0	0	0	0	0	0	0	0	0	0	0	0	0	0
PL27	PL27		19.2427	8.18061	0	0	0	0	0	6.26133	0	0	0	0	0	0	7.03946	0	7.2495	0	0	0	0	0	5.23306	13.5699	0	0	0	0	1.60514	0	0	5.22799	0	8.15037	3.47363	0	8.44004	0	0	0	0	0	0	0	9.78157	0	0
PL4	PL4		2.41553	0	0	0	0	0	0	0	2.45647	0	0	1.44279	0	0	0	0	0	0	0	0	0	0	0	0	0	0	0	0	1.23341	0	0	0	0	0	0	0	0	0	0	0	0	0	0	0	0	0	0
PL4_1	PL4	subfamily 1	0	0	0	0	0	0	0	0	0	0	0	0	0	0	0	0	0	0	0	0	0	0	0	0	0	0	0	0	0	0	0	0	0	0	0	0	0	0	0	0	0	0	0	0	0	0	0
PL5_1	PL5	subfamily 1	0	2.46304	0	0	0	0	0	0	0	0	0	0	0	0	0	0	0	0	0	0	0	0	0	0	0	0	0	0	0	0	0	0	0	0	0	0	0	0	0	0	0	0	0	0	0	0	0
PL6	PL6		0	0	0	0	0	0	0	0	0	0	0	0	0	0	0	0	0	0	0	0	0	0	0	0	0	0	0	0	0	0	0	0	0	0	0	0	2.9256	0	0	0	0	1.45212	0	0	0	0	0
PL6_1	PL6	subfamily 1	0	0	0	0	0	0	0	0	0	0	0	0	0	0	0	0	0	0	0	0	0	0	0	0	0	0	0	0	0	0	0	0	0	0	0	0	0	0	0	0	0	0	0	0	0	0	0
PL6_2	PL6	subfamily 2	0	0	0	0	0	0	0	0	0	0	0	0	0	0	0	0	0	0	0	0	0	0	0	0	0	0	0	0	0	0	0	0	0	0	0	0	0	0	0	0	0	0	0	0	0	0	0
PL7_1	PL7	subfamily 1	0	2.1349	0	0	0	0	0	0	0	0	0	0	0	0	0	0	0	0	0	0	0	0	0	0	0	0	0	0	0	0	0	0	0	0	0	0	0	0	0	0	0	0	0	0	0	0	0
PL8	PL8		0	4.76313	13.52	0	5.51728	0	0	0	0	0	0	0	0	0	0	0	0	2.95655	0	0	0	0	0	0	0	0	19.4623	0	2.06633	0	3.3482	0	0	0	0	0	2.51584	0	0	0	0	0	0	3.61712	0	0	0
PL8_2	PL8	subfamily 2	0	0	0	0	1.97144	0	0	0	0	0	0	0	0	0	0	0	0	0	0	0	0	0	0	0	0	0	0	0	0	0	0	0	0	0	0	0	0	0	0	0	0	0	0	0	0	0	0
PL8_3	PL8	subfamily 3	7.83574	13.4983	4.04375	0	38.8759	0	0	5.21101	4.70996	0	4.85102	1.99153	0	0	0	11.6801	0	0	0	0	16.1534	0	7.15997	0	0	0	0	0	0	0	0	0	0	0	0	0	15.5936	0	0	0	0	2.81185	2.9688	19.1071	0	1.20183	0
PL9	PL9		1.36587	7.29934	0	0	3.77891	0	0	6.0211	4.74818	0	0	0	0	0	0	0	0	3.22989	0	0	0	0	0	0	0	0	0	1.81453	5.81489	17.826	3.5455	0	0	0	0	0	6.97917	0	0	0	0	8.82407	1.37785	8.59103	6.87775	1.06663	0
PL9_2	PL9	subfamily 2	0	0	0	0	5.4398	0	0	0	0	0	0	0	0	0	0	0	0	0	0	0	0	0	0	0	0	0	0	0	2.09525	0	0	0	0	0	0	0	5.86278	0	0	0	0	0	0	0	0	0	0
[truncated: 81 more columns]

## Sheet: S6
Table S6. Moran's I phylogenetic autocorrelation index calculated for 211 prokaryotic CAZymes present in more than 10% of gut metagenomes. Significance was assessed with 9999 random permutations. P-values <0.05 are indicated by asterisks.
CAZyme	CAZyme family	CAZyme subfamily	Moran's I index p-value	Moran's I_significant p <=0.05	FDR-corrected p-value	FDR-corrected p <=0.05	Major activity	Final Substrate Classification
AA10	AA10		0.0974		0.133451
AA3	AA3		0.0061	*	0.0218153	*
AA3_2	AA3	subfamily2	0.0333	*	0.0747479
AA6	AA6		0.442		0.490853
CBM4	CBM4		0.0011	*	0.00566098	*
CBM51	CBM51		0.0661		0.108117
CBM66	CBM66		0.0796		0.118279
CBM67	CBM67		0.9805		0.9805
CBM9	CBM9		0.0099	*	0.0310294	*
CE1	CE1		0.1882		0.227277		Xylan esterase	hemicellulases
CE10	CE10		0.1885		0.227277		Xylan esterase	hemicellulases
CE11	CE11		0.0059	*	0.0214638	*
CE12	CE12		0.0001	*	0.000959091	*
CE14	CE14		0.9276		0.945525
CE15	CE15		0.2532		0.298465
CE2	CE2		0.0025	*	0.0107653	*	Xylan esterase	hemicellulases
CE4	CE4		0.0113	*	0.0335817	*	Xylan esterase	hemicellulases
CE7	CE7		0.0452	*	0.0912324		Xylan esterase	hemicellulases
CE8	CE8		0.045	*	0.0912324
CE9	CE9		0.1291		0.16362
GH1	GH1		0.0879		0.124476		beta-Glucosidases/beta-Galactosidases	cellulases/oligosaccharides
GH10	GH10		0.0007	*	0.0036925	*	Endo-1, 4-beta-xylases	hemicellulases
GH102	GH102		0.0069	*	0.0238672	*
GH103	GH103		0.0301	*	0.0705678
GH104	GH104		0.02	*	0.0535412
GH105	GH105		0.0563		0.100672
GH106	GH106		0.0001	*	0.000959091	*	a-L-rhamnosidase	pectin
GH109	GH109		0.0002	*	0.00140667	*	Mucin
GH11	GH11		0.0001	*	0.000959091	*	Endo-1, 4-beta-xylases	hemicellulases
GH110	GH110		0.0041	*	0.0151772	*
GH112	GH112		0.0585		0.102069
GH113	GH113		0.0015	*	0.00736047	*	beta-Manses	hemicellulases
GH115	GH115		0.003	*	0.0119434	*	xylan alpha-1, 2-glucuronidase	hemicellulases
GH116	GH116		0.2037		0.242829
GH120	GH120		0.0004	*	0.00222105	*	beta-Xylosidases	hemicellulases
GH123	GH123		0.0001	*	0.000959091	*	beta-N-acetylgalactosaminidase	oligosaccharides
GH125	GH125		0.0001	*	0.000959091	*	mannosidase	hemicellulases
GH127	GH127		0.0076	*	0.025454	*
GH128	GH128		0.0013	*	0.00653095	*
GH129	GH129		0.8072		0.834898		Mucin
GH13	GH13		0.2669		0.311138		alpha-amylase	starch/oligosaccharides
GH13_10	GH13	subfamily10	0.1016		0.138158
GH13_11	GH13	subfamily11	0.1027		0.138158
GH13_13	GH13	subfamily13	0.1286		0.16362
GH13_18	GH13	subfamily18	0.0693		0.110101
GH13_20	GH13	subfamily20	0.163		0.202312
GH13_21	GH13	subfamily21	0.2549		0.298799
GH13_23	GH13	subfamily23	0.003	*	0.0119434	*
GH13_29	GH13	subfamily29	0.0608		0.103458
GH13_3	GH13	subfamily3	0.01	*	0.0310294	*
GH13_30	GH13	subfamily30	0.7924		0.823628
GH13_31	GH13	subfamily31	0.0203	*	0.0535412
GH13_36	GH13	subfamily36	0.0497	*	0.0969826
GH13_38	GH13	subfamily38	0.0002	*	0.00140667	*
GH13_5	GH13	subfamily5	0.0469	*	0.0933575
GH13_8	GH13	subfamily8	0.0002	*	0.00140667	*
GH13_9	GH13	subfamily9	0.0615		0.103812
GH130	GH130		0.0293	*	0.069464		beta-mannosidases	hemicellulases
GH133	GH133		0.0001	*	0.000959091	*	amylo-alpha-1, 6-glucosidase	Glycogen
GH136	GH136		0.1028		0.138158
GH137	GH137		0.8175		0.841427		beta-L-arabinofuranosidase	hemicellulases
GH138	GH138		0.0235	*	0.059741
GH139	GH139		0.0001	*	0.000959091	*
GH140	GH140		0.0966		0.13322
GH141	GH141		0.0001	*	0.000959091	*
GH142	GH142		0.936		0.9495
GH144	GH144		0.0426	*	0.089886
GH145	GH145		0.0103	*	0.0310471	*
GH15	GH15		0.0819		0.120845		glucosamylase	starch
GH16	GH16		0.0071	*	0.0241629	*	Xyloglucases/b-Xylosidase	hemicellulases
GH18	GH18		0.0575		0.101954		chitise	fungal-cellwall degrading
GH19	GH19		0.0133	*	0.037923	*	chitise	chitise
GH2	GH2		0.0714		0.110775		beta-Galactosidases/xyloglucan	oligosaccharides
GH20	GH20		0.1097		0.146498		chitin	fungal-cellwall degrading
GH23	GH23		0.4738		0.520686
GH24	GH24		0.083		0.120925
GH25	GH25		0.1494		0.187639
GH26	GH26		0.0034	*	0.0130436	*	beta-Manses/glucomann/galactomann/endo-1, 3, -b-xylase	hemicellulases
GH27	GH27		0.1295		0.16362
GH28	GH28		0.0411	*	0.087597		Galacturoses/Rhamnosidases	pectin
GH29	GH29		0.0018	*	0.00844	*	alpha-l-Fucosidases	hemicellulases
GH3	GH3		0.0561		0.100672		beta-Glucosidases/acetyl-b-d-glucosaminidase/a-L-arabinofuranosidase/b-D-xylopyronosidase	cellulases/hemicellulases/oligosaccharides
GH30	GH30		0.0223	*	0.0580901		Endo-1, 4-beta-xylases	hemicellulases
GH30_1	GH30	subfamily1	0.0103	*	0.0310471	*
GH30_2	GH30	subfamily2	0.0001	*	0.000959091	*
GH30_4	GH30	subfamily4	0.4607		0.508941
GH30_5	GH30	subfamily5	0.6871		0.728533
GH30_8	GH30	subfamily8	0.0018	*	0.00844	*
GH31	GH31		0.0923		0.128975		alpha-Galactosidases/xylogulcan	oligosaccharides
GH32	GH32		0.0831		0.120925
GH33	GH33		0.6399		0.685375
GH35	GH35		0.7594		0.793235		beta-Galactosidases	oligosaccharides
GH36	GH36		0.0085	*	0.0275923	*	alpha-Galactosidases	hemicellulases
GH37	GH37		0.1269		0.163268
GH38	GH38		0.2838		0.327223		alpha-Mannosidases	hemicellulases
GH39	GH39		0.0095	*	0.0303712	*	beta-Xylosidases	hemicellulases
GH4	GH4		0.0229	*	0.0589256		alpha-Galactosidases	hemicellulases
GH42	GH42		0.0203	*	0.0535412		beta-Galactosidases	oligosaccharides
GH43	GH43		0.0002	*	0.00140667	*	Arabino/xylosidases	hemicellulases
GH43_1	GH43	subfamily1	0.0003	*	0.00180857	*
GH43_10	GH43	subfamily10	0.0007	*	0.0036925	*
GH43_11	GH43	subfamily11	0.0454	*	0.0912324
GH43_12	GH43	subfamily12	0.0709		0.110775
GH43_17	GH43	subfamily17	0.041	*	0.087597
GH43_18	GH43	subfamily18	0.0961		0.13322
GH43_19	GH43	subfamily19	0.0282	*	0.0688782
GH43_2	GH43	subfamily2	0.0761		0.115519
GH43_22	GH43	subfamily22	0.0039	*	0.0146946	*
GH43_24	GH43	subfamily24	0.0022	*	0.0098766	*
GH43_26	GH43	subfamily26	0.3888		0.436366
GH43_28	GH43	subfamily28	0.3458		0.390181
GH43_29	GH43	subfamily29	0.0305	*	0.0707198
GH43_3	GH43	subfamily3	0.0284	*	0.0688782
GH43_30	GH43	subfamily30	0.1685		0.206706
GH43_31	GH43	subfamily31	0.0024	*	0.01055	*
GH43_33	GH43	subfamily33	0.2688		0.311631
GH43_35	GH43	subfamily35	0.0001	*	0.000959091	*
GH43_4	GH43	subfamily4	0.0139	*	0.0391053	*
GH43_5	GH43	subfamily5	0.0031	*	0.012113	*
GH43_8	GH43	subfamily8	0.0435	*	0.0908762
GH43_9	GH43	subfamily9	0.0002	*	0.00140667	*
GH44	GH44		0.0563		0.100672		Endoglucases	cellulases
GH45	GH45		0.0002	*	0.00140667	*	Endoglucases	cellulases
GH5	GH5		0.0003	*	0.00180857	*	Endoglucases/Xyloglucan/Glucomann/Endo-1, 4-beta-xylases
GH5_1	GH5	subfamily1	0.0558		0.100672		endoglucans	cellulases
GH5_10	GH5	subfamily10	0.0003	*	0.00180857	*	endo-b-1, 4-manse	hemicellulases
GH5_12	GH5	subfamily12	0.0004	*	0.00222105	*	b-glucosidase/b-glucosylceramidases
GH5_13	GH5	subfamily13	0.0848		0.12172
GH5_2	GH5	subfamily2	0.0001	*	0.000959091	*	endoglucans/chitosase/xylase
GH5_22	GH5	subfamily22	0.1683		0.206706
GH5_25	GH5	subfamily25	0.066		0.108117
GH5_26	GH5	subfamily26	0.0116	*	0.0339944	*	endo-b-1, 4-glycases/lichen
GH5_36	GH5	subfamily36	0.1547		0.193146		endo-b-1, 4-glycases
GH5_37	GH5	subfamily37	0.112		0.148629		endo-b-1, 3/4-glycases/cellodextrise
GH5_38	GH5	subfamily38	0.0674		0.109395		CELLULASE	cellulases
GH5_39	GH5	subfamily39	0.0001	*	0.000959091	*
GH5_4	GH5	subfamily4	0.0001	*	0.000959091	*	endo-b-1, 4-glucases/xylases	hemicellulases
GH5_40	GH5	subfamily40	0.0003	*	0.00180857	*
GH5_46	GH5	subfamily46	0.0276	*	0.0685129		CELLULASE	cellulases
GH5_52	GH5	subfamily52	0.0001	*	0.000959091	*
GH5_7	GH5	subfamily7	0.0595		0.102069		b-1, 4-mann cleaving (endo and exo cleaving)	hemicellulases
GH50	GH50		0.6105		0.657222
GH51	GH51		0.0743		0.114433		alpha-l-Arabinofuranosidases/arbino-xylan/endoglucase	hemicellulases/cellulases
GH52	GH52		0.0316	*	0.0716946		beta-Xylosidases	hemicellulases
GH53	GH53		0.0004	*	0.00222105	*	Endo-1, 4-beta-galactases	pectin
GH55	GH55		0.3008		0.34123		1, 3-beta-glucases	fungal-cellwall degrading
GH57	GH57		0.0352	*	0.0773667		alpha-amylase	starch/oligosaccharides
GH63	GH63		0.0594		0.102069
GH65	GH65		0.0711		0.110775
GH66	GH66		0.0753		0.115133
GH67	GH67		0.1229		0.159091		alpha-Glucuronidases	hemicellulases
GH73	GH73		0.0003	*	0.00180857	*
GH76	GH76		0.0083	*	0.0273641	*	alpha-Mannosidases	hemicellulases
GH77	GH77		0.0587		0.102069
GH78	GH78		0.0001	*	0.000959091	*	alpha-l-Rhamnosidases	pectin
GH8	GH8		0.0001	*	0.000959091	*	Endoglucase	cellulases
GH87	GH87		0.8733		0.894497
GH88	GH88		0.2279		0.270151
GH89	GH89		0.0686		0.110101
GH9	GH9		0.0028	*	0.011816	*	Endoglucases/Glucomann	cellulases
GH92	GH92		0.0001	*	0.000959091	*	alpha-Mannosidases	hemicellulases/fungal-cell wall degrading
GH93	GH93		0.0029	*	0.0119434	*
GH94	GH94		0.0001	*	0.000959091	*	Cellobiose phosphorylases	oligosaccharides
GH95	GH95		0.0839		0.121253		a-fucosidase	oligosaccharides
GH97	GH97		0.0002	*	0.00140667	*
GH99	GH99		0.2918		0.333608		mannosidase	hemicellulases
GT1	GT1		0.2925		0.333608
GT10	GT10		0.1185		0.154343
GT101	GT101		0.6864		0.728533
GT102	GT102		0.0549		0.100672
GT104	GT104		0.0021	*	0.00963261	*
GT11	GT11		0.7244		0.76044
GT14	GT14		0.1139		0.150206
GT17	GT17		0.4234		0.472685
GT19	GT19		0.0539		0.100672
GT2	GT2		0.0907		0.127585
GT20	GT20		0.0878		0.124476
GT25	GT25		0.5898		0.638194
GT26	GT26		0.055		0.100672
GT27	GT27		0.0776		0.116954
GT28	GT28		0.0339	*	0.0752937
GT3	GT3		0.0002	*	0.00140667	*
GT30	GT30		0.0001	*	0.000959091	*
GT35	GT35		0.0507		0.0972518
GT39	GT39		0.0314	*	0.0716946
GT4	GT4		0.1938		0.23234
GT41	GT41		0.0785		0.117472
GT46	GT46		0.1705		0.207951
GT5	GT5		0.0542		0.100672
GT51	GT51		0.1168		0.153073
GT56	GT56		0.505		0.549253
GT6	GT6		0.9679		0.972509
GT66	GT66		0.0129	*	0.0372863	*
GT8	GT8		0.0369	*	0.080267
GT81	GT81		0.0144	*	0.0399789	*
GT83	GT83		0.0001	*	0.000959091	*
GT9	GT9		0.0001	*	0.000959091	*
GT92	GT92		0.0653		0.108117
GT94	GT94		0.0635		0.106337
GT99	GT99		0.0694		0.110101
PL1	PL1		0.0064	*	0.0225067	*
PL1_2	PL1	subfamily2	0.0288	*	0.0690545		pectate lyase	pectin
PL10	PL10		0.0501		0.0969826
PL10_2	PL10	subfamily2	0.0244	*	0.0612905
PL11	PL11		0.0001	*	0.000959091	*
PL14_3	PL14	subfamily3	0.0454	*	0.0912324		algite lyase	pectin
PL27	PL27		0.9641		0.972509
PL6	PL6		0.7025		0.741138		algite lyase	pectin
PL8	PL8		0.502		0.548819
PL8_3	PL8	subfamily3	0.0501		0.0969826		chondriotin lyase	pectin
PL9	PL9		0.0173	*	0.0474065	*

## Sheet: S7
Table S7. Phylogenetic ANOVA calculated for 211 prokaryotic CAZymes present in more than 10% of gut metagenomes. Significance was assessed with 9999 random permutations. P-values of phylogenetic ANOVA and pairwise comparisons were adjusted at 5% false discovery rate (FDR). The relative abundance of each CAZyme for the four termite groups are indicated by mean TPM values. Significance of pairwise …
Color scale		Color scale	<10	between 10 to 50	>50		p-value >0.05	NS
							p-value <0.05	*
							p-value<0.01	**
							p-value <0.001	***
			Relative abundance per termite group (mean TPM)				Phylo.anova pairwise comparison
CAZYme	CAZYme family	CAZYmes subfamily	lower termites (LT)	non-Macrotermitinae wood-feeding Termitidae (WF)	soil-feeding termites (SF)	fungal-cultivating termites (FC)	LT vs WF	LT vs SF	LT vs FC	WF vs SF	WF vs FC	SF vs FC	Phylogenetic anova p-value	Phylogenetic anova (p<=0.05)	FDR-corrected p-value	FDR-corrected p<=0.05	Major activity	Substrate Classification
AA10	AA10		0.426439	0.177199	1.00442	3.14118	NS	NS	NS	NS	NS	NS	0.1364		0.153087
AA3	AA3		2.66183	1.00262	4.62722	3.52767	NS	NS	NS	NS	NS	NS	0.1698		0.185636
AA3_2	AA3	subfamily 2	15.204	0.788671	6.6737	11.451	***	NS	NS	*	*	NS	0.0001	*	0.000200952	*
AA6	AA6		2.76154	0.17835	1.64272	8.89737	*	NS	NS	NS	NS	NS	0.0098	*	0.013005	*
CBM4	CBM4		0	16.6059	0.694147	1.6497	***	NS	NS	***	***	NS	0.0001	*	0.000200952	*
CBM51	CBM51		1.80852	12.6393	1.99008	2.28246	***	NS	NS	***	**	NS	0.0001	*	0.000200952	*
CBM66	CBM66		2.03045	0	0.161466	0.295643	**	**	*	NS	NS	NS	0.0008	*	0.00128855	*
CBM67	CBM67		0.642621	0	0.284974	1.17336	NS	NS	NS	NS	NS	NS	0.1816		0.195498
CBM9	CBM9		6.93687	7.66753	2.48921	1.99647	NS	NS	NS	NS	NS	NS	0.0764		0.0866688
CE1	CE1		42.0682	58.5785	21.1644	93.7862	NS	NS	*	**	NS	**	0.0007	*	0.00113615	*	Xylan esterase	hemicellulases
CE10	CE10		40.3893	59.5132	35.6587	89.1784	NS	NS	NS	*	NS	NS	0.0112	*	0.01477	*	Xylan esterase	hemicellulases
CE11	CE11		90.8953	14.5288	23.2082	54.9006	***	***	NS	NS	*	*	0.0001	*	0.000200952	*
CE12	CE12		6.42527	1.07956	0.537561	28.8579	*	*	***	NS	***	***	0.0001	*	0.000200952	*
CE14	CE14		0.641572	0.592015	0.800998	3.34684	NS	NS	NS	NS	NS	NS	0.6557		0.665157
CE15	CE15		7.93702	24.993	8.05913	22.8328	**	NS	NS	***	NS	*	0.0001	*	0.000200952	*
CE2	CE2		0.726361	21.5346	1.69435	5.6903	***	NS	*	***	*	NS	0.0001	*	0.000200952	*	Xylan esterase	hemicellulases
CE4	CE4		19.9625	19.0394	11.2401	28.7215	NS	*	NS	NS	NS	*	0.0057	*	0.0079125	*	Xylan esterase	hemicellulases
CE7	CE7		10.5273	2.42202	2.62901	34.5583	***	**	**	NS	***	***	0.0001	*	0.000200952	*	Xylan esterase	hemicellulases
CE8	CE8		4.84301	1.58997	1.65301	36.6875	**	*	***	NS	***	***	0.0001	*	0.000200952	*
CE9	CE9		23.5669	50.6086	20.9775	30.2565	***	NS	NS	***	NS	NS	0.0001	*	0.000200952	*
GH1	GH1		32.3279	73.6333	22.4691	65.5934	***	NS	NS	***	NS	NS	0.0001	*	0.000200952	*	beta-Glucosidases/beta-Galactosidases	cellulases/oligosaccharides
GH10	GH10		27.8569	239.502	49.595	37.1344	***	NS	NS	***	**	NS	0.0001	*	0.000200952	*	Endo-1, 4-beta-xylases	hemicellulases
GH102	GH102		5.40091	0.534099	11.5117	10.7683	**	NS	NS	***	*	NS	0.0001	*	0.000200952	*
GH103	GH103		5.87327	2.84128	13.8524	12.516	NS	*	NS	*	NS	NS	0.0183	*	0.0232608	*
GH104	GH104		1.00654	0.073038	2.22504	0	NS	NS	NS	*	NS	*	0.0055	*	0.00768543	*
GH105	GH105		35.8735	18.9241	16.1369	73.3089	NS	**	NS	*	NS	**	0.0003	*	0.000536441	*
GH106	GH106		55.7468	9.37898	3.50021	39.0013	***	***	NS	NS	*	***	0.0001	*	0.000200952	*	a-L-rhamnosidase	pectin
GH109	GH109		15.1681	0.395498	1.20451	21.1904	***	***	NS	NS	***	***	0.0001	*	0.000200952	*	Mucin
GH11	GH11		0.114333	143.635	24.2984	7.54203	***	***	NS	***	***	NS	0.0001	*	0.000200952	*	Endo-1, 4-beta-xylases	hemicellulases
GH110	GH110		7.67398	0.0590554	1.3433	5.67792	***	***	NS	NS	**	NS	0.0001	*	0.000200952	*
GH112	GH112		0.5419	6.32515	2.48595	5.89016	**	NS	*	NS	NS	NS	0.0007	*	0.00113615	*
GH113	GH113		1.19788	16.4943	4.99685	1.77248	***	NS	NS	***	***	NS	0.0001	*	0.000200952	*	beta-Manses	hemicellulases
GH115	GH115		9.49798	33.7845	2.3177	11.7357	**	**	NS	***	NS	*	0.0001	*	0.000200952	*	xylan alpha-1, 2-glucuronidase	hemicellulases
GH116	GH116		11.2585	16.4399	5.64105	5.26862	*	NS	NS	***	*	NS	0.0005	*	0.000850806	*
GH120	GH120		6.45613	10.1233	1.73626	1.28498	NS	NS	NS	*	NS	NS	0.0174	*	0.0223866	*	beta-Xylosidases	hemicellulases
GH123	GH123		6.57441	0.228472	1.70925	7.59198	***	***	NS	NS	***	**	0.0001	*	0.000200952	*	beta-N-acetylgalactosaminidase	oligosaccharides
GH125	GH125		12.9131	0.604684	2.04199	19.1322	***	***	NS	NS	***	***	0.0001	*	0.000200952	*	mannosidase	hemicellulases
GH127	GH127		41.7564	25.3947	13.1509	46.616	NS	**	NS	*	NS	NS	0.0032	*	0.00465655	*
GH128	GH128		4.66858	3.75048	0.415292	4.99361	NS	*	NS	NS	NS	NS	0.0284	*	0.0348395	*
GH129	GH129		0.870449	0.0672335	0.320592	0.259435	NS	NS	NS	NS	NS	NS	0.0688		0.0797626		Mucin
GH13	GH13		13.3652	15.2177	3.72608	35.525	NS	***	NS	***	NS	***	0.0001	*	0.000200952	*	alpha-amylase	starch/oligosaccharides
GH13_10	GH13	subfamily 10	0.384504	1.29443	0.427742	0	NS	NS	NS	NS	NS	NS	0.1814		0.195498
GH13_11	GH13	subfamily 11	22.1506	74.2268	14.1913	20.3341	***	NS	NS	***	**	NS	0.0001	*	0.000200952	*
GH13_13	GH13	subfamily 13	3.02829	3.95692	4.55385	8.68008	NS	NS	NS	NS	NS	NS	0.2017		0.214943
GH13_18	GH13	subfamily 18	3.56032	5.03673	3.05626	3.50309	NS	NS	NS	NS	NS	NS	0.9859		0.9859
GH13_20	GH13	subfamily 20	15.7563	48.2679	20.5437	20.3889	**	NS	NS	***	NS	NS	0.0005	*	0.000850806	*
GH13_21	GH13	subfamily 21	0.618241	1.98172	1.13266	5.09183	NS	NS	NS	NS	NS	NS	0.1789		0.194577
GH13_23	GH13	subfamily 23	0.321313	12.3115	1.84285	4.84947	***	*	NS	***	NS	NS	0.0001	*	0.000200952	*
GH13_29	GH13	subfamily 29	1.51492	1.79651	0.816609	6.69105	NS	NS	*	NS	*	*	0.0442	*	0.0523944
GH13_3	GH13	subfamily 3	1.33909	14.0396	2.21259	5.78498	***	NS	NS	***	*	NS	0.0001	*	0.000200952	*
GH13_30	GH13	subfamily 30	0.854519	0.213054	0.173066	5.91263	NS	NS	NS	NS	NS	NS	0.166		0.182427
GH13_31	GH13	subfamily 31	12.6618	54.1457	12.1787	14.303	***	NS	NS	***	***	NS	0.0001	*	0.000200952	*
GH13_36	GH13	subfamily 36	2.26053	9.97306	3.72736	11.9016	**	NS	NS	**	NS	NS	0.0002	*	0.000370175	*
GH13_38	GH13	subfamily 38	49.5617	0.232758	3.5519	8.89903	***	***	NS	NS	**	*	0.0001	*	0.000200952	*
GH13_5	GH13	subfamily 5	0.247865	0.424981	1.24499	6.11381	NS	NS	**	NS	**	**	0.0004	*	0.000697521	*
GH13_8	GH13	subfamily 8	54.0172	1.59059	7.53457	42.6904	***	***	NS	*	***	**	0.0001	*	0.000200952	*
GH13_9	GH13	subfamily 9	8.32799	41.2478	12.2884	21.7047	***	NS	*	***	NS	NS	0.0001	*	0.000200952	*
GH130	GH130		21.8994	85.1624	18.7863	27.3102	***	NS	NS	***	*	NS	0.0001	*	0.000200952	*	beta-mannosidases	hemicellulases
GH133	GH133		49.8782	2.17798	8.27251	44.126	***	***	NS	NS	***	**	0.0001	*	0.000200952	*	amylo-alpha-1, 6-glucosidase	Glycogen
GH136	GH136		5.58983	0.0581168	0.541122	3.9361	***	**	NS	NS	*	*	0.0002	*	0.000370175	*
GH137	GH137		4.13274	0.206946	0.246573	3.36098	**	**	NS	NS	*	*	0.0006	*	0.00099685	*	beta-L-arabinofuranosidase	hemicellulases
GH138	GH138		1.23879	0.0737088	1.3261	6.45583	*	NS	*	NS	**	**	0.0003	*	0.000536441	*
GH139	GH139		8.86579	0.100017	0.0647867	3.67052	***	***	NS	NS	*	*	0.0001	*	0.000200952	*
GH140	GH140		1.90271	1.15962	0.935584	10.8581	NS	NS	*	NS	**	**	0.0063	*	0.00857613	*
GH141	GH141		8.95844	0.672141	0.674492	7.75296	***	***	NS	NS	***	***	0.0001	*	0.000200952	*
GH142	GH142		4.18094	0.103068	1.91997	3.08627	**	NS	NS	*	*	NS	0.0002	*	0.000370175	*
GH144	GH144		2.86925	0.317551	4.80245	9.80837	**	NS	*	***	***	NS	0.0001	*	0.000200952	*
GH145	GH145		3.17218	0.304975	0	2.09878	**	***	NS	NS	NS	NS	0.0001	*	0.000200952	*
GH15	GH15		0.356437	0.334724	1.491	1.24046	NS	NS	NS	NS	NS	NS	0.1413		0.157748		glucosamylase	starch
GH16	GH16		28.2146	28.1672	12.5837	21.3919	NS	**	NS	**	NS	NS	0.0014	*	0.00212518	*	Xyloglucases/b-Xylosidase	hemicellulases
GH18	GH18		25.1243	86.3975	28.7143	40.0477	***	NS	NS	***	*	NS	0.0001	*	0.000200952	*	chitise	fungal-cellwall degrading
GH19	GH19		24.6718	4.14725	4.81656	16.1389	NS	NS	*	NS	*	*	0.0329	*	0.0394426	*	chitise	chitise
GH2	GH2		102.715	91.123	38.2844	236.805	NS	**	NS	***	NS	**	0.0001	*	0.000200952	*	beta-Galactosidases/xyloglucan	oligosaccharides
GH20	GH20		32.573	48.4973	15.4315	65.1548	**	**	NS	***	NS	**	0.0001	*	0.000200952	*	chitin	fungal-cellwall degrading
GH23	GH23		4.23292	11.9106	11.0016	11.7492	NS	**	*	NS	NS	NS	0.0035	*	0.00502381	*
GH24	GH24		6.18559	1.99901	5.05063	19.7651	**	NS	*	NS	***	***	0.0002	*	0.000370175	*
GH25	GH25		16.6864	20.5555	10.5933	71.9726	NS	NS	NS	NS	NS	NS	0.0733		0.0836016
GH26	GH26		11.8772	73.4382	25.0097	21.0322	***	*	NS	***	*	NS	0.0001	*	0.000200952	*	beta-Manses/glucomann/galactomann/endo-1, 3, -b-xylase	hemicellulases
GH27	GH27		4.26049	12.7213	2.10303	4.90902	*	NS	NS	**	NS	NS	0.0011	*	0.00171926	*
GH28	GH28		26.5485	6.53108	12.2539	60.4022	**	**	NS	NS	**	**	0.0001	*	0.000200952	*	Galacturoses/Rhamnosidases	pectin
GH29	GH29		94.3395	24.4696	19.303	81.8499	***	***	NS	NS	NS	*	0.0001	*	0.000200952	*	alpha-l-Fucosidases	hemicellulases
GH3	GH3		113.221	258.992	78.613	160.501	***	NS	NS	***	NS	NS	0.0001	*	0.000200952	*	beta-Glucosidases/acetyl-b-d-glucosaminidase/a-L-arabinofuranosidase/b-D-xylopyronosidase	cellulases/hemicellulases/oligosaccharides
GH30	GH30		7.20228	43.6133	9.87089	13.6683	***	NS	NS	***	NS	NS	0.0001	*	0.000200952	*	Endo-1, 4-beta-xylases	hemicellulases
GH30_1	GH30	subfamily 1	2.38641	5.59156	4.14216	1.99567	*	NS	NS	NS	NS	NS	0.0255	*	0.0314649	*
GH30_2	GH30	subfamily 2	13.021	0	0.140441	3.9453	***	***	NS	NS	*	NS	0.0001	*	0.000200952	*
GH30_4	GH30	subfamily 4	3.15096	0.38119	0.572969	3.49367	**	*	NS	NS	*	*	0.0022	*	0.00326901	*
GH30_5	GH30	subfamily 5	3.00261	0.346502	0.589894	0	NS	NS	NS	NS	NS	NS	0.0246	*	0.0305329	*
GH30_8	GH30	subfamily 8	1.24908	53.948	5.62599	4.72263	***	NS	NS	***	***	NS	0.0001	*	0.000200952	*
GH31	GH31		36.9669	63.0485	23.6127	62.522	**	NS	NS	***	NS	NS	0.0001	*	0.000200952	*	alpha-Galactosidases/xylogulcan	oligosaccharides
GH32	GH32		9.69384	0.832067	1.75834	26.6602	***	***	*	NS	***	***	0.0001	*	0.000200952	*
GH33	GH33		3.30108	0.121297	0.224326	4.66138	**	**	NS	NS	**	**	0.0003	*	0.000536441	*
GH35	GH35		6.90528	4.19127	2.71185	18.0741	NS	NS	NS	NS	NS	*	0.0192	*	0.0241143	*	beta-Galactosidases	oligosaccharides
GH36	GH36		21.0048	16.6735	6.82902	32.1493	NS	**	NS	**	NS	**	0.0002	*	0.000370175	*	alpha-Galactosidases	hemicellulases
GH37	GH37		2.12208	0	1.05612	6.69536	**	NS	NS	NS	*	NS	0.0012	*	0.00184818	*
GH38	GH38		12.317	5.50634	6.89756	10.9438	NS	NS	NS	NS	NS	NS	0.355		0.36899		alpha-Mannosidases	hemicellulases
GH39	GH39		5.7459	27.1566	3.27062	11.0209	***	NS	NS	***	NS	NS	0.0001	*	0.000200952	*	beta-Xylosidases	hemicellulases
GH4	GH4		13.6497	77.0972	31.754	22.5845	***	*	NS	***	**	NS	0.0001	*	0.000200952	*	alpha-Galactosidases	hemicellulases
GH42	GH42		12.0982	26.8612	7.80044	15.4103	***	NS	NS	***	NS	NS	0.0001	*	0.000200952	*	beta-Galactosidases	oligosaccharides
GH43	GH43		10.7378	43.0574	5.90384	18.1197	***	NS	NS	***	NS	*	0.0001	*	0.000200952	*	Arabino/xylosidases	hemicellulases
GH43_1	GH43	subfamily 1	8.03661	81.3699	11.582	11.7804	***	NS	NS	***	***	NS	0.0001	*	0.000200952	*
GH43_10	GH43	subfamily 10	8.01539	19.5633	2.89536	27.7706	**	NS	**	***	NS	***	0.0001	*	0.000200952	*
GH43_11	GH43	subfamily 11	4.41926	8.20486	2.28364	8.49289	NS	NS	NS	NS	NS	NS	0.2005		0.214749
GH43_12	GH43	subfamily 12	5.78329	23.9864	10.474	11.554	***	NS	NS	***	NS	NS	0.0001	*	0.000200952	*
GH43_17	GH43	subfamily 17	8.97548	5.8076	2.67557	10.0124	NS	**	NS	NS	NS	**	0.0012	*	0.00184818	*
GH43_18	GH43	subfamily 18	3.63909	0.0550508	0.298259	5.61983	***	***	NS	NS	**	**	0.0001	*	0.000200952	*
GH43_19	GH43	subfamily 19	2.83433	0.278266	0.0356942	4.44245	**	***	*	NS	**	**	0.0001	*	0.000200952	*
GH43_2	GH43	subfamily 2	4.43847	0.560954	2.22495	25.5224	*	NS	***	NS	***	***	0.0001	*	0.000200952	*
GH43_22	GH43	subfamily 22	0.599463	0.707289	0.380408	0.377808	NS	NS	NS	NS	NS	NS	0.867		0.871129
GH43_24	GH43	subfamily 24	6.67402	0.033665	1.75505	5.22331	***	**	NS	NS	**	NS	0.0001	*	0.000200952	*
GH43_26	GH43	subfamily 26	2.34972	1.17456	1.47587	6.09073	NS	NS	NS	NS	*	NS	0.0693		0.0799033
GH43_28	GH43	subfamily 28	6.59768	0.573391	2.13796	4.53917	***	**	NS	NS	NS	NS	0.0001	*	0.000200952	*
GH43_29	GH43	subfamily 29	4.95244	5.85167	0.989997	16.2277	NS	NS	**	NS	*	**	0.0024	*	0.00354126	*
GH43_3	GH43	subfamily 3	5.37023	0.195449	1.62756	13.5056	***	***	*	NS	***	***	0.0001	*	0.000200952	*
GH43_30	GH43	subfamily 30	0.0547359	0.339973	1.95847	3.81838	NS	*	NS	NS	NS	NS	0.0126	*	0.016513	*
GH43_31	GH43	subfamily 31	4.58753	0.206151	0.526847	17.5686	***	***	**	NS	***	***	0.0001	*	0.000200952	*
GH43_33	GH43	subfamily 33	5.23334	0.104063	0.669996	8.73185	***	**	*	NS	***	***	0.0001	*	0.000200952	*
GH43_35	GH43	subfamily 35	2.02412	49.1126	6.33966	8.2978	***	NS	NS	***	**	NS	0.0001	*	0.000200952	*
GH43_4	GH43	subfamily 4	3.49245	10.0709	2.30893	3.03496	***	NS	NS	***	NS	NS	0.0002	*	0.000370175	*
GH43_5	GH43	subfamily 5	1.5101	0.565863	0.513059	5.19928	NS	NS	NS	NS	*	NS	0.0308	*	0.0375653	*
GH43_8	GH43	subfamily 8	1.00542	0.0387276	0.633284	7.47501	*	NS	***	NS	***	***	0.0001	*	0.000200952	*
GH43_9	GH43	subfamily 9	2.52768	0	0.12902	4.62987	NS	NS	**	NS	**	**	0.0004	*	0.000697521	*
GH44	GH44		1.80667	8.39629	7.15004	0	***	**	NS	NS	**	**	0.0001	*	0.000200952	*	Endoglucases	cellulases
GH45	GH45		0.750403	75.5438	7.89053	6.60984	***	NS	NS	***	***	NS	0.0001	*	0.000200952	*	Endoglucases	cellulases
GH5	GH5		1.86705	26.7859	5.92047	2.82061	***	NS	NS	***	***	NS	0.0001	*	0.000200952	*	Endoglucases/Xyloglucan/Glucomann/Endo-1, 4-beta-xylases
GH5_1	GH5	subfamily 1	2.27959	3.90162	0.204912	0	***	NS	NS	***	**	NS	0.0005	*	0.000850806	*	endoglucans	cellulases
GH5_10	GH5	subfamily 10	0.208529	26.2587	8.44817	1.08043	***	**	NS	***	***	NS	0.0001	*	0.000200952	*	endo-b-1, 4-manse	hemicellulases
GH5_12	GH5	subfamily 12	2.79175	48.4284	10.149	0.75511	***	NS	NS	***	***	NS	0.0001	*	0.000200952	*	b-glucosidase/b-glucosylceramidases
GH5_13	GH5	subfamily 13	5.48708	0.172227	1.39011	1.05519	***	*	*	NS	NS	NS	0.0002	*	0.000370175	*
GH5_2	GH5	subfamily 2	3.05386	93.9032	8.32217	13.3481	***	NS	NS	***	***	NS	0.0001	*	0.000200952	*	endoglucans/chitosase/xylase
GH5_22	GH5	subfamily 22	1.54869	0.910435	0.242906	4.54065	NS	NS	NS	NS	NS	NS	0.1552		0.171451
GH5_25	GH5	subfamily 25	0.344308	2.60019	0.441625	2.31395	***	NS	NS	**	NS	NS	0.0006	*	0.00099685	*
GH5_26	GH5	subfamily 26	2.00043	0	0.951217	2.6984	*	NS	NS	NS	NS	NS	0.0334	*	0.0398158	*	endo-b-1, 4-glycases/lichen
GH5_36	GH5	subfamily 36	2.10189	19.1473	5.63245	2.64453	***	*	NS	*	*	NS	0.0001	*	0.000200952	*	endo-b-1, 4-glycases
GH5_37	GH5	subfamily 37	0.330855	5.45477	1.59501	0.486664	***	NS	NS	NS	*	NS	0.0011	*	0.00171926	*	endo-b-1, 3/4-glycases/cellodextrise
GH5_38	GH5	subfamily 38	1.81107	0.577788	1.0735	2.57887	NS	NS	NS	NS	NS	NS	0.2223		0.233885		CELLULASE	cellulases
GH5_39	GH5	subfamily 39	0.677615	64.9475	14.2343	1.17741	***	*	NS	***	***	NS	0.0001	*	0.000200952	*
GH5_4	GH5	subfamily 4	4.08901	227.552	67.7908	9.50329	***	***	NS	***	***	NS	0.0001	*	0.000200952	*	endo-b-1, 4-glucases/xylases	hemicellulases
GH5_40	GH5	subfamily 40	0	12.533	3.35175	0	***	**	NS	**	***	*	0.0001	*	0.000200952	*
GH5_46	GH5	subfamily 46	3.8015	6.63592	3.88502	17.5529	NS	NS	**	NS	NS	**	0.0042	*	0.00594765	*	CELLULASE	cellulases
GH5_52	GH5	subfamily 52	0	59.0393	7.48974	0.59066	***	*	NS	***	***	NS	0.0001	*	0.000200952	*
GH5_7	GH5	subfamily 7	2.56832	0	0.243919	7.36273	**	**	**	NS	***	***	0.0001	*	0.000200952	*	b-1, 4-mann cleaving (endo and exo cleaving)	hemicellulases
GH50	GH50		5.68246	0.257338	3.96848	11.4384	***	NS	NS	**	**	NS	0.0001	*	0.000200952	*
GH51	GH51		38.5679	55.7497	19.9296	54.2161	NS	NS	NS	**	NS	NS	0.0013	*	0.00198768	*	alpha-l-Arabinofuranosidases/arbino-xylan/endoglucase	hemicellulases/cellulases
GH52	GH52		0.0477552	4.43542	0.637931	0	***	NS	NS	***	**	NS	0.0001	*	0.000200952	*	beta-Xylosidases	hemicellulases
GH53	GH53		3.14939	31.5848	6.00833	8.60812	***	NS	NS	***	*	NS	0.0001	*	0.000200952	*	Endo-1, 4-beta-galactases	pectin
GH55	GH55		1.83402	1.78176	2.88806	10.1643	NS	NS	**	NS	**	**	0.0062	*	0.00849481	*	1, 3-beta-glucases	fungal-cellwall degrading
GH57	GH57		82.3599	144.222	26.0776	48.0845	NS	***	NS	***	NS	*	0.0001	*	0.000200952	*	alpha-amylase	starch/oligosaccharides
GH63	GH63		1.09182	0.0664493	0.185843	2.71582	*	NS	NS	NS	*	*	0.0037	*	0.005275	*
GH65	GH65		7.78395	15.1324	19.7366	24.5844	NS	NS	NS	NS	NS	NS	0.2228		0.233885
GH66	GH66		0.601736	0.0395819	0.49674	2.05508	NS	NS	NS	NS	NS	NS	0.0711		0.0815332
GH67	GH67		9.3972	20.7554	9.59939	16.7695	*	NS	NS	**	NS	NS	0.0016	*	0.00241143	*	alpha-Glucuronidases	hemicellulases
GH73	GH73		81.5363	4.42124	11.959	61.7204	***	***	NS	NS	***	**	0.0001	*	0.000200952	*
GH76	GH76		10.5946	0.064323	1.78951	21.6573	***	***	NS	NS	***	***	0.0001	*	0.000200952	*	alpha-Mannosidases	hemicellulases
GH77	GH77		81.3157	126.457	33.3062	35.8828	*	***	*	***	***	NS	0.0001	*	0.000200952	*
GH78	GH78		49.84	4.15413	11.9741	54.2198	***	***	NS	*	***	*	0.0001	*	0.000200952	*	alpha-l-Rhamnosidases	pectin
GH8	GH8		2.71853	76.6193	12.4615	24.0109	***	*	NS	***	**	NS	0.0001	*	0.000200952	*	Endoglucase	cellulases
GH87	GH87		1.03944	1.27572	1.21078	0.559767	NS	NS	NS	NS	NS	NS	0.6416		0.653998
GH88	GH88		25.2589	7.08978	9.8931	44.8112	**	**	NS	NS	**	**	0.0004	*	0.000697521	*
GH89	GH89		3.23181	0.110888	0.485023	4.25236	**	*	NS	NS	*	*	0.0009	*	0.00143864	*
GH9	GH9		15.3502	145.464	27.7023	31.2073	***	NS	NS	***	*	NS	0.0001	*	0.000200952	*	Endoglucases/Glucomann	cellulases
GH92	GH92		55.2172	3.01409	12.6527	140.335	***	***	NS	NS	***	***	0.0001	*	0.000200952	*	alpha-Mannosidases	hemicellulases/fungal-cell wall degrading
GH93	GH93		1.70061	0.205628	0.0351794	1.3859	NS	NS	NS	NS	NS	NS	0.0317	*	0.0382211	*
GH94	GH94		8.40709	169.751	32.2351	18.9758	***	*	NS	***	***	NS	0.0001	*	0.000200952	*	Cellobiose phosphorylases	oligosaccharides
GH95	GH95		41.4389	17.0125	14.1452	63.8843	*	***	NS	NS	NS	**	0.0001	*	0.000200952	*	a-fucosidase	oligosaccharides
GH97	GH97		28.743	0.872917	2.75121	48.7179	***	***	NS	NS	***	***	0.0001	*	0.000200952	*
GH99	GH99		2.74436	4.34924	1.0433	5.42686	NS	NS	NS	NS	NS	NS	0.0645		0.0751906		mannosidase	hemicellulases
GT1	GT1		7.32465	7.06606	6.46886	6.8104	NS	NS	NS	NS	NS	NS	0.7044		0.711141
GT10	GT10		7.7794	1.23489	1.85155	2.72697	*	*	NS	NS	NS	NS	0.0077	*	0.0104147	*
GT101	GT101		2.06995	1.2712	0.908839	1.6813	NS	NS	NS	NS	NS	NS	0.3764		0.389316
GT102	GT102		0.97488	0.189734	1.45778	0.406732	NS	NS	NS	NS	NS	NS	0.2403		0.251006
GT104	GT104		3.42837	9.44146	8.4898	5.17046	NS	NS	NS	NS	NS	NS	0.0833		0.0939909
GT11	GT11		10.8846	12.1468	5.01986	10.7896	NS	NS	NS	*	NS	NS	0.0129	*	0.0168019	*
GT14	GT14		6.02272	3.98115	2.25998	17.7178	NS	NS	**	NS	*	**	0.0028	*	0.00410278	*
GT17	GT17		1.07596	1.4792	0.769047	1.53215	NS	NS	NS	NS	NS	NS	0.5972		0.611695
GT19	GT19		55.809	27.706	19.6994	65.5717	NS	*	NS	NS	NS	*	0.006	*	0.00827451	*
GT2	GT2		105.577	214.441	41.6176	117.475	***	*	NS	***	NS	NS	0.0001	*	0.000200952	*
GT20	GT20		1.69286	0.0413032	0.413788	4.19961	**	NS	NS	NS	NS	NS	0.0053	*	0.00745533	*
GT25	GT25		1.59377	1.77898	0.928638	0.743011	NS	NS	NS	NS	NS	NS	0.5751		0.591932
GT26	GT26		22.3818	83.0806	17.3919	17.1874	***	NS	NS	***	***	NS	0.0001	*	0.000200952	*
GT27	GT27		7.27184	0	0.401298	2.1159	**	NS	NS	NS	NS	NS	0.0088	*	0.0117519	*
GT28	GT28		121.059	104.902	51.5598	95.2663	NS	***	NS	***	NS	NS	0.0003	*	0.000536441	*
GT3	GT3		40.8747	0.0479971	3.02709	6.99496	***	***	NS	NS	*	NS	0.0001	*	0.000200952	*
GT30	GT30		42.1589	2.41848	12.5035	32.56	***	**	NS	***	***	*	0.0001	*	0.000200952	*
GT35	GT35		66.3454	112.07	36.4363	40.8509	**	**	NS	***	**	NS	0.0001	*	0.000200952	*
GT39	GT39		1.26223	4.59643	7.6233	7.66139	NS	***	*	NS	NS	NS	0.001	*	0.00158647	*
GT4	GT4		188.407	235.861	93.2628	180.655	NS	***	NS	***	NS	NS	0.0001	*	0.000200952	*
GT41	GT41		4.34004	5.92144	14.5694	12.1594	NS	*	NS	NS	NS	NS	0.0211	*	0.0263438	*
GT46	GT46		0.472206	4.44051	0.963668	2.40044	*	NS	NS	NS	NS	NS	0.0188	*	0.0237533	*
GT5	GT5		105.853	147.458	37.584	75.4551	NS	***	NS	***	NS	NS	0.0001	*	0.000200952	*
GT51	GT51		129.459	197.197	68.8468	124.439	*	**	NS	***	NS	NS	0.0002	*	0.000370175	*
GT56	GT56		1.3722	1.26322	0.720481	3.98461	NS	NS	NS	NS	NS	NS	0.2178		0.230934
GT6	GT6		2.43928	2.4406	0.17557	0	NS	NS	NS	NS	NS	NS	0.0182	*	0.0232608	*
GT66	GT66		4.52132	0.369917	5.18697	2.79093	*	NS	NS	*	NS	NS	0.0154	*	0.019935	*
GT8	GT8		31.5932	46.5338	11.4153	17.8683	NS	**	NS	***	*	NS	0.0002	*	0.000370175	*
GT81	GT81		3.75691	6.04647	1.17337	0.88042	NS	NS	NS	NS	NS	NS	0.0627		0.0734983
GT83	GT83		21.9504	2.18649	19.4721	21.6606	***	NS	NS	***	*	NS	0.0001	*	0.000200952	*
GT9	GT9		65.1702	9.4743	13.9011	92.4312	***	***	NS	NS	***	***	0.0001	*	0.000200952	*
GT92	GT92		0.597307	2.99445	0.141713	0.390714	**	NS	NS	**	NS	NS	0.0085	*	0.0114236	*
GT94	GT94		0.0582395	1.61088	0.510322	0.241528	**	NS	NS	NS	*	NS	0.0034	*	0.0049137	*
GT99	GT99		0.341557	1.3216	0.151971	2.1903	NS	NS	NS	NS	NS	NS	0.1471		0.163358
PL1	PL1		1.55941	13.2769	3.75438	4.33515	***	NS	NS	***	*	NS	0.0001	*	0.000200952	*
PL1_2	PL1	subfamily 2	5.99636	2.51491	0.972958	33.4069	NS	***	**	NS	***	***	0.0001	*	0.000200952	*	pectate lyase	pectin
PL10	PL10		0.580217	1.11884	1.33219	7.05733	NS	NS	**	NS	**	**	0.0006	*	0.00099685	*
PL10_2	PL10	subfamily 2	0.444926	0	0.0464226	7.71673	NS	NS	***	NS	***	***	0.0001	*	0.000200952	*
PL11	PL11		4.17805	21.4063	3.17613	15.9379	***	NS	**	***	NS	**	0.0001	*	0.000200952	*
PL14_3	PL14	subfamily 3	0	5.77625	0.815819	2.36414	***	NS	NS	***	NS	NS	0.0001	*	0.000200952	*	algite lyase	pectin
PL27	PL27		2.29901	0	0.153881	1.50917	**	**	NS	NS	NS	NS	0.0007	*	0.00113615	*
PL6	PL6		0.0972827	0	0.974459	3.06356	NS	*	***	*	***	**	0.0001	*	0.000200952	*	algite lyase	pectin
PL8	PL8		1.28371	0	0.854718	0.737038	NS	NS	NS	NS	NS	NS	0.0557		0.0656575
PL8_3	PL8	subfamily 3	3.4776	0.610855	0.122006	2.83347	*	**	NS	NS	NS	NS	0.0018	*	0.00269362	*	chondriotin lyase	pectin
PL9	PL9		1.95765	2.97128	1.59763	6.91295	NS	NS	*	NS	NS	*	0.0317	*	0.0382211	*
all cazymes			3322.11	5354.91	1830.11	4412.47	NS	***	NS	***	NS	NS	0.0001	*
cellulases			28.5179	317.138	61.8051	81.9599	***	**	*	***	**	NS	0.0001	*
hemicellulases			432.481	1313.19	396.604	655.768	***	NS	NS	***	**	NS	0.0001	*

## Sheet: S8
Table S8. Phylogenetic ANOVA comparing the taxonomic origin of the 19 prokaryotic CAZymes found in 10% of gut metagenomes and embedded in contigs longer than 5000 bps. Significance was assessed with 9999 random permutations. The relative abundance of each CAZyme for the four termite groups are indicated by mean TPM values. Significance of pairwise comparisons between termite groups are indicated …
Color scale	<10	between 10 to 50	>50		p-value >0.05	NS
					p-value <0.05	*
					p-value<0.01	**
					p-value <0.001	***
		Relative abundance per diet and symbiotic partners (mean TPM)				Phylo.annova pairwise comparison
Gene name	Bacterial taxa	lower termites (LT)	non-Macrotermitinae wood-feeding Termitidae (WF)	soil-feeding termites (SF)	fungal-cultivating termites (FC)	LT vs WF	LT vs SF	LT vs FC	WF vs SF	WF vs FC	SF vs FC	Phylogenetic anova p-value	Phylogenetic anova (p<=0.05)	FDR-corrected p-value	FDR-corrected p<=0.05	Major activity	Substrate Classification
GH10	Bacteroidota	5.02836	0.114198	0.608806	20.0088	***	**	**	NS	***	***	0.0001	*	0.000154545	*	Endo-1, 4-beta-xylanases	hemicellulases
GH10	Fibrobacterota	0	16.035	2.79315	3.37629	***	NS	NS	***	*	NS	0.0001	*	0.000154545	*	Endo-1, 4-beta-xylanases	hemicellulases
GH10	Firmicutes A	0.82622	7.60062	4.24731	0.238305	**	*	NS	NS	*	NS	0.0008	*	0.00113333	*	Endo-1, 4-beta-xylanases	hemicellulases
GH10	Spirochaetota	0.61355	55.4011	16.6002	0	***	NS	NS	***	***	NS	0.0001	*	0.000154545	*	Endo-1, 4-beta-xylanases	hemicellulases
GH11	Fibrobacterota	0.125487	15.4765	2.20224	0	***	NS	NS	***	**	NS	0.0001	*	0.000154545	*	Endo-1, 4-beta-xylanases	hemicellulases
GH11	Firmicutes A	0	4.8635	3.96518	0	**	NS	NS	NS	NS	NS	0.0047	*	0.00603019	*	Endo-1, 4-beta-xylanases	hemicellulases
GH11	Spirochaetota	0	28.3522	5.97745	0	***	NS	NS	***	***	NS	0.0001	*	0.000154545	*	Endo-1, 4-beta-xylanases	hemicellulases
GH130	Bacteroidota	4.97607	0	0.0714995	14.5696	**	*	***	NS	***	***	0.0001	*	0.000154545	*	beta-mannosidases	hemicellulases
GH130	Fibrobacterota	0.036609	21.9849	6.70434	0	***	NS	NS	***	***	NS	0.0001	*	0.000154545	*	beta-mannosidases	hemicellulases
GH130	Firmicutes A	0.375103	4.52593	1.10489	0	*	NS	NS	NS	*	NS	0.0144	*	0.0171789	*	beta-mannosidases	hemicellulases
GH130	Spirochaetota	0.978617	11.3949	1.23155	0	***	NS	NS	***	***	NS	0.0001	*	0.000154545	*	beta-mannosidases	hemicellulases
GH18	Bacteroidota	1.67462	0	0.551921	10.8105	**	NS	**	NS	***	***	0.0001	*	0.000154545	*	chitinase	fungal-cellwall degrading
GH18	Fibrobacterota	0.14976	7.62852	2.18583	2.09593	***	NS	NS	**	*	NS	0.0001	*	0.000154545	*	chitinase	fungal-cellwall degrading
GH18	Firmicutes A	1.52685	6.92547	2.46889	13.841	NS	NS	NS	NS	NS	NS	0.031	*	0.0345574	*	chitinase	fungal-cellwall degrading
GH18	Spirochaetota	7.89659	26.0326	8.46485	0	***	NS	NS	***	***	NS	0.0001	*	0.000154545	*	chitinase	fungal-cellwall degrading
GH2	Bacteroidota	44.1819	1.04329	4.27458	153.685	***	***	**	NS	***	***	0.0001	*	0.000154545	*	beta-Galactosidases/xyloglucan	oligosaccharides
GH2	Fibrobacterota	0.118563	12.199	1.44679	1.56023	***	NS	NS	***	*	NS	0.0001	*	0.000154545	*	beta-Galactosidases/xyloglucan	oligosaccharides
GH2	Firmicutes	0.79177	2.17965	0.344394	1.31988	NS	NS	NS	NS	NS	NS	0.4059		0.424634		beta-Galactosidases/xyloglucan	oligosaccharides
GH2	Firmicutes A	3.84742	11.3513	8.26756	8.35568	NS	NS	NS	NS	NS	NS	0.6474		0.667018		beta-Galactosidases/xyloglucan	oligosaccharides
GH2	Spirochaetota	2.57279	23.1001	5.94002	0.14857	***	NS	NS	***	***	NS	0.0001	*	0.000154545	*	beta-Galactosidases/xyloglucan	oligosaccharides
GH20	Bacteroidota	8.75262	0	1.37712	33.4956	***	**	***	NS	***	***	0.0001	*	0.000154545	*	chitin	fungal-cellwall degrading
GH20	Firmicutes A	0.336381	3.46998	0.125976	3.10652	**	NS	NS	*	NS	NS	0.006	*	0.00741818	*	chitin	fungal-cellwall degrading
GH20	Spirochaetota	3.40444	12.1576	4.00562	0	***	NS	NS	***	***	NS	0.0001	*	0.000154545	*	chitin	fungal-cellwall degrading
GH26	Bacteroidota	3.50816	0.0593492	0.424265	15.8443	*	NS	***	NS	***	***	0.0001	*	0.000154545	*	beta-Mannases/glucomannan/galactomannan/endo-1, 3, -b-xylanase	hemicellulases
GH26	Fibrobacterota	0.211441	12.713	2.91263	0.604906	***	NS	NS	***	**	NS	0.0001	*	0.000154545	*	beta-Mannases/glucomannan/galactomannan/endo-1, 3, -b-xylanase	hemicellulases
GH26	Firmicutes A	1.14596	5.90226	2.6844	0	**	NS	NS	NS	*	NS	0.002	*	0.00272	*	beta-Mannases/glucomannan/galactomannan/endo-1, 3, -b-xylanase	hemicellulases
GH26	Spirochaetota	0.530344	10.06	8.89737	0	***	*	NS	NS	**	NS	0.0001	*	0.000154545	*	beta-Mannases/glucomannan/galactomannan/endo-1, 3, -b-xylanase	hemicellulases
GH28	Bacteroidota	7.81555	0.0409761	0.360518	31.4018	***	**	**	NS	***	***	0.0001	*	0.000154545	*	Galacturonases/Rhamnosidases	pectin
GH28	Firmicutes A	0.0837371	1.32132	2.8646	2.26599	NS	*	NS	NS	NS	NS	0.0154	*	0.0177492	*	Galacturonases/Rhamnosidases	pectin
GH28	Spirochaetota	0.879526	1.79871	0.173647	0	NS	NS	NS	*	*	NS	0.0154	*	0.0177492	*	Galacturonases/Rhamnosidases	pectin
GH29	Bacteroidota	28.9666	0.0821947	2.16919	42.8374	***	***	*	NS	***	***	0.0001	*	0.000154545	*	alpha-l-Fucosidases	hemicellulases
GH29	Firmicutes A	1.09757	1.94984	1.51931	1.59111	NS	NS	NS	NS	NS	NS	0.7383		0.7383		alpha-l-Fucosidases	hemicellulases
GH29	Spirochaetota	4.45658	3.49125	2.27972	0	NS	NS	NS	NS	NS	NS	0.1582		0.17351		alpha-l-Fucosidases	hemicellulases
GH3	Actinobacteriota	0.3426	1.33867	1.98726	16.7167	NS	NS	*	NS	NS	NS	0.022	*	0.0249333	*	beta-Glucosidases/acetyl-b-d-glucosaminidase/a-L-arabinofuranosidase/b-D-xylopyronosidase	cellulases/hemicellulases/oligosaccharides
GH3	Bacteroidota	27.7573	1.04718	3.64163	71.5628	***	***	NS	NS	***	***	0.0001	*	0.000154545	*	beta-Glucosidases/acetyl-b-d-glucosaminidase/a-L-arabinofuranosidase/b-D-xylopyronosidase	cellulases/hemicellulases/oligosaccharides
GH3	Fibrobacterota	0.201921	16.7979	0.785274	0.750938	***	NS	NS	***	**	NS	0.0001	*	0.000154545	*	beta-Glucosidases/acetyl-b-d-glucosaminidase/a-L-arabinofuranosidase/b-D-xylopyronosidase	cellulases/hemicellulases/oligosaccharides
GH3	Firmicutes	1.17474	0.886356	0.606683	3.79928	NS	NS	NS	NS	NS	NS	0.2404		0.255425		beta-Glucosidases/acetyl-b-d-glucosaminidase/a-L-arabinofuranosidase/b-D-xylopyronosidase	cellulases/hemicellulases/oligosaccharides
GH3	Firmicutes A	3.77221	14.1481	8.26277	12.5676	**	NS	NS	NS	NS	NS	0.0094	*	0.0114143	*	beta-Glucosidases/acetyl-b-d-glucosaminidase/a-L-arabinofuranosidase/b-D-xylopyronosidase	cellulases/hemicellulases/oligosaccharides
GH3	Proteobacteria	2.14225	1.07545	4.71455	12.1419	NS	NS	NS	**	*	NS	0.0031	*	0.00405385	*	beta-Glucosidases/acetyl-b-d-glucosaminidase/a-L-arabinofuranosidase/b-D-xylopyronosidase	cellulases/hemicellulases/oligosaccharides
GH3	Spirochaetota	13.2453	96.7087	26.1421	0.32388	***	NS	NS	***	***	NS	0.0001	*	0.000154545	*	beta-Glucosidases/acetyl-b-d-glucosaminidase/a-L-arabinofuranosidase/b-D-xylopyronosidase	cellulases/hemicellulases/oligosaccharides
GH30	Bacteroidota	2.18155	0.0492383	0.512476	6.48072	**	*	**	NS	***	***	0.0001	*	0.000154545	*	Endo-1, 4-beta-xylanases	hemicellulases
GH30	Fibrobacterota	0.0407085	4.51235	0.218047	0	***	NS	NS	***	*	NS	0.0003	*	0.000443478	*	Endo-1, 4-beta-xylanases	hemicellulases
GH30	Spirochaetota	0.289803	10.1854	4.205	0	***	NS	NS	***	***	NS	0.0001	*	0.000154545	*	Endo-1, 4-beta-xylanases	hemicellulases
GH31	Bacteroidota	6.62096	0.0482322	0.91034	22.7511	***	**	**	NS	***	***	0.0001	*	0.000154545	*	alpha-Galactosidases/xylogulcan	oligosaccharides
GH31	Firmicutes A	1.10224	5.01159	3.21936	5.88641	NS	NS	NS	NS	NS	NS	0.1674		0.180686		alpha-Galactosidases/xylogulcan	oligosaccharides
GH31	Spirochaetota	2.15892	11.6021	3.69133	0	***	NS	NS	***	***	NS	0.0001	*	0.000154545	*	alpha-Galactosidases/xylogulcan	oligosaccharides
GH42	Actinobacteriota	1.09147	0.694429	1.30782	4.69919	NS	NS	NS	NS	NS	NS	0.7334		0.7383		beta-Galactosidases	oligosaccharides
GH42	Firmicutes A	0.0301709	3.28379	0.339631	0.868264	**	NS	NS	*	NS	NS	0.0059	*	0.00741818	*	beta-Galactosidases	oligosaccharides
GH42	Spirochaetota	2.05869	5.18453	2.2736	0	**	NS	NS	*	*	NS	0.0011	*	0.00152653	*	beta-Galactosidases	oligosaccharides
GH43	Bacteroidota	3.98084	0.211219	0.598636	8.0047	*	NS	*	NS	**	*	0.0005	*	0.000723404	*	Arabino/xylosidases	hemicellulases
GH43	Fibrobacterota	0	8.78853	0.230563	0.631748	***	NS	NS	***	*	NS	0.0001	*	0.000154545	*	Arabino/xylosidases	hemicellulases
GH43	Spirochaetota	0	7.87414	1.34322	0	***	NS	NS	**	**	NS	0.0001	*	0.000154545	*	Arabino/xylosidases	hemicellulases
GH5_4	Fibrobacterota	0	47.29	9.62177	1.84462	***	*	NS	***	***	NS	0.0001	*	0.000154545	*	endo-b-1, 4-glucanases/xylanases	hemicellulases
GH5_4	Firmicutes A	0.397841	8.27401	9.6401	0	**	**	NS	NS	*	NS	0.0001	*	0.000154545	*	endo-b-1, 4-glucanases/xylanases	hemicellulases
GH5_4	Spirochaetota	0.299373	36.7051	18.2355	0	***	*	NS	***	***	NS	0.0001	*	0.000154545	*	endo-b-1, 4-glucanases/xylanases	hemicellulases
GH57	Bacteroidota	41.3899	0.267973	3.50192	23.1385	***	***	NS	NS	***	**	0.0001	*	0.000154545	*	alpha-amylase	starch/oligosaccharides
GH57	Fibrobacterota	0.139551	29.7362	3.39592	1.35189	***	NS	NS	***	***	NS	0.0001	*	0.000154545	*	alpha-amylase	starch/oligosaccharides
GH57	Spirochaetota	10.81	63.7624	15.557	0.515842	***	NS	NS	***	***	NS	0.0001	*	0.000154545	*	alpha-amylase	starch/oligosaccharides
GH8	Fibrobacterota	0.132279	33.1856	3.64948	4.79833	***	NS	NS	***	**	NS	0.0001	*	0.000154545	*	Endoglucanase	cellulases
GH8	Firmicutes A	0	3.80663	0.145058	1.23818	***	NS	NS	**	NS	NS	0.0002	*	0.000302222	*	Endoglucanase	cellulases
GH8	Spirochaetota	0	7.1314	0.766343	0	***	NS	NS	**	**	NS	0.0001	*	0.000154545	*	Endoglucanase	cellulases
GH9	Bacteroidota	5.56364	1.94659	0.201172	13.5854	*	**	**	NS	***	***	0.0001	*	0.000154545	*	Endoglucanases/Glucomannan	cellulases
GH9	Fibrobacterota	0.200183	57.7099	6.55489	5.18985	***	NS	NS	***	**	NS	0.0001	*	0.000154545	*	Endoglucanases/Glucomannan	cellulases
GH9	Firmicutes A	2.83092	5.20849	5.91289	2.2795	**	**	NS	NS	NS	NS	0.0029	*	0.00386667	*	Endoglucanases/Glucomannan	cellulases
GH9	Spirochaetota	0.281207	12.2877	2.83969	0	***	NS	NS	***	**	NS	0.0001	*	0.000154545	*	Endoglucanases/Glucomannan	cellulases
GH94	Fibrobacterota	0.116869	45.3996	5.35707	0.635734	***	*	NS	***	***	NS	0.0001	*	0.000154545	*	Cellobiose phosphorylases	oligosaccharides
GH94	Firmicutes A	0.813649	15.3352	5.87222	3.15579	***	*	NS	*	NS	NS	0.0001	*	0.000154545	*	Cellobiose phosphorylases	oligosaccharides
GH94	Spirochaetota	0.147074	9.01937	0.621417	0	***	NS	NS	**	**	NS	0.0001	*	0.000154545	*	Cellobiose phosphorylases	oligosaccharides

## Sheet: S9
Table S9. Information about the 654 MAGs reconstructed in this study.
						MAG annotation						MAG information
MAG ID	Sample code	Species	Family	Subfamily	Termite group	Domain	Phylum	Class	Order	Family	Genus	Assembly quality (based on Bowers et al)	Completeness	Contamination	GC	N50	size	relative abundance of MAGs in metagenomes (TPM)	Number of rRNA genes present	Number of tRNA genes present	Total number of contigs assembled	Maximum number of contigs assembled	Mean number of contigs assembled	codon usage
301-05.bin.58	NG49	Protocapritermes odontomachus	Termitidae	Termitinae	soil-feeding termites (SF)	Archaea	Methanobacteriota	Methanobacteria	Methanobacteriales	Methanobacteriaceae	Methanobrevibacter	Medium quality	55.95	0.861	0.274	1531	1352264	0.207796	0	16	850	11760	1589.03	codon 11
301-74.bin.137	RD1T21-M1e	Promirotermes pygmaeus	Termitidae	Termitinae	soil-feeding termites (SF)	Archaea	Methanobacteriota	Methanobacteria	Methanobacteriales	Methanobacteriaceae		Medium quality	86.25	0.842	0.258	3019	2088882	0.183124	0	19	729	19255	2861.48	codon 11
301-43.bin.32	G13-43	Labiotermes labralis	Termitidae	Syntermitinae	soil-feeding termites (SF)	Archaea	Methanobacteriota	Methanobacteria	Methanobacteriales	Methanobacteriaceae	Methanobrevibacter C	Low quality	31.83	2.533	0.273	1298	1234869	0.227574	0	19	869	4299	1419.39	codon 11
272-36.bin.78	G13-112	Cavitermes tuberosus	Termitidae	Termitinae	soil-feeding termites (SF)	Archaea	Methanobacteriota	Methanobacteria	Methanobacteriales	Methanobacteriaceae	Methanobrevibacter C	Medium quality	54.35	4.084	0.289	1565	1255672	0.254725	0	6	781	10853	1605.72	codon 11
301-33.bin.4	BRA29	Labiotermes sp.	Termitidae	Syntermitinae	soil-feeding termites (SF)	Archaea	Methanobacteriota	Methanobacteria	Methanobacteriales	Methanobacteriaceae	Methanobrevibacter C	Medium quality	59.58	6.16	0.289	1539	1730240	0.280041	0	16	1090	10231	1585.92	codon 11
301-20.bin.119	AUS91	Neotermes sp.	Kalotermitidae		lower termites (LT)	Archaea	Methanobacteriota	Methanobacteria	Methanobacteriales	Methanobacteriaceae	Methanobrevibacter C	High quality	97.55	3.2	0.256	5877	2340985	0.979827	0	34	282	52964	8272.03	codon 11
272-16.bin.113	AUS88	Heterotermes cf. paradoxus	Rhinotermitidae	Heterotermitinae	lower termites (LT)	Archaea	Methanobacteriota	Methanobacteria	Methanobacteriales	Methanobacteriaceae	Methanobrevibacter D	Low quality	48.76	0	0.315	2030	1394991	0.744401	0	8	683	100376	2039.46	codon 11
301-09.bin.46	NG87	Coptotermes elisae	Rhinotermitidae	Coptotermitinae	lower termites (LT)	Archaea	Methanobacteriota	Methanobacteria	Methanobacteriales	Methanobacteriaceae	Methanobrevibacter D	Medium quality	85.5	1.6	0.274	2575	2186463	0.56576	0	18	925	13639	2361.19	codon 11
301-91.bin.11	US17	Zootermopsis nevadensis	Archotermopsidae		lower termites (LT)	Archaea	Methanobacteriota	Methanobacteria	Methanobacteriales	Methanobacteriaceae	Methanobrevibacter D	High quality	98.4	0	0.266	9120	1638352	3.21461	0	35	157	82894	10369.3	codon 11
229-01.bin.107	HSRNA1	Hodotermopsis sjostedti	Archotermopsidae		lower termites (LT)	Archaea	Thermoplasmatota	Thermoplasmata	Methanomassiliicoccales	Methanomethylophilaceae	Methanoplasma	Medium quality	71.43	1.612	0.502	2180	1032627	0.354621	0	30	517	6947	1993.49	codon 11
301-30.bin.26	BDIT086	Odontotermes sp.	Termitidae	Macrotermitinae	fungal-cultivating termites (FC)	Archaea	Thermoplasmatota	Thermoplasmata	Methanomassiliicoccales	Methanomethylophilaceae	Methanoplasma	High quality	95.43	2.419	0.514	10050	1492465	0.319598	1	43	213	32312	6974.14	codon 11
301-14.bin.35	AUS49	Tumulitermes sp.	Termitidae	Nasutitermitinae	non-Macrotermitinae wood-feeding Termitidae (WF)	Archaea	Thermoplasmatota	Thermoplasmata	Methanomassiliicoccales	Methanomethylophilaceae	Methanoplasma	Medium quality	77.85	9.099	0.534	2043	1211278	0.431491	1	28	619	11144	1953.67	codon 11
301-32.bin.139	BRA1	Constrictotermes cyphergaster	Termitidae	Nasutitermitinae	non-Macrotermitinae wood-feeding Termitidae (WF)	Archaea	Thermoplasmatota	Thermoplasmata	Methanomassiliicoccales	Methanomethylophilaceae	Methanoplasma	Low quality	47.98	4.221	0.518	1578	897126	0.214841	0	17	566	4922	1582.23	codon 11
301-72.bin.36	RDCT144	Odontotermes sp. D	Termitidae	Macrotermitinae	fungal-cultivating termites (FC)	Archaea	Thermoplasmatota	Thermoplasmata	Methanomassiliicoccales	Methanomethylophilaceae		Low quality	44.16	7.051	0.533	1366	912573	0.216133	0	17	631	7444	1443.94	codon 11
301-88.bin.19	THAI071	Macrotermes annandalei	Termitidae	Macrotermitinae	fungal-cultivating termites (FC)	Archaea	Thermoplasmatota	Thermoplasmata	Methanomassiliicoccales	Methanomethylophilaceae		Medium quality	78.28	5.161	0.516	2415	1175724	0.47649	0	33	511	9288	2296.34	codon 11
301-27.bin.131	BDIT112	Astalotermes murcus	Termitidae	Apicotermitinae	soil-feeding termites (SF)	Archaea	Thermoplasmatota	Thermoplasmata	Methanomassiliicoccales	Methanomethylophilaceae		Low quality	30.42	5.461	0.523	1243	442537	0.189103	0	9	342	3059	1290.2	codon 11
272-30.bin.5	CAM212	Heimitermes laticeps	Termitidae	Apicotermitinae	soil-feeding termites (SF)	Archaea	Thermoplasmatota	Thermoplasmata	Methanomassiliicoccales	Methanomethylophilaceae		Low quality	34.88	2.566	0.551	1302	460929	0.339379	0	9	335	3498	1371.81	codon 11
272-21.bin.2	BDIT041	Nasutitermes arborum	Termitidae	Nasutitermitinae	non-Macrotermitinae wood-feeding Termitidae (WF)	Archaea	Halobacteriota	Methanosarcinia	Methanosarcinales	Methanosarcinaceae	Methanimicrococcus	Low quality	45.5	0.679	0.392	1639	870202	0.569835	0	22	519	6192	1673.47	codon 11
301-73.bin.11	RDCT159	Proboscitermes tubuliferus	Termitidae	Cubitermitinae	soil-feeding termites (SF)	Archaea	Halobacteriota	Methanosarcinia	Methanosarcinales	Methanosarcinaceae	Methanimicrococcus	High quality	90.19	0	0.417	5002	1707400	0.420097	0	38	327	25209	5205.49	codon 11
230-09.bin.56	BDIT072	Macrotermes subhyalinus	Termitidae	Macrotermitinae	fungal-cultivating termites (FC)	Archaea	Halobacteriota	Methanosarcinia	Methanosarcinales	Methanosarcinaceae	Methanimicrococcus	Low quality	45.77	2.664	0.29	1807	1126865	0.763456	0	27	623	15518	1805.87	codon 11
229-08.bin.8	Cryp	Cryptocercus kyebangensis	Cryptocercidae		cockroach	Archaea	Halobacteriota	Methanomicrobia	Methanomicrobiales	Methanocorpusculaceae		Medium quality	81.8	1.357	0.349	4068	1177710	0.390171	0	43	306	24268	3836.19	codon 11
301-33.bin.30	BRA29	Labiotermes sp.	Termitidae	Syntermitinae	soil-feeding termites (SF)	Archaea	Halobacteriota	Methanomicrobia	Methanomicrobiales	Methanoculleaceae	Methanoculleus	Low quality	33.14	0.05	0.622	1405	516333	0.221237	0	12	367	2993	1403.08	codon 11
301-57.bin.91	SP1	Sinocapritermes mushae	Termitidae	Termitinae	soil-feeding termites (SF)	Archaea	Halobacteriota	Methanomicrobia	Methanomicrobiales	Methanospirillaceae		Medium quality	67.73	2.204	0.42	1760	1068909	0.16922	0	23	599	8141	1781.52	codon 11
301-73.bin.63	RDCT159	Proboscitermes tubuliferus	Termitidae	Cubitermitinae	soil-feeding termites (SF)	Archaea	Halobacteriota	Methanomicrobia	Methanomicrobiales	Methanospirillaceae		Low quality	42.1	4.525	0.414	1606	1220298	0.169938	0	20	761	5595	1601.44	codon 11
301-15.bin.67	AUS4	Amitermes meridionalis	Termitidae	Termitinae	non-Macrotermitinae wood-feeding Termitidae (WF)	Archaea	Halobacteriota	Methanomicrobia	Methanomicrobiales	Methanospirillaceae		Medium quality	58.35	1.307	0.427	1629	961255	0.180718	1	15	583	6256	1645.98	codon 11
301-05.bin.19	NG49	Protocapritermes odontomachus	Termitidae	Termitinae	soil-feeding termites (SF)	Archaea	Thermoproteota	Bathyarchaeia	B26-1	UBA233	PALSA-986	Medium quality	94.39	5.607	0.368	9438	1743130	0.291884	1	43	270	61930	6432.21	codon 11
301-57.bin.25	SP1	Sinocapritermes mushae	Termitidae	Termitinae	soil-feeding termites (SF)	Bacteria	Firmicutes A	Clostridia	A	Christensenellales	CAG-74	Low quality	40.79	0.455	0.579	1496	939706	0.242014	0	2	621	4020	1510.78	codon 11
301-30.bin.153	BDIT086	Odontotermes sp.	Termitidae	Macrotermitinae	fungal-cultivating termites (FC)	Bacteria	Firmicutes A	Clostridia A	Christensenellales			Low quality	33.88	0.961	0.538	1435	1014218	0.217271	0	2	677	7395	1495.9	codon 11
301-30.bin.100	BDIT086	Odontotermes sp.	Termitidae	Macrotermitinae	fungal-cultivating termites (FC)	Bacteria	Firmicutes A	Clostridia A	Christensenellales	CAG-74		Medium quality	86.33	6.074	0.567	3133	2985093	0.359343	0	16	1074	12339	2776.83	codon 11
272-03.bin.29	NG30	Parrhinotermes browni	Rhinotermitidae	Rhinotermitinae	lower termites (LT)	Bacteria	Firmicutes A	Clostridia	A	Christensenellales	CAG-74	Low quality	34.12	6.208	0.565	1238	1132657	0.246118	0	7	857	12956	1320.11	codon 11
301-30.bin.114	BDIT086	Odontotermes sp.	Termitidae	Macrotermitinae	fungal-cultivating termites (FC)	Bacteria	Firmicutes A	Clostridia A	Christensenellales	UBA4651		Low quality	47.3	0.955	0.423	7863	987666	0.281639	1	42	180	43516	5456.72	codon 11
272-90.bin.82	T4.14A	Euhamitermes hamatus	Termitidae	Apicotermitinae	soil-feeding termites (SF)	Bacteria	Firmicutes A	Clostridia	A	Christensenellales	UBA4651	Low quality	31.84	5.115	0.385	1493	718296	0.19702	0	13	467	5921	1534.82	codon 11
272-92.bin.42	TBRU2.3A	Schedorhinotermes sarawakensis	Rhinotermitidae	Rhinotermitinae	lower termites (LT)	Bacteria	Firmicutes A	Clostridia	A	Christensenellales		Medium quality	77.21	2.176	0.549	3478	1236810	0.423821	1	40	426	12620	2896.51	codon 11
301-30.bin.176	BDIT086	Odontotermes sp.	Termitidae	Macrotermitinae	fungal-cultivating termites (FC)	Bacteria	Firmicutes A	Clostridia A	Christensenellales			Medium quality	52.85	1.006	0.472	2122	1343534	0.205825	0	22	644	6780	2083	codon 11
301-41.bin.206	G13-32	Anoplotermes banksi	Termitidae	Apicotermitinae	soil-feeding termites (SF)	Bacteria	Firmicutes A	Clostridia	A	Christensenellales	CAG-552	Low quality	34.09	4.087	0.396	1645	916932	0.115452	1	9	539	4852	1698.02	codon 11
301-71.bin.1	RDCT125	Tuberculitermes bycanistes	Termitidae	Termitinae	soil-feeding termites (SF)	Bacteria	Firmicutes A	Clostridia	A	Christensenellales	CAG-552	Medium quality	55.9	0.806	0.428	1991	1005964	0.204888	1	16	515	7542	1949.54	codon 11
272-51.bin.21	M16	Tauritermes sp.	Kalotermitidae		lower termites (LT)	Bacteria	Firmicutes A	Clostridia A	Christensenellales	CAG-552		Medium quality	55.24	1.034	0.395	1833	1062996	0.498416	2	20	595	17522	1783.55	codon 11
301-19.bin.27	AUS89	Kalotermes sp.	Kalotermitidae		lower termites (LT)	Bacteria	Firmicutes A	Clostridia	A	Christensenellales	CAG-552	Medium quality	72.51	0.468	0.405	5956	1749074	0.562244	3	36	374	25867	4664.2	codon 11
301-12.bin.118	AUS121	Heterotermes cf. paradoxus	Rhinotermitidae	Heterotermitinae	lower termites (LT)	Bacteria	Firmicutes A	Clostridia	A	Christensenellales	CAG-552	Medium quality	82.63	0.932	0.277	31559	2009573	3.14515	1	38	113	156904	17627.8	codon 11
301-85.bin.15	THAI45	Oriensubulitermes inanis	Termitidae	Nasutitermitinae	soil-feeding termites (SF)	Bacteria	Firmicutes A	Clostridia A	Christensenellales	CAG-552		Medium quality	51.46	3.019	0.358	1863	1403644	0.235798	0	22	757	13598	1851.77	codon 11
272-50.bin.66	KE15-44	Trinervitermes gratiosus	Termitidae	Nasutitermitinae	non-Macrotermitinae wood-feeding Termitidae (WF)	Bacteria	Firmicutes A	Clostridia	A	Christensenellales	DTU072	Medium quality	80.25	2.176	0.519	4367	1687582	0.3541	0	35	490	26468	3437.03	codon 11
301-24.bin.106	BDIT094	Trinervitermes sp.	Termitidae	Nasutitermitinae	non-Macrotermitinae wood-feeding Termitidae (WF)	Bacteria	Firmicutes A	Clostridia	A	Christensenellales	DTU072	Low quality	46.89	4.131	0.479	1615	1321570	0.240125	0	14	803	7733	1643.74	codon 11
272-39.bin.105	G13-24	Cylindrotermes parvignathus	Termitidae	Termitinae	non-Macrotermitinae wood-feeding Termitidae (WF)	Bacteria	Firmicutes A	Clostridia	Eubacteriales	Anaerofustaceae		Low quality	47.6	1.408	0.478	1627	1577454	0.17426	0	4	948	6341	1662.23	codon 11
229-08.bin.61	Cryp	Cryptocercus kyebangensis	Cryptocercidae		cockroach	Bacteria	Firmicutes A	Clostridia	Eubacteriales	Anaerofustaceae		Low quality	42.45	2.288	0.535	1910	1402751	0.215984	0	13	770	5990	1819.39	codon 11
230-10.bin.44	POROTERMES52	Porotermes planiceps	Stolotermitidae		lower termites (LT)	Bacteria	Firmicutes A	Clostridia	Eubacteriales	Anaerofustaceae		Medium quality	79.05	7.321	0.609	3149	3237898	1.29771	1	32	1176	16610	2750.98	codon 11
301-92.bin.132	US1	Reticulitermes nelsonae	Rhinotermitidae	Heterotermitinae	lower termites (LT)	Bacteria	Firmicutes A	Clostridia	Peptostreptococcales	Anaerovoracaceae	UBA7709	Low quality	40.24	3.826	0.494	1616	1716986	0.382309	0	10	1069	5791	1604.66	codon 11
272-03.bin.119	NG30	Parrhinotermes browni	Rhinotermitidae	Rhinotermitinae	lower termites (LT)	Bacteria	Firmicutes A	Clostridia	Peptostreptococcales	Anaerovoracaceae	UBA5559	Medium quality	51.36	2.386	0.453	1807	1065587	0.297567	0	8	598	7260	1778.94	codon 11
301-63.bin.88	NG90	Prorhinotermes inopinatus	Rhinotermitidae	Prorhinotermitinae	lower termites (LT)	Bacteria	Firmicutes A	Clostridia	Peptostreptococcales	Anaerovoracaceae		Low quality	35.33	0.022	0.559	1748	1033563	0.352231	0	7	601	10396	1716.88	codon 11
229-05.bin.106	MD_RNA_1	Mastotermes darwiniensis	Mastotermitidae		lower termites (LT)	Bacteria	Firmicutes A	Clostridia	Peptostreptococcales	Anaerovoracaceae		Low quality	46.34	8.569	0.54	1460	1191595	0.148576	1	9	810	4682	1469.29	codon 11
301-14.bin.65	AUS49	Tumulitermes sp.	Termitidae	Nasutitermitinae	non-Macrotermitinae wood-feeding Termitidae (WF)	Bacteria	Firmicutes A	Clostridia	Peptostreptococcales	Anaerovoracaceae	UBA5774	Low quality	49.95	3.9	0.611	1682	758449	0.275877	0	7	445	5395	1700.56	codon 11
272-17.bin.46	AUST14-12	Stolotermes victoriensis	Stolotermitidae		lower termites (LT)	Bacteria	Firmicutes A	Clostridia	Peptostreptococcales	Anaerovoracaceae		Medium quality	57.7	7.421	0.506	1691	2497788	0.643258	0	30	1470	8476	1698.02	codon 11
301-91.bin.70	US17	Zootermopsis nevadensis	Archotermopsidae		lower termites (LT)	Bacteria	Firmicutes A	Clostridia	Peptostreptococcales	Anaerovoracaceae		Medium quality	69.37	2.186	0.498	2765	1553034	0.591918	0	27	617	12979	2513	codon 11
301-92.bin.97	US1	Reticulitermes nelsonae	Rhinotermitidae	Heterotermitinae	lower termites (LT)	Bacteria	Firmicutes A	Clostridia	Peptostreptococcales	Anaerovoracaceae		Medium quality	74.69	2.364	0.517	3195	2215254	0.354286	0	16	759	16251	2914.81	codon 11
301-09.bin.127	NG87	Coptotermes elisae	Rhinotermitidae	Coptotermitinae	lower termites (LT)	Bacteria	Firmicutes A	Clostridia	Peptostreptococcales	Anaerovoracaceae		Medium quality	53.52	0.802	0.496	1895	2222459	0.448892	0	17	1184	20631	1875.49	codon 11
301-20.bin.38	AUS91	Neotermes sp.	Kalotermitidae		lower termites (LT)	Bacteria	Firmicutes A	Clostridia	Peptostreptococcales	Anaerovoracaceae		Low quality	48.03	0.562	0.527	1585	1097563	0.42693	0	11	683	7300	1604.62	codon 11
301-63.bin.191	NG90	Prorhinotermes inopinatus	Rhinotermitidae	Prorhinotermitinae	lower termites (LT)	Bacteria	Firmicutes A	Clostridia	Peptostreptococcales	Anaerovoracaceae		Medium quality	62.52	0.92	0.544	2174	2402621	0.410061	1	14	1167	11954	2057.04	codon 11
301-45.bin.79	G13-54	Dolichorhinotermes longilabius	Rhinotermitidae	Rhinotermitinae	lower termites (LT)	Bacteria	Firmicutes A	Clostridia	Peptostreptococcales	Anaerovoracaceae		Low quality	30.2	0	0.363	1357	772735	0.315153	0	7	497	9115	1551.68	codon 11
301-91.bin.72	US17	Zootermopsis nevadensis	Archotermopsidae		lower termites (LT)	Bacteria	Firmicutes A	Clostridia	Peptostreptococcales	Anaerovoracaceae		Medium quality	56.86	1.891	0.386	2188	1536795	0.527086	0	8	697	15090	2201.71	codon 11
301-63.bin.171	NG90	Prorhinotermes inopinatus	Rhinotermitidae	Prorhinotermitinae	lower termites (LT)	Bacteria	Firmicutes A	Clostridia	Peptostreptococcales	Anaerovoracaceae		High quality	91.07	2.127	0.422	11294	1985722	1.04246	0	36	266	58477	7437.16	codon 11
230-20.bin.31	BDIT069	Cubitermes nr. fulvus	Termitidae	Cubitermitinae	soil-feeding termites (SF)	Bacteria	Firmicutes A	Clostridia	Peptostreptococcales	Peptostreptococcaceae	Paraclostridium	Low quality	39.56	3.948	0.297	1480	1817700	0.644662	0	12	1189	7952	1527.48	codon 11
230-12.bin.3	NG81	Microcerotermes papuanus	Termitidae	Termitinae	non-Macrotermitinae wood-feeding Termitidae (WF)	Bacteria	Firmicutes A	Clostridia	Lachnospirales	UBA5962		Medium quality	89.2	0.335	0.444	27196	3348931	4.48826	0	53	183	97031	18200.7	codon 11
301-15.bin.48	AUS4	Amitermes meridionalis	Termitidae	Termitinae	non-Macrotermitinae wood-feeding Termitidae (WF)	Bacteria	Firmicutes A	Clostridia	Lachnospirales	CAG-274		Medium quality	69.01	7.256	0.482	1992	2491324	0.376977	1	22	1303	8137	1910.52	codon 11
301-15.bin.23	AUS4	Amitermes meridionalis	Termitidae	Termitinae	non-Macrotermitinae wood-feeding Termitidae (WF)	Bacteria	Firmicutes A	Clostridia	Lachnospirales	UBA5962		Medium quality	89.03	0.671	0.455	36838	1956954	0.59306	0	36	94	77701	20599.5	codon 11
272-09.bin.21	AUS13	Microcerotermes sp.	Termitidae	Termitinae	non-Macrotermitinae wood-feeding Termitidae (WF)	Bacteria	Firmicutes A	Clostridia	Lachnospirales	UBA5962		Low quality	34.68	0.692	0.469	1527	1914031	0.291814	0	19	1202	12297	1591.05	codon 11
301-64.bin.41	NSW6	Occasitermes occasus	Termitidae	Nasutitermitinae	non-Macrotermitinae wood-feeding Termitidae (WF)	Bacteria	Firmicutes A	Clostridia	Lachnospirales	UBA5962		Medium quality	69.6	5.805	0.463	1922	2870139	0.624128	0	21	1522	7359	1884.53	codon 11
301-07.bin.92	NG69	Nasutitermes bikpelanus	Termitidae	Nasutitermitinae	non-Macrotermitinae wood-feeding Termitidae (WF)	Bacteria	Firmicutes A	Clostridia	Lachnospirales	UBA5962		Low quality	44.61	0.061	0.479	1740	1438555	0.519464	0	21	817	6295	1758.62	codon 11
301-16.bin.30	AUS54	Nasutitermes triodiae	Termitidae	Nasutitermitinae	non-Macrotermitinae wood-feeding Termitidae (WF)	Bacteria	Firmicutes A	Clostridia	Lachnospirales	UBA5962		Low quality	40.85	4.951	0.446	1428	2461615	0.240079	0	12	1647	6770	1493.7	codon 11
301-48.bin.72	G13-08	Anoplotermes janus	Termitidae	Apicotermitinae	soil-feeding termites (SF)	Bacteria	Firmicutes A	Clostridia	Lachnospirales	UBA5962		Medium quality	85	2.572	0.525	4883	3773601	0.447984	0	37	923	22434	4083.98	codon 11
301-68.bin.17	RDCT098	Amalotermes phaeocephalus	Termitidae	Apicotermitinae	soil-feeding termites (SF)	Bacteria	Firmicutes A	Clostridia	Lachnospirales	UBA5962		Medium quality	81.52	3.549	0.516	3252	3287210	0.392266	0	35	1168	24107	2811.98	codon 11
301-05.bin.35	NG49	Protocapritermes odontomachus	Termitidae	Termitinae	soil-feeding termites (SF)	Bacteria	Firmicutes A	Clostridia	Lachnospirales	UBA5962		Low quality	37.96	3.285	0.476	1434	1011978	0.160429	0	11	694	5187	1456.08	codon 11
301-87.bin.76	THAI067	Hospitalitermes sp. C	Termitidae	Nasutitermitinae	non-Macrotermitinae wood-feeding Termitidae (WF)	Bacteria	Firmicutes A	Clostridia	Lachnospirales			Low quality	41.63	5.903	0.563	1402	1094842	0.342943	0	4	749	4545	1459.79	codon 11
301-53.bin.9	G730	Dentispicotermes brevicarinatus	Termitidae	Termitinae	soil-feeding termites (SF)	Bacteria	Firmicutes A	Clostridia				Medium quality	51.58	0.454	0.374	2149	1571214	0.163484	0	19	741	13742	2117.54	codon 11
301-31.bin.31	BRA11_2	Syntermes grandis	Termitidae	Syntermitinae	non-Macrotermitinae wood-feeding Termitidae (WF)	Bacteria	Firmicutes A	Clostridia	Lachnospirales	UBA5962		Medium quality	72.21	3.322	0.474	4047	2185331	0.266914	0	19	634	16935	3441.47	codon 11
301-41.bin.214	G13-32	Anoplotermes banksi	Termitidae	Apicotermitinae	soil-feeding termites (SF)	Bacteria	Firmicutes A	Clostridia	Lachnospirales	UBA5962		Medium quality	85.5	3.437	0.422	5718	3235449	0.176247	0	35	663	28073	4872.66	codon 11
272-98.bin.11	THAI49	Amitermes dentalus	Termitidae	Termitinae	non-Macrotermitinae wood-feeding Termitidae (WF)	Bacteria	Firmicutes A	Clostridia	Lachnospirales	UBA5962		Low quality	49.7	3.773	0.494	1612	1761385	0.396628	0	21	1081	6364	1627.9	codon 11
301-74.bin.195	RD1T21-M1e	Promirotermes pygmaeus	Termitidae	Termitinae	soil-feeding termites (SF)	Bacteria	Firmicutes A	Clostridia	Lachnospirales	UBA5962		Medium quality	88.21	4.921	0.438	12058	2936024	0.284642	1	26	314	48582	9320.71	codon 11
301-74.bin.184	RD1T21-M1e	Promirotermes pygmaeus	Termitidae	Termitinae	soil-feeding termites (SF)	Bacteria	Firmicutes A	Clostridia	Lachnospirales			Low quality	33.65	3.579	0.581	1449	1112496	0.168068	0	11	748	6136	1485.31	codon 11
230-19.bin.60	G13_62	Cornitermes sp. A	Termitidae	Syntermitinae	non-Macrotermitinae wood-feeding Termitidae (WF)	Bacteria	Firmicutes A	Clostridia	Lachnospirales	UBA5962		Low quality	34.41	0.223	0.478	1487	1362825	0.549013	0	15	895	6340	1521.01	codon 11
301-13.bin.38	NG45_10	Pericapritermes parvus	Termitidae	Termitinae	soil-feeding termites (SF)	Bacteria	Firmicutes A	Clostridia	Lachnospirales	UBA5962		Medium quality	83.47	6.483	0.46	5810	3444389	0.246635	1	40	748	54856	4598.65	codon 11
301-40.bin.98	G13-28	Planicapritermes planiceps	Termitidae	Termitinae	soil-feeding termites (SF)	Bacteria	Firmicutes A	Clostridia	Lachnospirales			Low quality	33.02	1.721	0.541	1461	1149262	0.180835	1	8	764	4331	1502.3	codon 11
301-32.bin.135	BRA1	Constrictotermes cyphergaster	Termitidae	Nasutitermitinae	non-Macrotermitinae wood-feeding Termitidae (WF)	Bacteria	Firmicutes A	Clostridia	Lachnospirales	UBA5962		Low quality	38.13	3.767	0.554	1418	1306921	0.190126	0	9	893	4020	1461.88	codon 11
301-05.bin.55	NG49	Protocapritermes odontomachus	Termitidae	Termitinae	soil-feeding termites (SF)	Bacteria	Firmicutes A	Clostridia	Lachnospirales	UBA5962		High quality	91.56	1.565	0.41	50552	2818704	0.447448	0	36	78	208750	35679.8	codon 11
301-05.bin.51	NG49	Protocapritermes odontomachus	Termitidae	Termitinae	soil-feeding termites (SF)	Bacteria	Firmicutes A	Clostridia	Lachnospirales	UBA5962		Medium quality	53	1.571	0.392	1872	1205761	0.173032	0	12	639	7894	1884	codon 11
301-41.bin.152	G13-32	Anoplotermes banksi	Termitidae	Apicotermitinae	soil-feeding termites (SF)	Bacteria	Firmicutes A	Clostridia	Lachnospirales	UBA5962		Low quality	42.3	1.586	0.551	1591	1354647	0.119273	0	3	812	8654	1666.23	codon 11
272-90.bin.3	T4.14A	Euhamitermes hamatus	Termitidae	Apicotermitinae	soil-feeding termites (SF)	Bacteria	Firmicutes A	Clostridia	Lachnospirales	UBA5962		Medium quality	52.79	7.997	0.493	1613	1613965	0.22322	0	5	1002	4921	1609.14	codon 11
272-21.bin.95	BDIT041	Nasutitermes arborum	Termitidae	Nasutitermitinae	non-Macrotermitinae wood-feeding Termitidae (WF)	Bacteria	Firmicutes A	Clostridia	Lachnospirales	Lachnospiraceae		Medium quality	66.96	2.679	0.476	2281	2328529	0.710125	1	15	1088	7749	2138.23	codon 11
301-32.bin.89	BRA1	Constrictotermes cyphergaster	Termitidae	Nasutitermitinae	non-Macrotermitinae wood-feeding Termitidae (WF)	Bacteria	Firmicutes A	Clostridia	Lachnospirales	UBA5962		Medium quality	77.75	1.789	0.393	2686	1526650	0.214245	1	15	619	10531	2462.34	codon 11
301-31.bin.16	BRA11_2	Syntermes grandis	Termitidae	Syntermitinae	non-Macrotermitinae wood-feeding Termitidae (WF)	Bacteria	Firmicutes A	Clostridia	Lachnospirales	UBA5962		Medium quality	74.27	2.95	0.444	3005	1854956	0.257289	0	20	699	11297	2649.94	codon 11
301-74.bin.193	RD1T21-M1e	Promirotermes pygmaeus	Termitidae	Termitinae	soil-feeding termites (SF)	Bacteria	Firmicutes A	Clostridia	Lachnospirales	UBA5962		Medium quality	86.49	3.907	0.482	5726	2437884	0.214979	0	26	536	33087	4539.82	codon 11
272-03.bin.125	NG30	Parrhinotermes browni	Rhinotermitidae	Rhinotermitinae	lower termites (LT)	Bacteria	Firmicutes A	Clostridia	Lachnospirales	UBA5962		Low quality	36.75	4.068	0.525	1286	1045588	0.264229	0	11	783	4333	1333.66	codon 11
301-72.bin.28	RDCT144	Odontotermes sp. D	Termitidae	Macrotermitinae	fungal-cultivating termites (FC)	Bacteria	Firmicutes A	Clostridia	Lachnospirales	UBA5962		Medium quality	62.41	1.738	0.46	2246	2966474	0.261976	1	15	1384	21234	2141.86	codon 11
229-05.bin.11	MD_RNA_1	Mastotermes darwiniensis	Mastotermitidae		lower termites (LT)	Bacteria	Firmicutes A	Clostridia	Lachnospirales	Lachnospiraceae		Low quality	32.84	1.898	0.601	1451	1060532	0.155421	0	9	719	3577	1472.96	codon 11
301-91.bin.0	US17	Zootermopsis nevadensis	Archotermopsidae		lower termites (LT)	Bacteria	Firmicutes A	Clostridia	Lachnospirales	Lachnospiraceae	Hungatella	Medium quality	74.71	4.008	0.479	2896	2096283	0.562204	0	17	826	21590	2534.8	codon 11
301-16.bin.17	AUS54	Nasutitermes triodiae	Termitidae	Nasutitermitinae	non-Macrotermitinae wood-feeding Termitidae (WF)	Bacteria	Firmicutes A	Clostridia	Lachnospirales	Lachnospiraceae		Medium quality	87.23	2.894	0.444	30689	1933027	0.375087	0	38	97	64946	19724.8	codon 11
301-70.bin.134	RDCT112	Schedorhinotermes lamanianus	Rhinotermitidae	Rhinotermitinae	lower termites (LT)	Bacteria	Firmicutes A	Clostridia	Lachnospirales	Lachnospiraceae	1XD8-76	Low quality	40.21	0.936	0.45	1570	1376776	0.335783	0	6	839	5810	1639.02	codon 11
301-62.bin.0	NG45	Pericapritermes parvus	Termitidae	Termitinae	soil-feeding termites (SF)	Bacteria	Firmicutes A	Clostridia	Lachnospirales	Lachnospiraceae	UBA935	Low quality	32.16	1.436	0.468	1372	1338547	0.209273	0	10	948	4497	1410.48	codon 11
301-13.bin.124	NG45_10	Pericapritermes parvus	Termitidae	Termitinae	soil-feeding termites (SF)	Bacteria	Firmicutes A	Clostridia	Lachnospirales	Lachnospiraceae	UBA935	Low quality	46.7	4.04	0.468	1666	1777298	0.169307	0	22	1061	6435	1673.54	codon 11
301-86.bin.13	THAI064	Odontotermes javanicus	Termitidae	Macrotermitinae	fungal-cultivating termites (FC)	Bacteria	Firmicutes A	Clostridia	Lachnospirales	Lachnospiraceae	UBA935	Low quality	34.76	1.465	0.474	1370	1063588	0.215368	0	4	701	4334	1515.08	codon 11
272-99.bin.19	THAI50	Macrotermes gilvus	Termitidae	Macrotermitinae	fungal-cultivating termites (FC)	Bacteria	Firmicutes A	Clostridia	Lachnospirales	Lachnospiraceae	UBA935	High quality	94.54	2.394	0.468	38237	4687402	1.13745	1	47	195	145409	23915.3	codon 11
301-30.bin.21	BDIT086	Odontotermes sp.	Termitidae	Macrotermitinae	fungal-cultivating termites (FC)	Bacteria	Firmicutes A	Clostridia	Lachnospirales	Lachnospiraceae	UBA935	High quality	95.11	4.118	0.426	26035	4163675	1.1388	0	36	166	135901	24932.2	codon 11
301-87.bin.10	THAI067	Hospitalitermes sp. C	Termitidae	Nasutitermitinae	non-Macrotermitinae wood-feeding Termitidae (WF)	Bacteria	Firmicutes A	Clostridia	Lachnospirales	Lachnospiraceae	UBA935	Medium quality	58.12	1.599	0.483	1826	1492386	0.409676	0	17	835	8184	1785.15	codon 11
301-05.bin.40	NG49	Protocapritermes odontomachus	Termitidae	Termitinae	soil-feeding termites (SF)	Bacteria	Firmicutes A	Clostridia	Lachnospirales	Lachnospiraceae	UBA935	Medium quality	59.05	2.784	0.485	2151	1289776	0.191632	0	9	636	9492	2024.77	codon 11
301-89.bin.22	THAI096	Termes propinquus	Termitidae	Termitinae	soil-feeding termites (SF)	Bacteria	Firmicutes A	Clostridia	Lachnospirales	Lachnospiraceae	UBA935	Medium quality	76	2.349	0.44	4878	2122486	0.279283	1	27	529	31806	4004.69	codon 11
301-36.bin.43	BRA9	Rhynchotermes nasutissimus	Termitidae	Syntermitinae	non-Macrotermitinae wood-feeding Termitidae (WF)	Bacteria	Firmicutes A	Clostridia	Lachnospirales	Lachnospiraceae	UBA935	Medium quality	81.51	8.256	0.465	4872	3322149	0.489088	0	16	828	26526	4007.42	codon 11
301-41.bin.191	G13-32	Anoplotermes banksi	Termitidae	Apicotermitinae	soil-feeding termites (SF)	Bacteria	Firmicutes A	Clostridia	Lachnospirales	Lachnospiraceae	UBA935	Low quality	42.79	5.882	0.456	1552	2087817	0.129246	0	3	1305	4650	1598.63	codon 11
301-34.bin.27	BRA3	Cornitermes cumulans	Termitidae	Syntermitinae	non-Macrotermitinae wood-feeding Termitidae (WF)	Bacteria	Firmicutes A	Clostridia	Lachnospirales	Lachnospiraceae	UBA935	Medium quality	50.31	2.083	0.442	1604	1636220	0.226205	0	12	1019	6402	1604.14	codon 11
272-83.bin.115	RDCT109	Pseudacanthotermes militaris	Termitidae	Macrotermitinae	fungal-cultivating termites (FC)	Bacteria	Firmicutes A	Clostridia	Lachnospirales	Lachnospiraceae	UBA935	Medium quality	53.28	1.453	0.451	1757	1990883	0.238234	0	5	1127	6901	1764.97	codon 11
301-80.bin.66	THAI100	Bulbitermes nr. laticephalus	Termitidae	Nasutitermitinae	non-Macrotermitinae wood-feeding Termitidae (WF)	Bacteria	Firmicutes A	Clostridia	Lachnospirales	Lachnospiraceae	Acetatifactor	Medium quality	86.53	3.232	0.474	10177	5239448	0.768661	0	45	643	40442	8135.79	codon 11
301-16.bin.92	AUS54	Nasutitermes triodiae	Termitidae	Nasutitermitinae	non-Macrotermitinae wood-feeding Termitidae (WF)	Bacteria	Firmicutes A	Clostridia	Lachnospirales	Lachnospiraceae	AcetivibrioA	Medium quality	53.35	3.685	0.456	1571	2952484	0.171706	1	20	1813	9360	1627.61	codon 11
301-41.bin.5	G13-32	Anoplotermes banksi	Termitidae	Apicotermitinae	soil-feeding termites (SF)	Bacteria	Firmicutes A	Clostridia	Lachnospirales	Lachnospiraceae		Low quality	32.19	1.403	0.413	1435	1030772	0.105477	0	11	679	4430	1515.84	codon 11
301-54.bin.20	G733	Nasutitermes macrocephalus	Termitidae	Nasutitermitinae	non-Macrotermitinae wood-feeding Termitidae (WF)	Bacteria	Firmicutes A	Clostridia	Lachnospirales	Lachnospiraceae	UBA933	Low quality	41.5	0.358	0.42	1725	1482848	0.345237	1	20	861	10031	1720.24	codon 11
301-87.bin.23	THAI067	Hospitalitermes sp. C	Termitidae	Nasutitermitinae	non-Macrotermitinae wood-feeding Termitidae (WF)	Bacteria	Firmicutes A	Clostridia	Lachnospirales	Lachnospiraceae	UBA933	Low quality	33.43	2.46	0.37	1465	3766105	0.327309	0	24	2445	8094	1539.7	codon 11
301-74.bin.157	RD1T21-M1e	Promirotermes pygmaeus	Termitidae	Termitinae	soil-feeding termites (SF)	Bacteria	Firmicutes A	Clostridia	TANB77	CAG-508		Medium quality	58.05	4.169	0.316	2187	1972938	0.164952	0	36	945	12062	2085.56	codon 11
301-55.bin.81	H2	Glyptotermes sp.	Kalotermitidae		lower termites (LT)	Bacteria	Firmicutes A	Clostridia	Acetivibrionales	Acetivibrionaceae		Medium quality	76.56	3.205	0.605	2711	3773378	0.795027	0	34	1504	11788	2507.23	codon 11
301-30.bin.129	BDIT086	Odontotermes sp.	Termitidae	Macrotermitinae	fungal-cultivating termites (FC)	Bacteria	Firmicutes A	Clostridia	Acetivibrionales			Medium quality	59.67	0.699	0.505	2134	1678655	0.218371	0	16	810	8986	2069.86	codon 11
272-20.bin.72	BDIT108_2	Foraminitermes rhinoceros	Termitidae	Foraminitermitinae	soil-feeding termites (SF)	Bacteria	Firmicutes A	Clostridia	Acetivibrionales			Medium quality	62.79	2.993	0.515	2002	2268957	0.227948	0	16	1137	7577	1993.81	codon 11
301-32.bin.128	BRA1	Constrictotermes cyphergaster	Termitidae	Nasutitermitinae	non-Macrotermitinae wood-feeding Termitidae (WF)	Bacteria	Firmicutes A	Clostridia	UMGS1840			Low quality	35.56	0.894	0.391	1584	626103	0.155838	0	10	396	4439	1577.09	codon 11
230-04.bin.21	RDCT185	Coptotermes	Rhinotermitidae	Coptotermitinae	lower termites (LT)	Bacteria	Firmicutes A	Clostridia	Monoglobales			Low quality	42.91	0.377	0.334	2231	701519	0.719419	1	17	338	6217	2069.38	codon 11
301-12.bin.9	AUS121	Heterotermes cf. paradoxus	Rhinotermitidae	Heterotermitinae	lower termites (LT)	Bacteria	Firmicutes A	Clostridia	Monoglobales			Medium quality	72.62	2.348	0.377	16881	1516219	1.9091	0	36	204	50650	7396.19	codon 11
272-06.bin.45	AUS110	Cryptotermes sp.	Kalotermitidae		lower termites (LT)	Bacteria	Firmicutes A	Clostridia	Monoglobales			Low quality	49.11	0.536	0.324	4718	957301	0.664847	1	35	237	24488	4022.27	codon 11
301-63.bin.38	NG90	Prorhinotermes inopinatus	Rhinotermitidae	Prorhinotermitinae	lower termites (LT)	Bacteria	Firmicutes A	Clostridia	Monoglobales			Medium quality	54.74	0.727	0.328	3695	1398528	0.575287	1	31	463	17531	3014.07	codon 11
230-26.bin.7	G13-107	Coptotermes testaceus	Rhinotermitidae	Coptotermitinae	lower termites (LT)	Bacteria	Firmicutes A	Clostridia	Oscillospirales	Acutalibacteraceae		Medium quality	61.14	0	0.292	4106	1186784	1.05662	0	32	348	16572	3400.53	codon 11
229-05.bin.112	MD_RNA_1	Mastotermes darwiniensis	Mastotermitidae		lower termites (LT)	Bacteria	Firmicutes A	Clostridia	Oscillospirales	Acutalibacteraceae	UBA1447	Medium quality	62.38	2.013	0.558	2338	1881435	0.180662	2	21	863	10140	2177.59	codon 11
301-55.bin.92	H2	Glyptotermes sp.	Kalotermitidae		lower termites (LT)	Bacteria	Firmicutes A	Clostridia	Oscillospirales	Acutalibacteraceae	UBA1425	Low quality	33.35	0	0.547	1504	721180	0.416173	1	3	470	5183	1531.17	codon 11
272-03.bin.72	NG30	Parrhinotermes browni	Rhinotermitidae	Rhinotermitinae	lower termites (LT)	Bacteria	Firmicutes A	Clostridia	Oscillospirales	Acutalibacteraceae	UBA1447	Medium quality	82.68	0.244	0.504	3966	1532726	0.409508	0	25	466	15467	3282.07	codon 11
229-03.bin.164	CF_RNA_1	Coptotermes formosanus	Rhinotermitidae	Coptotermitinae	lower termites (LT)	Bacteria	Firmicutes A	Clostridia	Oscillospirales	Acutalibacteraceae	UBA1447	Medium quality	72.47	0.671	0.577	2490	1880641	0.551547	0	21	833	8766	2254.97	codon 11
229-05.bin.30	MD_RNA_1	Mastotermes darwiniensis	Mastotermitidae		lower termites (LT)	Bacteria	Firmicutes A	Clostridia	Oscillospirales	Acutalibacteraceae	UBA1447	Medium quality	54.49	1.403	0.555	1982	1002728	0.16647	0	18	525	6686	1906.33	codon 11
301-74.bin.151	RD1T21-M1e	Promirotermes pygmaeus	Termitidae	Termitinae	soil-feeding termites (SF)	Bacteria	Firmicutes A	Clostridia	Oscillospirales	Acutalibacteraceae		Medium quality	74.1	1.24	0.47	3549	1542738	0.174768	1	22	516	19140	2984.02	codon 11
272-90.bin.121	T4.14A	Euhamitermes hamatus	Termitidae	Apicotermitinae	soil-feeding termites (SF)	Bacteria	Firmicutes A	Clostridia	Oscillospirales	Ruminococcaceae		Low quality	49.88	7.799	0.461	2120	1446431	0.274969	1	20	723	6115	1997.83	codon 11
230-20.bin.12	BDIT069	Cubitermes nr. fulvus	Termitidae	Cubitermitinae	soil-feeding termites (SF)	Bacteria	Firmicutes A	Clostridia	Oscillospirales	Ruminococcaceae	Ruminiclostridium E	Medium quality	80.5	3.208	0.437	3159	2150522	0.818236	1	29	787	15268	2729.09	codon 11
272-35.bin.58	G13-105	Termes fatalis	Termitidae	Termitinae	soil-feeding termites (SF)	Bacteria	Firmicutes A	Clostridia	Oscillospirales	Ruminococcaceae	Ruminiclostridium E	Low quality	36.44	0.671	0.49	1446	604289	0.200808	0	6	414	3462	1456.12	codon 11
272-35.bin.103	G13-105	Termes fatalis	Termitidae	Termitinae	soil-feeding termites (SF)	Bacteria	Firmicutes A	Clostridia	Oscillospirales	Ruminococcaceae	Ruminiclostridium E	Low quality	40.5	2.006	0.44	1495	1419665	0.175507	0	17	924	8153	1534.77	codon 11
272-102.bin.173	THAI63	Schedorhinotermes sp. 3	Rhinotermitidae	Rhinotermitinae	lower termites (LT)	Bacteria	Firmicutes A	Clostridia	Oscillospirales	Ruminococcaceae	Ruminiclostridium E	Low quality	35.03	0.671	0.409	1548	495949	0.724073	0	7	318	4771	1554.7	codon 11
301-15.bin.121	AUS4	Amitermes meridionalis	Termitidae	Termitinae	non-Macrotermitinae wood-feeding Termitidae (WF)	Bacteria	Firmicutes A	Clostridia	Oscillospirales	Ruminococcaceae		Low quality	32.11	1.363	0.534	1479	995534	0.180068	1	11	663	6314	1499.3	codon 11
272-41.bin.4	G13-45	Cyrilliotermes angulariceps	Termitidae	Syntermitinae	soil-feeding termites (SF)	Bacteria	Firmicutes A	Clostridia	Oscillospirales	Ruminococcaceae		Medium quality	55.67	1.579	0.429	1614	1398482	0.253702	0	12	846	10323	1651.1	codon 11
301-31.bin.26	BRA11_2	Syntermes grandis	Termitidae	Syntermitinae	non-Macrotermitinae wood-feeding Termitidae (WF)	Bacteria	Firmicutes A	Clostridia	Oscillospirales	Ruminococcaceae		Medium quality	65.16	1.174	0.449	2196	1839585	0.203537	1	15	880	8397	2088.06	codon 11
301-89.bin.63	THAI096	Termes propinquus	Termitidae	Termitinae	soil-feeding termites (SF)	Bacteria	Firmicutes A	Clostridia	Oscillospirales	Ruminococcaceae	Ruminiclostridium E	High quality	91.94	2.147	0.422	8514	3610186	0.339208	0	56	558	66608	6458.29	codon 11
301-05.bin.0	NG49	Protocapritermes odontomachus	Termitidae	Termitinae	soil-feeding termites (SF)	Bacteria	Firmicutes A	Clostridia	Oscillospirales	Ruminococcaceae		Medium quality	54.77	0.335	0.47	2136	1009702	0.184188	0	11	487	8604	2069.06	codon 11
301-16.bin.25	AUS54	Nasutitermes triodiae	Termitidae	Nasutitermitinae	non-Macrotermitinae wood-feeding Termitidae (WF)	Bacteria	Firmicutes A	Clostridia	Oscillospirales	Ruminococcaceae		Medium quality	62.31	3.956	0.532	2042	1174741	0.231373	1	17	595	8300	1971.04	codon 11
301-54.bin.21	G733	Nasutitermes macrocephalus	Termitidae	Nasutitermitinae	non-Macrotermitinae wood-feeding Termitidae (WF)	Bacteria	Firmicutes A	Clostridia	Oscillospirales	Ruminococcaceae		High quality	91.94	0	0.468	49015	2732600	1.49143	0	47	156	149402	17405.1	codon 11
230-13.bin.67	THAI43	Nasutitermes sp. 3	Termitidae	Nasutitermitinae	non-Macrotermitinae wood-feeding Termitidae (WF)	Bacteria	Firmicutes A	Clostridia	Oscillospirales	Ruminococcaceae		Medium quality	54.89	2.013	0.493	1926	1515574	1.1734	1	26	805	11893	1880.36	codon 11
272-25.bin.60	BRU6	Nasutitermes matangensis	Termitidae	Nasutitermitinae	non-Macrotermitinae wood-feeding Termitidae (WF)	Bacteria	Firmicutes A	Clostridia	Oscillospirales	Ruminococcaceae	Ruminiclostridium	Medium quality	64.56	1.262	0.489	2060	1835689	0.443305	0	20	901	9404	2035.13	codon 11
272-86.bin.37	RDCT180	Cephalotermes rectangularis	Termitidae	Termitinae	non-Macrotermitinae wood-feeding Termitidae (WF)	Bacteria	Firmicutes A	Clostridia	Oscillospirales	Ruminococcaceae		Medium quality	77.42	0.331	0.449	2200	1976877	0.319198	0	25	943	9730	2094.15	codon 11
272-93.bin.68	TBRU7.11D	Orientotermes inanis	Termitidae	Termitinae	non-Macrotermitinae wood-feeding Termitidae (WF)	Bacteria	Firmicutes A	Clostridia	Oscillospirales	Ruminococcaceae	Ruminiclostridium E	Medium quality	70.55	2.705	0.474	2077	1742683	0.375579	1	30	879	10142	1980.32	codon 11
301-87.bin.37	THAI067	Hospitalitermes sp. C	Termitidae	Nasutitermitinae	non-Macrotermitinae wood-feeding Termitidae (WF)	Bacteria	Firmicutes A	Clostridia	Oscillospirales	Ruminococcaceae	UBA5884	Medium quality	74.95	8.724	0.469	2674	2050980	0.430291	0	24	826	13295	2480.02	codon 11
301-75.bin.118	SA16-13	Hodotermes mossambicus	Hodotermitidae		lower termites (LT)	Bacteria	Firmicutes A	Clostridia	Oscillospirales	Ruminococcaceae	UBA946	Low quality	42.83	9.949	0.449	1675	1340388	0.713065	0	10	796	5437	1681.79	codon 11
301-87.bin.27	THAI067	Hospitalitermes sp. C	Termitidae	Nasutitermitinae	non-Macrotermitinae wood-feeding Termitidae (WF)	Bacteria	Firmicutes A	Clostridia	Oscillospirales	Ruminococcaceae	UBA946	Low quality	49.32	3.447	0.471	2694	2140456	0.400773	1	26	850	14603	2515.22	codon 11
301-34.bin.13	BRA3	Cornitermes cumulans	Termitidae	Syntermitinae	non-Macrotermitinae wood-feeding Termitidae (WF)	Bacteria	Firmicutes A	Clostridia	Oscillospirales	Ruminococcaceae	UBA946	High quality	96.64	0.671	0.439	34263	4004069	0.608951	3	49	219	153595	18200.3	codon 11
301-05.bin.78	NG49	Protocapritermes odontomachus	Termitidae	Termitinae	soil-feeding termites (SF)	Bacteria	Firmicutes A	Clostridia	Oscillospirales	Ruminococcaceae	UBA946	Medium quality	83.53	0.692	0.407	6860	1855315	0.265613	0	23	316	32310	5852.73	codon 11
301-32.bin.111	BRA1	Constrictotermes cyphergaster	Termitidae	Nasutitermitinae	non-Macrotermitinae wood-feeding Termitidae (WF)	Bacteria	Firmicutes A	Clostridia	Oscillospirales	Ruminococcaceae	UBA946	High quality	91.25	1.342	0.478	14730	2854169	0.395871	0	43	281	79511	10121.2	codon 11
301-44.bin.21	G13-48	Constrictotermes cavifrons	Termitidae	Nasutitermitinae	non-Macrotermitinae wood-feeding Termitidae (WF)	Bacteria	Firmicutes A	Clostridia	Oscillospirales	Ruminococcaceae	UBA946	Medium quality	72.25	2.269	0.489	3427	2208630	0.462067	0	21	736	19149	2996.78	codon 11
272-86.bin.11	RDCT180	Cephalotermes rectangularis	Termitidae	Termitinae	non-Macrotermitinae wood-feeding Termitidae (WF)	Bacteria	Firmicutes A	Clostridia	Oscillospirales	Ruminococcaceae	UBA946	Low quality	33.26	0.838	0.421	1484	1335568	0.281006	0	9	862	8289	1547.59	codon 11
301-40.bin.129	G13-28	Planicapritermes planiceps	Termitidae	Termitinae	soil-feeding termites (SF)	Bacteria	Firmicutes A	Clostridia	Oscillospirales	Ruminococcaceae	UBA946	Medium quality	85.13	1.922	0.431	5438	2940927	0.262858	1	38	633	32177	4638.69	codon 11
272-99.bin.92	THAI50	Macrotermes gilvus	Termitidae	Macrotermitinae	fungal-cultivating termites (FC)	Bacteria	Firmicutes A	Clostridia	Oscillospirales	Ruminococcaceae		Medium quality	53.07	4.888	0.592	1490	1146813	0.278218	0	1	747	5477	1533.17	codon 11
272-99.bin.7	THAI50	Macrotermes gilvus	Termitidae	Macrotermitinae	fungal-cultivating termites (FC)	Bacteria	Firmicutes A	Clostridia	Oscillospirales	Ruminococcaceae		Medium quality	67.32	8.319	0.53	2275	1464731	0.302891	0	12	687	7140	2128.97	codon 11
[truncated: 499 more rows]

## Sheet: S10
Table S10. Distribution of polysaccharide utilization loci (PULs) across the MAGs. PULs with at least one GH and Bacteroidota PULs with at least one susCD complex are shown. MAGs containing PULs with all the components are highlighted in grey.
[truncated: 480 more rows]

[truncated: 9 more sheets: S11, S12, S13, S14, S15, S16, S17, S18, S19]
